# Supplementary material for: The effect of variations in CT scan protocol on femoral finite element failure load assessment using phantomless calibration
Source: PLoS One. 2022 Mar 18;17(3):e0265524. doi: 10.1371/journal.pone.0265524 (PMC8932617; doi:10.1371/journal.pone.0265524)
Supplement: S1 Data — (ZIP) [file pone.0265524.s004.zip]

Archive with 64 entries (46 files):
- Data/BMD/
- Data/BMD/C211R/
- Data/BMD/C211R/Cortical/
- Data/BMD/C211R/Cortical/C211R_cor_all_AFM.xlsx
- Data/BMD/C211R/Cortical/C211R_cor_all_AFM_2.xls
- Data/BMD/C211R/Cortical/C211R_cor_all_Phant.xlsx
- Data/BMD/C211R/Trabecular/
- Data/BMD/C211R/Trabecular/C211R_trab_all_AFM.xlsx
- Data/BMD/C211R/Trabecular/C211R_trab_all_AFM_2.xls
- Data/BMD/C211R/Trabecular/C211R_trab_all_Phant.xlsx
- Data/BMD/C211R/Trabecular/C211R_trab_all_Phant_2.xls
- Data/BMD/C228L/
- Data/BMD/C228L/Cortical/
- Data/BMD/C228L/Cortical/C228L_cor_all_AFM.xlsx
- Data/BMD/C228L/Cortical/C228L_cor_all_AFM_2.xls
- Data/BMD/C228L/Cortical/C228L_cor_all_Phant.xlsx
- Data/BMD/C228L/Trabecular/
- Data/BMD/C228L/Trabecular/C228L_trab_all_AFM.xlsx
- Data/BMD/C228L/Trabecular/C228L_trab_all_AFM_2.xls
- Data/BMD/C228L/Trabecular/C228L_trab_all_Phant.xlsx
- Data/BMD/C228L/Trabecular/C228L_trab_all_Phant_2.xls
- Data/BMD/C229L/
- Data/BMD/C229L/Cortical/
- Data/BMD/C229L/Cortical/C229L_cor_all_AFM.xlsx
- Data/BMD/C229L/Cortical/C229L_cor_all_AFM_2.xls
- Data/BMD/C229L/Cortical/C229L_cor_all_Phant.xlsx
- Data/BMD/C229L/Trabecular/
- Data/BMD/C229L/Trabecular/C229L_trab_all_AFM.xlsx
- Data/BMD/C229L/Trabecular/C229L_trab_all_AFM_2.xls
- Data/BMD/C229L/Trabecular/C229L_trab_all_Phant.xlsx
- Data/BMD/C229L/Trabecular/C229L_trab_all_Phant_2.xls
- Data/BMD/C307R/
- Data/BMD/C307R/Cortical/
- Data/BMD/C307R/Cortical/C307R_cor_all_AFM.xlsx
- Data/BMD/C307R/Cortical/C307R_cor_all_AFM_2.xls
- Data/BMD/C307R/Cortical/C307R_cor_all_Phant.xlsx
- Data/BMD/C307R/Trabecular/
- Data/BMD/C307R/Trabecular/C307R_trab_all_AFM.xlsx
- Data/BMD/C307R/Trabecular/C307R_trab_all_AFM_2.xls
- Data/BMD/C307R/Trabecular/C307R_trab_all_Phant.xlsx
- Data/BMD/C307R/Trabecular/C307R_trab_all_Phant_2.xls
- Data/BMD/C309R/
- Data/BMD/C309R/Cortical/
- Data/BMD/C309R/Cortical/C309R_cor_all_AFM.xlsx
- Data/BMD/C309R/Cortical/C309R_cor_all_AFM_2.xls
- Data/BMD/C309R/Cortical/C309R_cor_all_Phant.xlsx
- Data/BMD/C309R/Trabecular/
- Data/BMD/C309R/Trabecular/C309R_trab_all_AFM.xlsx
- Data/BMD/C309R/Trabecular/C309R_trab_all_AFM_2.xls
- Data/BMD/C309R/Trabecular/C309R_trab_all_Phant.xlsx
- Data/BMD/C309R/Trabecular/C309R_trab_all_Phant_2.xls
- Data/FL/
- Data/FL/FL_all.xlsx
- Data/HU/
- Data/HU/HUrods_C211R.xlsx
- Data/HU/HUrods_C228L.xlsx
- Data/HU/HUrods_C229L.xlsx
- Data/HU/HUrods_C307R.xlsx
- Data/HU/HUrods_C309R.xlsx
- Data/HU/HUtiss_C211R.xlsx
- Data/HU/HUtiss_C228L.xlsx
- Data/HU/HUtiss_C229L.xlsx
- Data/HU/HUtiss_C307R.xlsx
- Data/HU/HUtiss_C309R.xlsx
