# Supplementary material for: The effect of variations in CT scan protocol on femoral finite element failure load assessment using phantomless calibration
Source: PLoS One. 2022 Mar 18;17(3):e0265524. doi: 10.1371/journal.pone.0265524 (PMC8932617; doi:10.1371/journal.pone.0265524)
Supplement: S1 Data — (ZIP) [file pone.0265524.s004.zip › Data/BMD/C211R/Cortical/C211R_cor_all_AFM.xlsx]

## Sheet: C211R_P1_VM_AFM_cor
1214.2	1216.3	1281.3	1219.8	1213.5	1280.7	1224.3	1109.4	1206.5
236.86	174.1	262.33	216.69	236.13	265.42	239.26	196.55	229.23
1226.1	1238.2	1288.5	1230.5	1224.8	1287.9	1221.6	1122.4	1225.7
1207.2	1204	1274.7	1210.2	1207.1	1284.6	1227.1	1107.4	1199.4
1205.6	1202.8	1271.5	1209.3	1205.5	1281.8	1225.8	1105.4	1197.1
350.48	322.66	391.49	328.92	350.58	390.34	344.21	294.36	339.41
1078.1	1057.6	1139.4	1093.8	1078.6	1133	1075.5	979.45	1077.4
1183.3	1182.3	1262.2	1193.6	1184.7	1259.4	1186.4	1081.8	1184.7
1175.2	1141.6	1226.8	1190.5	1175.9	1240.1	1200.2	1073.5	1175.1
671.26	573.71	701.27	676.88	671.92	700.38	670.36	595.79	684.51
671.53	604.27	692.82	654.95	671.41	696.63	670.44	595.24	683.57
710.82	677.35	754.83	702.86	711	752.87	712.18	620.89	707.46
450.63	437.42	424.6	442.48	450.41	443.72	448.13	375.26	428.72
396.61	356.01	411.31	365.56	396.3	406.72	394.93	343.96	395.96
1104.4	1106.2	1145	1125	1104.9	1147.5	1111.3	1006.1	1107.5
1230	1240.4	1290.1	1234.9	1228.7	1289	1216.4	1118.8	1222
1218.3	1220.4	1285.1	1220.6	1217.7	1275.7	1206.3	1116.9	1208.9
1218.7	1223.4	1284.6	1223.1	1217.8	1278.7	1210.7	1113.7	1220.4
1194	1199.4	1255	1201.7	1195.5	1255.6	1187.6	1093.7	1193.6
1172.2	1170.3	1250.5	1184	1173.6	1238.9	1174.1	1077.5	1179
1057.9	1064.9	1071.9	1082.5	1058.7	1066.7	1052.6	951.44	1054.4
1220.9	1223.6	1285.8	1223.3	1220.6	1288.7	1215.3	1123.2	1216.3
1224.1	1228.3	1290.9	1227.7	1223.3	1291.2	1221.5	1123.4	1220.8
1219.7	1231.6	1289.4	1230	1218.5	1285.8	1227	1110.6	1222.1
1218.3	1226.9	1291.6	1226.4	1218.3	1293.8	1229	1121.7	1221.6
1217.7	1214.9	1284.1	1219.2	1217.4	1275.5	1224.3	1115.3	1218
1221.1	1220.7	1285.9	1224.7	1220.3	1284.7	1226.9	1119.4	1225.1
1215.8	1214	1281.5	1217.5	1216.1	1284.2	1218.3	1109.7	1221.7
1224.8	1229.7	1294.2	1227.7	1224.1	1291.2	1228.3	1130	1226.6
1132	1099.4	1240.6	1151.1	1133.1	1224.5	1129.4	1031.9	1135.3
1226.3	1224.2	1287.3	1230.3	1225	1284.3	1214.6	1117.2	1222.9
1210.9	1210.1	1284.3	1217.9	1210.5	1277.3	1207	1104.7	1212.1
1222.2	1221.6	1287.7	1225	1221.4	1285.9	1225.3	1121.2	1215.9
1061.6	1018.4	1120.8	1084.7	1061.8	1121.1	1072.4	955.5	1055
646.49	556.13	717.1	646.72	646.62	727.59	652.23	562.56	646.04
1221.9	1229.5	1291.2	1225	1221.2	1288.6	1233.8	1116.9	1226
1210.8	1214.5	1278.8	1212.1	1212.2	1282.9	1210.7	1122	1219.8
1218.7	1228.4	1281.1	1221.3	1218.3	1285.3	1216.2	1121.5	1224.8
1151.4	1138.5	1225.4	1165.2	1151.8	1227.6	1165.2	1051.6	1156.3
1224	1233.3	1301.8	1231.8	1223	1300.1	1220.1	1116.9	1225.5
1219.2	1220.1	1287.1	1219.6	1218.7	1288.4	1221.2	1115.7	1207.7
1218.4	1220.4	1284.1	1220.2	1218.2	1279.2	1232.5	1116.8	1222.3
1190.1	1178.9	1252.1	1202.5	1191	1249.8	1195.6	1093.3	1196.9
1152.3	1148.5	1210.8	1169.5	1153.1	1218.5	1166.1	1052.3	1154
1227	1229.1	1297.5	1231.9	1225.9	1298.4	1220.8	1130.5	1221
1218.1	1227.6	1284	1220.8	1217.7	1286.2	1218.1	1114.3	1217.7
1229.6	1231.2	1298.9	1234.2	1228.6	1298.5	1225	1133.8	1227.6
1209.3	1203.7	1281.8	1213.7	1209.3	1270.4	1201.6	1111.1	1205.2
1124.6	1127.7	1166.3	1137.9	1125.5	1146.2	1124.5	1023	1120.4
1214.1	1216	1280.7	1219.6	1214.1	1276.7	1214.8	1111.5	1215.2
1203	1198.7	1272.4	1211.3	1203.3	1267.8	1211.3	1104.1	1204.4
1199.6	1198.8	1264	1206.7	1200	1272.2	1207.9	1104.4	1205.5
1210.5	1209.8	1281.5	1209.8	1210.8	1286.9	1217.2	1114.1	1206.1
788.53	731.73	822.11	788.16	788.54	829.24	792.28	703.78	799.08
384.87	361.34	417.98	362.56	384.47	426.56	389.47	324.92	379.27
1221.6	1228.8	1289.4	1225.3	1221.5	1289.4	1221.5	1134	1228.3
1120.4	1107.5	1203.7	1178.4	1120.1	1221.7	1113.7	1027	1082.6
870.69	797.19	864.71	881.35	870.34	877.47	871.92	771.01	861.7
1209.9	1215.8	1278.6	1213.1	1210.7	1272.4	1202.6	1108.7	1203.3
277.96	224.3	299.25	258.67	277.7	302.74	282.93	231.81	276.03
1212.4	1230.4	1279.9	1216.8	1212	1280.9	1218.7	1108.7	1213
1221.2	1227.3	1294.6	1232.7	1219.9	1292.3	1222.1	1122.6	1218.8
1209.7	1218.5	1241	1235.2	1208.9	1240.8	1213	1121.2	1205.5
1216	1217.4	1288.6	1226.7	1216.3	1290.5	1228.1	1119.9	1216
408.09	402.47	433.14	410.58	408	433.2	412.72	400.63	410.05
661.78	753.89	585.3	678.12	661.51	568.08	681.61	645.77	687.4
1220.8	1224.6	1285.6	1223.1	1220.1	1286.2	1221.7	1117.6	1224.7
1190.3	1185.5	1277.4	1201.6	1191	1263.8	1192.7	1089.3	1197.3
1229.7	1225.5	1290.1	1233.5	1228.5	1290	1214.3	1118.5	1212.9
1214.4	1212	1282.9	1220.7	1213.9	1278.1	1213.4	1111.6	1217
918.42	920.06	1030.2	935.04	918.79	1027.5	933.6	826.39	933.84
1226.3	1235.2	1294.4	1230	1225.4	1298.1	1231.5	1124.2	1240.7
1193.5	1196.4	1265.7	1217.9	1192.5	1254.5	1193.1	1097.6	1203.8
1159.8	1179.6	1213.4	1194.8	1159.5	1216.8	1169.5	1079.3	1158.6
1220.3	1219.5	1286.8	1229.2	1219.5	1287.1	1220.4	1121	1223.1
1210.5	1222.8	1280.7	1225.6	1211.2	1281.7	1226.7	1116.6	1211.2
1170.7	1208.5	1251.4	1199	1171	1250.5	1185.9	1085.8	1176.3
1221.2	1223.7	1284.5	1224	1220.7	1288.8	1216.9	1125.1	1216.4
1161.9	1176.2	1219.8	1182.2	1162.5	1210.4	1148.4	1047.6	1154.5
1233	1227.8	1298.2	1241.1	1232	1296.8	1239	1129.1	1240.3
1166.5	1166.3	1218.1	1190.3	1166.4	1218	1178.1	1083.2	1171.2
1219.6	1218	1289	1222.2	1219.6	1285.6	1225.2	1124.1	1227.8
1222	1230.9	1286.2	1236.8	1221.5	1297.2	1229.2	1132.3	1224.3
1198.8	1207.9	1280	1224.5	1197.5	1278.7	1191.6	1103.4	1193.8
1196	1214.4	1246.4	1219.8	1195.2	1252.7	1199.3	1110.1	1190.6
1022.9	1024	1124.1	1058.6	1022	1100	1037.5	972.75	1047.2
1218.2	1220	1284.1	1221.2	1217.9	1279.6	1226.7	1115.9	1218.8
1202.5	1208.9	1271.5	1209.9	1202.6	1274	1218.1	1099.3	1197.9
1224.1	1227.1	1291.9	1229	1223.3	1291.2	1223.2	1122.5	1222.5
355.16	295.16	395.51	341.25	355.43	394.63	347.66	301.56	347.93
1216.7	1223.7	1281.4	1219.8	1216.7	1281.1	1226.6	1116.8	1226.4
1219.6	1228	1272.2	1242.4	1218.6	1270.6	1220.5	1127	1212.9
1187	1202	1233.7	1213.5	1186.7	1226	1179.8	1092.2	1184
1229.8	1234.5	1306	1238.1	1229.2	1306.7	1231.1	1132.3	1228.1
1125.1	1132.9	1110.2	1165.6	1124.4	1110.4	1123.4	1049	1118.8
1206.6	1208.4	1280.4	1212.4	1206.8	1277.9	1214.1	1105.3	1212.7
1202.2	1199.9	1275.7	1206.5	1203.2	1281.3	1207.3	1114.8	1209.4
1215.7	1211.8	1291.1	1232.2	1214.6	1286	1212.8	1113.3	1212.2
1225.2	1232	1295	1228.2	1224.9	1290.9	1226.9	1122	1224.7
1184.7	1205.5	1226.6	1216.9	1184	1217.1	1189	1107.6	1209.1
1218.9	1231.5	1288.5	1226.5	1218.6	1290.6	1224.3	1123.2	1216
1223	1231	1293.3	1228	1222.4	1294	1220.5	1123.1	1212.9
1138.4	1132.2	1192.8	1157.1	1138.9	1199.8	1159.1	1034.2	1136.2
1184.5	1201.2	1237.2	1213.3	1185	1242.5	1184.9	1096.2	1179.8
1217.8	1206.4	1282.8	1221	1217.7	1286.3	1218.1	1123.5	1219.4
1214.1	1213.8	1288.8	1228.2	1214.7	1296.3	1222.6	1118.2	1223.5
1209.7	1212.1	1285.1	1211.9	1211	1281.2	1207.1	1118.5	1212.5
1223	1224.8	1283.7	1226.1	1222.1	1284	1222.6	1125.5	1227.5
1221.5	1221.3	1287.1	1233.1	1221	1293.9	1224.5	1129.5	1218.3
1188.1	1183.2	1260.2	1195.5	1189.3	1262.1	1188.7	1093.1	1188.6
1216.1	1220.9	1283	1221.6	1215.8	1280.6	1218.5	1112.8	1210.8
1212.5	1222.2	1277.6	1213.3	1213.7	1281.5	1209.7	1122.5	1217.7
1220.5	1223.1	1293.2	1225.2	1220.8	1292.8	1226.2	1123.1	1225.8
1228.6	1228	1305.6	1240.5	1227.4	1309.9	1226.8	1127.9	1243.5
1231.5	1239.4	1293.3	1246.4	1230.8	1278.9	1222.1	1128.4	1226.7
1226.1	1220.8	1301.9	1235	1225.2	1298.1	1221	1129.8	1223.1
1221.3	1218.4	1292.6	1223.6	1221.3	1303.8	1225.7	1122.1	1232.2
1077.7	1080.6	1179.6	1117.1	1076.9	1183.2	1064.5	995.63	1050.7
1217.9	1217	1282.8	1222	1217.2	1277.5	1211.9	1116.2	1210.3
1207.3	1196.8	1276.2	1219.3	1206.5	1271.7	1220.8	1104.3	1208.4
1221	1229.2	1292.1	1228.2	1220.7	1292.7	1218	1128.2	1221.8
1198.7	1209	1253.2	1223	1199.4	1263	1210.5	1110.5	1212.3
1225.3	1240.3	1287.2	1229.1	1224.1	1289.5	1218.9	1122.9	1228.8
1213.5	1218.7	1284	1216.7	1213.1	1277.3	1209.1	1114.1	1218.6
1220	1220.8	1290	1222.9	1219.9	1294.2	1216.3	1122.5	1219.7
1211.8	1209	1280.8	1218.9	1211.2	1279	1211	1108.8	1211.9
1223.8	1223.2	1293.1	1225.6	1223.4	1294.1	1213.7	1121.7	1211.8
1205.7	1205.1	1275.6	1208.7	1207.4	1276.9	1205.3	1108.5	1202.6
1209.8	1211.6	1281.1	1213.2	1210.3	1283.7	1213.8	1118	1213.1
1066.4	1039.3	1101.2	1089.7	1066.9	1105.2	1077.4	963.79	1066.7
1100.9	1064	1118.6	1126.6	1101.5	1130.4	1111	1002.3	1102.8
1219.9	1222	1285.9	1221.2	1220.2	1290.3	1216.4	1122	1221.5
1200.1	1197.2	1263.7	1222.2	1198.6	1252.9	1194.4	1100.9	1194.2
1120.3	1134.3	1091.5	1154.2	1119.7	1096.1	1132	1043.9	1109.2
1238.8	1241.4	1308.7	1245.9	1237.6	1301	1233.3	1128.2	1227
1216.6	1216.2	1291.3	1226.6	1216.3	1285.3	1217.9	1116.9	1218.7
1201.7	1205.5	1263	1210.4	1202.4	1255.8	1207.1	1104	1203.9
1216.9	1213.6	1284.4	1218.7	1217.8	1290.3	1213.7	1118.8	1222.1
1225.8	1229	1301.9	1229	1225	1305.9	1230.7	1129.2	1225.8
1210.5	1203.7	1278.3	1224	1209.8	1277.9	1219.1	1115.4	1211.4
1230.5	1233.3	1291.4	1234.9	1229.1	1290.5	1215.4	1119.1	1212.1
1227.2	1222.9	1299.9	1233.2	1227	1305.5	1231.3	1129.4	1233
1200.4	1206.8	1273.2	1208.8	1201.5	1271	1201.4	1101.3	1199.8
1225.7	1224.4	1297.8	1234.1	1224.1	1295.2	1223.9	1126.1	1220.5
1209.8	1208.5	1276.1	1212.6	1210.5	1275.1	1211.1	1118	1215.5
1215.8	1213.3	1283.3	1218.1	1216.2	1288.6	1208.3	1121.8	1213.6
1216.5	1220.4	1282.6	1219.5	1216.4	1278.2	1213.5	1121.2	1220.2
1205.2	1214	1273.1	1225.3	1204.8	1272.4	1215.1	1108	1209.6
1177.2	1159.1	1237	1188.2	1178.7	1231.2	1170.9	1076.6	1176
1208.7	1208.3	1278.2	1213.6	1209.4	1271.9	1219.8	1112.3	1205
1234	1225.7	1298.5	1243.2	1232.6	1306.4	1231.6	1131.8	1240.7
1217.8	1218.7	1284.2	1219.2	1218.2	1282.9	1221.3	1116.6	1223.1
1226.8	1234.5	1299	1235.3	1226.3	1297.5	1228.2	1126.5	1233
1110.7	1136.1	1132.7	1149	1111.2	1140	1126.8	1042.7	1122.4
1211.9	1216.4	1280.9	1218.6	1211.9	1277.8	1211.8	1104	1213.4
1215.2	1209.9	1280.7	1216.5	1216	1287.8	1206.4	1119.6	1217
1227.6	1229.8	1305.8	1239.1	1226.6	1309.1	1228.9	1128.3	1245.2
1196	1197.1	1259	1201.4	1197.1	1273.5	1202.2	1108.1	1203
1216	1222	1282.8	1217.6	1216.3	1282.2	1214.2	1122.1	1222.5
1200	1203.7	1261.5	1206.2	1200.7	1260.3	1200	1100.2	1202
1220.8	1226.6	1288.2	1225	1221.1	1282.6	1224.9	1121.9	1218
1216.2	1216.8	1281.1	1218.8	1216.2	1284.6	1211.9	1116.6	1217
1224.7	1226.9	1296.4	1232.9	1223.5	1294.6	1226.2	1121	1225.8
975.76	1032.5	1160.2	1040.8	975.51	1150	963.03	903.14	951.94
1225.9	1237.4	1296	1233.6	1224.6	1294.8	1224.7	1123.3	1225.9
932.76	930.85	968.34	970.17	932.2	972.7	920.87	883.95	945.53
1221.7	1217.7	1292.4	1225	1221.9	1295.9	1225.4	1125.1	1229.1
1109.3	1124.7	1119.3	1143.4	1109.5	1130.9	1125.1	1043.8	1128.5
1186.2	1191.5	1242.7	1208.9	1186.9	1235.9	1196.1	1093.6	1181.2
606.38	674.05	645.63	626.46	606.49	623.1	606.42	585.58	602.94
663.66	751.06	724.13	666.48	664.05	704.45	665.2	640.12	661.98
1008.8	1028.8	964.73	1049.4	1009.9	961.23	1041.4	968.34	1052.4
1017.8	1039.8	1010.3	1048.9	1018.5	1009.6	1020.7	955.39	994.76
558.62	573.51	605.25	565.48	558.64	569.22	549.89	533.11	554.83
1225.5	1230.7	1293.9	1229.7	1225	1289.2	1223.4	1118.7	1222.4
1210	1218.3	1278.8	1230.4	1208.9	1270.7	1212.2	1111.7	1222.3
1213.6	1212.9	1279.8	1217.8	1213.2	1284	1209.3	1113.3	1213.7
1194.5	1198.2	1241.8	1221.3	1194.2	1250.5	1208.6	1110.4	1206.9
1214.5	1208.5	1280.4	1216.8	1214.5	1284.7	1222.2	1119.9	1225.2
1204.6	1210.7	1261.9	1225.7	1203.2	1259.6	1202.4	1104.6	1195.7
1148.4	1146.7	1245	1163.4	1148.7	1239.3	1148.1	1050.1	1147.6
1218	1203.8	1286.3	1218.8	1218.2	1294.8	1221.9	1119.8	1229.8
1175.3	1186.7	1229.1	1190.4	1175.4	1225.1	1185.4	1072.2	1174.4
1221	1228.5	1285.2	1225.6	1220.3	1280.3	1222.3	1118.9	1221.2
1177.2	1187.9	1243.5	1197.3	1177.3	1240.5	1188.2	1091.3	1183.2
1151.4	1162.4	1198.4	1182.6	1151.6	1190.3	1144.5	1063.5	1147.4
318.95	339.34	319.08	308.01	318	322.76	318.97	308.41	303.54
993.39	1005	978.86	1031.3	992.79	982.31	974.23	929.38	983.21
675.19	693.07	706.88	679.91	674.5	707.31	694.22	665.29	692.61
598.08	664.37	676.21	603	597.45	675.69	612.79	591.17	611.42
1206	1203.8	1274	1208.6	1207.5	1277.2	1205.6	1109	1211.3
1210.7	1217.1	1279.6	1215.1	1210.6	1275.4	1220.4	1108.6	1216.4
401.95	423.93	437.14	388.93	401.45	426.03	401.44	396.22	400.29
423.02	418.89	421.84	419.26	422.6	421.35	434.84	421	426.52
713.34	725.81	736.51	730.33	712.6	729.49	728.48	695.26	733.96
1221.6	1232.7	1295.6	1228.2	1221	1292.5	1227.3	1122.7	1222
1187.1	1198.4	1180.2	1223.5	1187	1172.1	1185.1	1096.9	1189.8
1078.1	1134.6	1103.7	1120.8	1078.8	1082.8	1080.7	999.23	1067.6
1158.3	1161.2	1231	1190	1158.1	1213.7	1168.2	1078.9	1174.1
929.86	939.02	924.87	958.88	929.27	904.88	927.17	883.28	934.92
1213.6	1224.9	1280.2	1215	1214.4	1281.1	1215.5	1114.7	1222
1208.7	1221.6	1269	1227	1208.3	1268.9	1205.1	1115.1	1206.5
286.59	346.34	285.17	262.72	285.43	293.87	296.69	288.46	284.86
1227.8	1231.3	1299.6	1230.7	1227.3	1293.5	1219	1132.1	1225.2
1073	1084	1115.3	1118.6	1072.9	1117.5	1086.5	1008.5	1081.2
476.47	516.18	532.51	466.09	475.9	522.79	468.17	463.32	469.84
944.1	977.14	944.16	975.31	943.5	926.26	938.2	894.14	944.91
1133.2	1154.9	1217.3	1170.8	1132.2	1216.1	1121.2	1045.3	1115.5
1205.4	1213.8	1283.5	1228.9	1204.6	1264.7	1204.5	1116.1	1211.5
1211	1215	1298.1	1225.5	1210.8	1287.3	1213.1	1113.6	1215.2
1171.5	1186	1231.5	1199.7	1170.9	1240.2	1176.5	1090.9	1166.8
882.87	882.17	883.18	917.51	882.29	883.29	862.14	827.77	863.64
664.56	723.61	725.87	688.88	664.17	721.34	664	636.37	667.29
561.77	661.5	518.71	568.36	561.21	503.65	567.89	547.84	555.68
332.7	388.39	387.04	318.74	332.57	379.61	339.49	337.44	342.57
952.39	1030.6	1125	1002.7	951.74	1121.6	957.53	903.72	958.09
994.17	1043	1054.4	1034.6	994.24	1038.5	997.21	944.31	1002.4
1070.1	1122.1	1041.8	1114.2	1069.5	1058.2	1073.7	1003	1055.9
1210.6	1211.6	1277.2	1212.5	1211.2	1279.9	1213.2	1117.2	1218.1
627.51	679.78	644.47	650.36	626.74	645.49	622.7	600.36	609.65
455.59	476.1	523.52	441.66	455.02	515.49	446.58	442.04	442.07
778.07	810.22	808.79	798.18	777.46	813.45	789.75	750.4	781.78
1216.1	1216	1290.4	1229.8	1216.1	1294	1215.3	1124.1	1213.3
723.72	768.54	758.43	727.23	724.26	744.45	718.69	687.84	705.48
1171.6	1166.6	1219.2	1202.3	1169.8	1217.7	1166.3	1075	1156.5
1069.3	1082	1155.6	1104.1	1068	1159.9	1062.3	983.83	1042.5
