# Supplementary material for: The effect of variations in CT scan protocol on femoral finite element failure load assessment using phantomless calibration
Source: PLoS One. 2022 Mar 18;17(3):e0265524. doi: 10.1371/journal.pone.0265524 (PMC8932617; doi:10.1371/journal.pone.0265524)
Supplement: S1 Data — (ZIP) [file pone.0265524.s004.zip › Data/BMD/C211R/Cortical/C211R_cor_all_AFM_2.xls]

## Sheet: Blad1
1214.2	1216.3	1214	1219.8	1213.5	1213.2	1224.3	1109.4	1206.5
236.86	174.1	247.67	216.69	236.13	250.55	239.26	196.55	229.23
1226.1	1238.2	1220.7	1230.5	1224.8	1219.9	1221.6	1122.4	1225.7
1207.2	1204	1207.7	1210.2	1207.1	1216.9	1227.1	1107.4	1199.4
1205.6	1202.8	1204.6	1209.3	1205.5	1214.2	1225.8	1105.4	1197.1
350.48	322.66	370.15	328.92	350.58	368.99	344.21	294.36	339.41
1078.1	1057.6	1079.4	1093.8	1078.6	1073.1	1075.5	979.45	1077.4
1183.3	1182.3	1195.8	1193.6	1184.7	1193	1186.4	1081.8	1184.7
1175.2	1141.6	1162.3	1190.5	1175.9	1174.6	1200.2	1073.5	1175.1
671.26	573.71	663.92	676.88	671.92	662.95	670.36	595.79	684.51
671.53	604.27	655.9	654.95	671.41	659.38	670.44	595.24	683.57
710.82	677.35	714.7	702.86	711	712.7	712.18	620.89	707.46
450.63	437.42	401.56	442.48	450.41	419.6	448.13	375.26	428.72
396.61	356.01	388.95	365.56	396.3	384.52	394.93	343.96	395.96
1104.4	1106.2	1084.7	1125	1104.9	1086.9	1111.3	1006.1	1107.5
1230	1240.4	1222.3	1234.9	1228.7	1221	1216.4	1118.8	1222
1218.3	1220.4	1217.6	1220.6	1217.7	1208.4	1206.3	1116.9	1208.9
1218.7	1223.4	1217	1223.1	1217.8	1211.2	1210.7	1113.7	1220.4
1194	1199.4	1189	1201.7	1195.5	1189.3	1187.6	1093.7	1193.6
1172.2	1170.3	1184.7	1184	1173.6	1173.5	1174.1	1077.5	1179
1057.9	1064.9	1015.4	1082.5	1058.7	1010.2	1052.6	951.44	1054.4
1220.9	1223.6	1218.2	1223.3	1220.6	1220.7	1215.3	1123.2	1216.3
1224.1	1228.3	1223	1227.7	1223.3	1223.1	1221.5	1123.4	1220.8
1219.7	1231.6	1221.6	1230	1218.5	1217.9	1227	1110.6	1222.1
1218.3	1226.9	1223.7	1226.4	1218.3	1225.6	1229	1121.7	1221.6
1217.7	1214.9	1216.6	1219.2	1217.4	1208.2	1224.3	1115.3	1218
1221.1	1220.7	1218.3	1224.7	1220.3	1216.9	1226.9	1119.4	1225.1
1215.8	1214	1214.1	1217.5	1216.1	1216.5	1218.3	1109.7	1221.7
1224.8	1229.7	1226.2	1227.7	1224.1	1223.1	1228.3	1130	1226.6
1132	1099.4	1175.3	1151.1	1133.1	1159.9	1129.4	1031.9	1135.3
1226.3	1224.2	1219.6	1230.3	1225	1216.6	1214.6	1117.2	1222.9
1210.9	1210.1	1216.8	1217.9	1210.5	1209.9	1207	1104.7	1212.1
1222.2	1221.6	1220	1225	1221.4	1218.1	1225.3	1121.2	1215.9
1061.6	1018.4	1061.7	1084.7	1061.8	1061.8	1072.4	955.5	1055
646.49	556.13	678.92	646.72	646.62	688.74	652.23	562.56	646.04
1221.9	1229.5	1223.3	1225	1221.2	1220.6	1233.8	1116.9	1226
1210.8	1214.5	1211.5	1212.1	1212.2	1215.2	1210.7	1122	1219.8
1218.7	1228.4	1213.7	1221.3	1218.3	1217.5	1216.2	1121.5	1224.8
1151.4	1138.5	1160.9	1165.2	1151.8	1162.8	1165.2	1051.6	1156.3
1224	1233.3	1233.4	1231.8	1223	1231.6	1220.1	1116.9	1225.5
1219.2	1220.1	1219.4	1219.6	1218.7	1220.4	1221.2	1115.7	1207.7
1218.4	1220.4	1216.6	1220.2	1218.2	1211.7	1232.5	1116.8	1222.3
1190.1	1178.9	1186.2	1202.5	1191	1183.8	1195.6	1093.3	1196.9
1152.3	1148.5	1147	1169.5	1153.1	1154.2	1166.1	1052.3	1154
1227	1229.1	1229.3	1231.9	1225.9	1229.9	1220.8	1130.5	1221
1218.1	1227.6	1216.5	1220.8	1217.7	1218.3	1218.1	1114.3	1217.7
1229.6	1231.2	1230.6	1234.2	1228.6	1230	1225	1133.8	1227.6
1209.3	1203.7	1214.4	1213.7	1209.3	1203.4	1201.6	1111.1	1205.2
1124.6	1127.7	1104.9	1137.9	1125.5	1085.6	1124.5	1023	1120.4
1214.1	1216	1213.4	1219.6	1214.1	1209.4	1214.8	1111.5	1215.2
1203	1198.7	1205.5	1211.3	1203.3	1200.9	1211.3	1104.1	1204.4
1199.6	1198.8	1197.5	1206.7	1200	1205.1	1207.9	1104.4	1205.5
1210.5	1209.8	1214.2	1209.8	1210.8	1219	1217.2	1114.1	1206.1
788.53	731.73	778.51	788.16	788.54	785.12	792.28	703.78	799.08
384.87	361.34	395.28	362.56	384.47	403.33	389.47	324.92	379.27
1221.6	1228.8	1221.7	1225.3	1221.5	1221.4	1221.5	1134	1228.3
1120.4	1107.5	1140.4	1178.4	1120.1	1157.2	1113.7	1027	1082.6
870.69	797.19	818.9	881.35	870.34	830.84	871.92	771.01	861.7
1209.9	1215.8	1211.4	1213.1	1210.7	1205.3	1202.6	1108.7	1203.3
277.96	224.3	282.68	258.67	277.7	285.94	282.93	231.81	276.03
1212.4	1230.4	1212.6	1216.8	1212	1213.4	1218.7	1108.7	1213
1221.2	1227.3	1226.5	1232.7	1219.9	1224.1	1222.1	1122.6	1218.8
1209.7	1218.5	1175.7	1235.2	1208.9	1175.3	1213	1121.2	1205.5
1216	1217.4	1220.9	1226.7	1216.3	1222.5	1228.1	1119.9	1216
408.09	402.47	409.65	410.58	408	409.62	412.72	400.63	410.05
661.78	753.89	553.94	678.12	661.51	537.51	681.61	645.77	687.4
1220.8	1224.6	1218	1223.1	1220.1	1218.3	1221.7	1117.6	1224.7
1190.3	1185.5	1210.2	1201.6	1191	1197.1	1192.7	1089.3	1197.3
1229.7	1225.5	1222.3	1233.5	1228.5	1221.9	1214.3	1118.5	1212.9
1214.4	1212	1215.5	1220.7	1213.9	1210.7	1213.4	1111.6	1217
918.42	920.06	975.81	935.04	918.79	973.12	933.6	826.39	933.84
1226.3	1235.2	1226.4	1230	1225.4	1229.6	1231.5	1124.2	1240.7
1193.5	1196.4	1199.2	1217.9	1192.5	1188.3	1193.1	1097.6	1203.8
1159.8	1179.6	1149.5	1194.8	1159.5	1152.5	1169.5	1079.3	1158.6
1220.3	1219.5	1219.2	1229.2	1219.5	1219.3	1220.4	1121	1223.1
1210.5	1222.8	1213.3	1225.6	1211.2	1214.1	1226.7	1116.6	1211.2
1170.7	1208.5	1185.6	1199	1171	1184.5	1185.9	1085.8	1176.3
1221.2	1223.7	1217	1224	1220.7	1220.8	1216.9	1125.1	1216.4
1161.9	1176.2	1155.6	1182.2	1162.5	1146.5	1148.4	1047.6	1154.5
1233	1227.8	1230	1241.1	1232	1228.4	1239	1129.1	1240.3
1166.5	1166.3	1154	1190.3	1166.4	1153.7	1178.1	1083.2	1171.2
1219.6	1218	1221.2	1222.2	1219.6	1217.8	1225.2	1124.1	1227.8
1222	1230.9	1218.6	1236.8	1221.5	1228.8	1229.2	1132.3	1224.3
1198.8	1207.9	1212.7	1224.5	1197.5	1211.3	1191.6	1103.4	1193.8
1196	1214.4	1180.9	1219.8	1195.2	1186.6	1199.3	1110.1	1190.6
1022.9	1024	1064.9	1058.6	1022	1041.8	1037.5	972.75	1047.2
1218.2	1220	1216.6	1221.2	1217.9	1212.1	1226.7	1115.9	1218.8
1202.5	1208.9	1204.6	1209.9	1202.6	1206.8	1218.1	1099.3	1197.9
1224.1	1227.1	1224	1229	1223.3	1223.1	1223.2	1122.5	1222.5
355.16	295.16	373.97	341.25	355.43	373.06	347.66	301.56	347.93
1216.7	1223.7	1214.1	1219.8	1216.7	1213.5	1226.6	1116.8	1226.4
1219.6	1228	1205.3	1242.4	1218.6	1203.6	1220.5	1127	1212.9
1187	1202	1168.8	1213.5	1186.7	1161.3	1179.8	1092.2	1184
1229.8	1234.5	1237.4	1238.1	1229.2	1237.8	1231.1	1132.3	1228.1
1125.1	1132.9	1051.7	1165.6	1124.4	1051.7	1123.4	1049	1118.8
1206.6	1208.4	1213.1	1212.4	1206.8	1210.5	1214.1	1105.3	1212.7
1202.2	1199.9	1208.6	1206.5	1203.2	1213.7	1207.3	1114.8	1209.4
1215.7	1211.8	1223.3	1232.2	1214.6	1218.2	1212.8	1113.3	1212.2
1225.2	1232	1226.9	1228.2	1224.9	1222.8	1226.9	1122	1224.7
1184.7	1205.5	1162.1	1216.9	1184	1152.9	1189	1107.6	1209.1
1218.9	1231.5	1220.8	1226.5	1218.6	1222.6	1224.3	1123.2	1216
1223	1231	1225.4	1228	1222.4	1225.8	1220.5	1123.1	1212.9
1138.4	1132.2	1130.1	1157.1	1138.9	1136.4	1159.1	1034.2	1136.2
1184.5	1201.2	1172.1	1213.3	1185	1176.9	1184.9	1096.2	1179.8
1217.8	1206.4	1215.3	1221	1217.7	1218.4	1218.1	1123.5	1219.4
1214.1	1213.8	1221	1228.2	1214.7	1228	1222.6	1118.2	1223.5
1209.7	1212.1	1217.5	1211.9	1211	1213.6	1207.1	1118.5	1212.5
1223	1224.8	1216.2	1226.1	1222.1	1216.2	1222.6	1125.5	1227.5
1221.5	1221.3	1219.5	1233.1	1221	1225.7	1224.5	1129.5	1218.3
1188.1	1183.2	1193.9	1195.5	1189.3	1195.5	1188.7	1093.1	1188.6
1216.1	1220.9	1215.6	1221.6	1215.8	1213.1	1218.5	1112.8	1210.8
1212.5	1222.2	1210.5	1213.3	1213.7	1213.9	1209.7	1122.5	1217.7
1220.5	1223.1	1225.3	1225.2	1220.8	1224.6	1226.2	1123.1	1225.8
1228.6	1228	1237	1240.5	1227.4	1240.8	1226.8	1127.9	1243.5
1231.5	1239.4	1225.3	1246.4	1230.8	1211.5	1222.1	1128.4	1226.7
1226.1	1220.8	1233.5	1235	1225.2	1229.7	1221	1129.8	1223.1
1221.3	1218.4	1224.7	1223.6	1221.3	1235.1	1225.7	1122.1	1232.2
1077.7	1080.6	1117.5	1117.1	1076.9	1120.7	1064.5	995.63	1050.7
1217.9	1217	1215.3	1222	1217.2	1210.1	1211.9	1116.2	1210.3
1207.3	1196.8	1209.1	1219.3	1206.5	1204.6	1220.8	1104.3	1208.4
1221	1229.2	1224.2	1228.2	1220.7	1224.5	1218	1128.2	1221.8
1198.7	1209	1187.3	1223	1199.4	1196.3	1210.5	1110.5	1212.3
1225.3	1240.3	1219.5	1229.1	1224.1	1221.5	1218.9	1122.9	1228.8
1213.5	1218.7	1216.5	1216.7	1213.1	1209.9	1209.1	1114.1	1218.6
1220	1220.8	1222.2	1222.9	1219.9	1226	1216.3	1122.5	1219.7
1211.8	1209	1213.5	1218.9	1211.2	1211.6	1211	1108.8	1211.9
1223.8	1223.2	1225.2	1225.6	1223.4	1225.8	1213.7	1121.7	1211.8
1205.7	1205.1	1208.6	1208.7	1207.4	1209.5	1205.3	1108.5	1202.6
1209.8	1211.6	1213.7	1213.2	1210.3	1216	1213.8	1118	1213.1
1066.4	1039.3	1043.1	1089.7	1066.9	1046.7	1077.4	963.79	1066.7
1100.9	1064	1059.7	1126.6	1101.5	1070.6	1111	1002.3	1102.8
1219.9	1222	1218.3	1221.2	1220.2	1222.3	1216.4	1122	1221.5
1200.1	1197.2	1197.2	1222.2	1198.6	1186.8	1194.4	1100.9	1194.2
1120.3	1134.3	1033.9	1154.2	1119.7	1038.1	1132	1043.9	1109.2
1238.8	1241.4	1240	1245.9	1237.6	1232.4	1233.3	1128.2	1227
1216.6	1216.2	1223.4	1226.6	1216.3	1217.5	1217.9	1116.9	1218.7
1201.7	1205.5	1196.6	1210.4	1202.4	1189.6	1207.1	1104	1203.9
1216.9	1213.6	1216.9	1218.7	1217.8	1222.3	1213.7	1118.8	1222.1
1225.8	1229	1233.5	1229	1225	1237	1230.7	1129.2	1225.8
1210.5	1203.7	1211.1	1224	1209.8	1210.5	1219.1	1115.4	1211.4
1230.5	1233.3	1223.5	1234.9	1229.1	1222.5	1215.4	1119.1	1212.1
1227.2	1222.9	1231.6	1233.2	1227	1236.7	1231.3	1129.4	1233
1200.4	1206.8	1206.3	1208.8	1201.5	1203.9	1201.4	1101.3	1199.8
1225.7	1224.4	1229.6	1234.1	1224.1	1226.9	1223.9	1126.1	1220.5
1209.8	1208.5	1209	1212.6	1210.5	1207.8	1211.1	1118	1215.5
1215.8	1213.3	1215.8	1218.1	1216.2	1220.6	1208.3	1121.8	1213.6
1216.5	1220.4	1215.2	1219.5	1216.4	1210.8	1213.5	1121.2	1220.2
1205.2	1214	1206.2	1225.3	1204.8	1205.3	1215.1	1108	1209.6
1177.2	1159.1	1171.9	1188.2	1178.7	1166.2	1170.9	1076.6	1176
1208.7	1208.3	1211	1213.6	1209.4	1204.8	1219.8	1112.3	1205
1234	1225.7	1230.2	1243.2	1232.6	1237.5	1231.6	1131.8	1240.7
1217.8	1218.7	1216.6	1219.2	1218.2	1215.2	1221.3	1116.6	1223.1
1226.8	1234.5	1230.7	1235.3	1226.3	1229.1	1228.2	1126.5	1233
1110.7	1136.1	1073	1149	1111.2	1079.8	1126.8	1042.7	1122.4
1211.9	1216.4	1213.6	1218.6	1211.9	1210.4	1211.8	1104	1213.4
1215.2	1209.9	1213.3	1216.5	1216	1219.8	1206.4	1119.6	1217
1227.6	1229.8	1237.2	1239.1	1226.6	1240	1228.9	1128.3	1245.2
1196	1197.1	1192.8	1201.4	1197.1	1206.3	1202.2	1108.1	1203
1216	1222	1215.4	1217.6	1216.3	1214.6	1214.2	1122.1	1222.5
1200	1203.7	1195.1	1206.2	1200.7	1193.8	1200	1100.2	1202
1220.8	1226.6	1220.5	1225	1221.1	1214.9	1224.9	1121.9	1218
1216.2	1216.8	1213.7	1218.8	1216.2	1216.8	1211.9	1116.6	1217
1224.7	1226.9	1228.2	1232.9	1223.5	1226.3	1226.2	1121	1225.8
975.76	1032.5	1099.1	1040.8	975.51	1089.2	963.03	903.14	951.94
1225.9	1237.4	1227.9	1233.6	1224.6	1226.5	1224.7	1123.3	1225.9
932.76	930.85	917.17	970.17	932.2	921.13	920.87	883.95	945.53
1221.7	1217.7	1224.5	1225	1221.9	1227.5	1225.4	1125.1	1229.1
1109.3	1124.7	1060.3	1143.4	1109.5	1071.2	1125.1	1043.8	1128.5
1186.2	1191.5	1177.4	1208.9	1186.9	1170.6	1196.1	1093.6	1181.2
606.38	674.05	611.15	626.46	606.49	589.67	606.42	585.58	602.94
663.66	751.06	685.59	666.48	664.05	666.8	665.2	640.12	661.98
1008.8	1028.8	913.75	1049.4	1009.9	910.25	1041.4	968.34	1052.4
1017.8	1039.8	956.96	1048.9	1018.5	956.13	1020.7	955.39	994.76
558.62	573.51	572.86	565.48	558.64	538.59	549.89	533.11	554.83
1225.5	1230.7	1225.9	1229.7	1225	1221.2	1223.4	1118.7	1222.4
1210	1218.3	1211.6	1230.4	1208.9	1203.6	1212.2	1111.7	1222.3
1213.6	1212.9	1212.5	1217.8	1213.2	1216.3	1209.3	1113.3	1213.7
1194.5	1198.2	1176.5	1221.3	1194.2	1184.5	1208.6	1110.4	1206.9
1214.5	1208.5	1213.1	1216.8	1214.5	1216.9	1222.2	1119.9	1225.2
1204.6	1210.7	1195.5	1225.7	1203.2	1193.2	1202.4	1104.6	1195.7
1148.4	1146.7	1179.6	1163.4	1148.7	1173.9	1148.1	1050.1	1147.6
1218	1203.8	1218.7	1218.8	1218.2	1226.5	1221.9	1119.8	1229.8
1175.3	1186.7	1164.5	1190.4	1175.4	1160.4	1185.4	1072.2	1174.4
1221	1228.5	1217.7	1225.6	1220.3	1212.7	1222.3	1118.9	1221.2
1177.2	1187.9	1178.1	1197.3	1177.3	1175.1	1188.2	1091.3	1183.2
1151.4	1162.4	1135.4	1182.6	1151.6	1127.4	1144.5	1063.5	1147.4
318.95	339.34	301.49	308.01	318	304.92	318.97	308.41	303.54
993.39	1005	927.14	1031.3	992.79	930.24	974.23	929.38	983.21
675.19	693.07	669.23	679.91	674.5	669.51	694.22	665.29	692.61
598.08	664.37	640.15	603	597.45	639.53	612.79	591.17	611.42
1206	1203.8	1207	1208.6	1207.5	1209.8	1205.6	1109	1211.3
1210.7	1217.1	1212.4	1215.1	1210.6	1208.1	1220.4	1108.6	1216.4
401.95	423.93	413.44	388.93	401.45	402.83	401.44	396.22	400.29
423.02	418.89	398.93	419.26	422.6	398.39	434.84	421	426.52
713.34	725.81	697.33	730.33	712.6	690.54	728.48	695.26	733.96
1221.6	1232.7	1227.5	1228.2	1221	1224.4	1227.3	1122.7	1222
1187.1	1198.4	1118.1	1223.5	1187	1110.2	1185.1	1096.9	1189.8
1078.1	1134.6	1045.5	1120.8	1078.8	1025.5	1080.7	999.23	1067.6
1158.3	1161.2	1166.2	1190	1158.1	1149.6	1168.2	1078.9	1174.1
929.86	939.02	875.94	958.88	929.27	856.83	927.17	883.28	934.92
1213.6	1224.9	1212.9	1215	1214.4	1213.6	1215.5	1114.7	1222
1208.7	1221.6	1202.3	1227	1208.3	1202	1205.1	1115.1	1206.5
286.59	346.34	269.33	262.72	285.43	277.53	296.69	288.46	284.86
1227.8	1231.3	1231.3	1230.7	1227.3	1225.3	1219	1132.1	1225.2
1073	1084	1056.5	1118.6	1072.9	1058.4	1086.5	1008.5	1081.2
476.47	516.18	503.89	466.09	475.9	494.57	468.17	463.32	469.84
944.1	977.14	894.24	975.31	943.5	877.1	938.2	894.14	944.91
1133.2	1154.9	1153.3	1170.8	1132.2	1151.9	1121.2	1045.3	1115.5
1205.4	1213.8	1216.1	1228.9	1204.6	1198	1204.5	1116.1	1211.5
1211	1215	1229.8	1225.5	1210.8	1219.4	1213.1	1113.6	1215.2
1171.5	1186	1166.7	1199.7	1170.9	1174.7	1176.5	1090.9	1166.8
882.87	882.17	836.41	917.51	882.29	836.36	862.14	827.77	863.64
664.56	723.61	687.24	688.88	664.17	682.82	664	636.37	667.29
561.77	661.5	490.79	568.36	561.21	476.42	567.89	547.84	555.68
332.7	388.39	365.93	318.74	332.57	358.82	339.49	337.44	342.57
952.39	1030.6	1065.7	1002.7	951.74	1062.3	957.53	903.72	958.09
994.17	1043	998.8	1034.6	994.24	983.53	997.21	944.31	1002.4
1070.1	1122.1	986.86	1114.2	1069.5	1002.2	1073.7	1003	1055.9
1210.6	1211.6	1210.1	1212.5	1211.2	1212.4	1213.2	1117.2	1218.1
627.51	679.78	610.05	650.36	626.74	610.9	622.7	600.36	609.65
455.59	476.1	495.36	441.66	455.02	487.65	446.58	442.04	442.07
778.07	810.22	765.88	798.18	777.46	770.14	789.75	750.4	781.78
1216.1	1216	1222.6	1229.8	1216.1	1225.8	1215.3	1124.1	1213.3
723.72	768.54	718.12	727.23	724.26	704.72	718.69	687.84	705.48
1171.6	1166.6	1155.1	1202.3	1169.8	1153.4	1166.3	1075	1156.5
1069.3	1082	1094.7	1104.1	1068	1098.6	1062.3	983.83	1042.5
