# Supplementary material for: The effect of variations in CT scan protocol on femoral finite element failure load assessment using phantomless calibration
Source: PLoS One. 2022 Mar 18;17(3):e0265524. doi: 10.1371/journal.pone.0265524 (PMC8932617; doi:10.1371/journal.pone.0265524)
Supplement: S1 Data — (ZIP) [file pone.0265524.s004.zip › Data/BMD/C211R/Cortical/C211R_cor_all_Phant.xlsx]

## Sheet: C211R_P1_VM_Phant_cor
1207.5	1223	1217.4	1218.7	1215.6	1214.6	1219.9	1226.2	1205.2
243	183.27	256.15	224.44	244.67	259.16	245.59	228.41	236.51
1219.3	1244.9	1224.1	1229.3	1226.9	1221.3	1217.2	1240.4	1224.1
1200.6	1210.7	1211.1	1209.2	1209.3	1218.3	1222.7	1224.1	1198.1
1199	1209.6	1208.1	1208.3	1207.7	1215.6	1221.4	1221.9	1195.8
355.13	331.48	377.98	335.68	358.37	376.71	349.39	335.32	345.71
1073.2	1064.7	1083.5	1093.8	1081.6	1075.6	1072.7	1084.2	1077.2
1177.1	1189.1	1199.3	1192.7	1187	1194.6	1182.4	1196.1	1183.6
1169	1148.5	1165.9	1189.6	1178.3	1176.3	1196	1187.1	1174
671.71	581.94	670.21	680.56	677.61	668.48	671.99	664.83	687.76
671.98	612.44	662.23	658.83	677.11	664.94	672.07	664.22	686.82
710.74	685.34	720.73	706.32	716.43	717.86	713.36	692.26	710.5
453.97	445.97	409.22	448.23	457.55	426.94	452.18	423.76	434.23
400.66	364.76	396.68	371.99	403.79	392.12	399.56	389.54	401.76
1099.2	1113.2	1088.8	1124.7	1107.7	1089.3	1108.2	1113.3	1107
1223.1	1247	1225.7	1233.7	1230.7	1222.4	1212.1	1236.6	1220.5
1211.5	1227.1	1221	1219.5	1219.8	1209.9	1202.1	1234.5	1207.5
1211.9	1230.1	1220.4	1222	1219.9	1212.7	1206.4	1231	1218.9
1187.6	1206.2	1192.6	1200.8	1197.8	1191	1183.6	1209.1	1192.3
1166.1	1177.1	1188.3	1183.2	1176	1175.3	1170.2	1191.4	1177.9
1053.3	1071.9	1019.8	1082.6	1061.9	1013.2	1050	1053.6	1054.3
1214.2	1230.3	1221.6	1222.2	1222.7	1222.1	1211	1241.4	1214.9
1217.3	1235	1226.4	1226.5	1225.4	1224.5	1217.1	1241.6	1219.2
1213	1238.3	1225	1228.8	1220.6	1219.3	1222.5	1227.6	1220.6
1211.6	1233.6	1227.1	1225.2	1220.4	1226.9	1224.6	1239.7	1220.1
1211	1221.6	1220	1218.1	1219.6	1209.7	1219.9	1232.7	1216.6
1214.3	1227.4	1221.7	1223.5	1222.4	1218.3	1222.5	1237.2	1223.6
1209.1	1220.7	1217.5	1216.4	1218.2	1217.9	1214	1226.6	1220.2
1218	1236.4	1229.5	1226.6	1226.2	1224.4	1223.8	1248.8	1225
1126.4	1106.4	1178.9	1150.6	1135.7	1161.7	1126.1	1141.5	1134.5
1219.4	1230.9	1223	1229.2	1227.1	1218	1210.3	1234.8	1221.4
1204.2	1216.8	1220.2	1216.8	1212.7	1211.3	1202.8	1221.1	1210.7
1215.5	1228.3	1223.4	1223.9	1223.5	1219.5	1220.9	1239.1	1214.4
1056.9	1025.6	1065.9	1084.7	1065	1064.3	1069.6	1058	1055
647.26	564.4	685.14	650.67	652.48	694.07	654.06	628.5	649.63
1215.1	1236.2	1226.7	1223.9	1223.3	1222	1229.2	1234.5	1224.5
1204.1	1221.2	1215	1211	1214.3	1216.7	1206.4	1240	1218.3
1211.9	1235.1	1217.2	1220.1	1220.5	1218.9	1211.9	1239.6	1223.3
1145.6	1145.4	1164.6	1164.6	1154.4	1164.6	1161.5	1163.1	1155.4
1217.2	1240	1236.7	1230.6	1225	1232.9	1215.7	1234.5	1224
1212.4	1226.9	1222.8	1218.5	1220.8	1221.8	1216.9	1233.1	1206.3
1211.6	1227.1	1220	1219.1	1220.3	1213.1	1228	1234.4	1220.8
1183.8	1185.7	1189.8	1201.5	1193.3	1185.5	1191.5	1208.7	1195.6
1146.4	1155.4	1150.8	1168.8	1155.6	1156	1162.3	1163.9	1153.1
1220.1	1235.8	1232.6	1230.7	1228	1231.2	1216.4	1249.3	1219.5
1211.4	1234.3	1219.9	1219.6	1219.9	1219.7	1213.8	1231.7	1216.2
1222.7	1237.9	1233.9	1233	1230.7	1231.3	1220.6	1252.9	1226
1202.7	1210.5	1217.8	1212.6	1211.5	1204.9	1197.4	1228.1	1203.8
1119.1	1134.6	1108.9	1137.6	1128.2	1088	1121.2	1131.8	1119.8
1207.5	1222.8	1216.8	1218.5	1216.3	1210.8	1210.5	1228.6	1213.7
1196.4	1205.4	1208.9	1210.2	1205.5	1202.5	1207	1220.4	1203.1
1193.1	1205.5	1201	1205.7	1202.2	1206.6	1203.7	1220.8	1204.1
1203.9	1216.6	1217.6	1208.8	1212.9	1220.4	1212.9	1231.4	1204.7
787.44	739.59	784.2	790.86	793.47	789.74	792.58	782.88	801.3
389.07	370.07	402.98	369.02	392.04	410.8	394.17	368.73	385.22
1214.8	1235.5	1225	1224.1	1223.6	1222.8	1217.1	1253.1	1226.8
1114.9	1114.5	1144.2	1177.7	1122.9	1159	1110.5	1136.1	1082.3
868.52	804.9	824.38	883.23	874.73	835.12	871.36	856.36	863.38
1203.3	1222.5	1214.8	1212.1	1212.9	1206.8	1198.4	1225.5	1202
283.57	233.35	290.97	266.05	285.97	294.28	288.78	266.94	282.89
1205.8	1237.1	1216	1215.8	1214.2	1214.8	1214.4	1225.5	1211.6
1214.5	1234	1229.9	1231.5	1222	1225.4	1217.8	1240.7	1217.3
1203.1	1225.2	1179.3	1234	1211	1177	1208.7	1239.2	1204.1
1209.3	1224.1	1224.2	1225.5	1218.4	1223.8	1223.7	1237.7	1214.5
411.98	411.1	417.27	416.61	415.42	417.04	417.16	451.49	415.73
662.35	761.7	560.81	681.8	667.27	543.97	683.12	719.46	690.62
1214	1231.3	1221.4	1222	1222.2	1219.7	1217.3	1235.2	1223.2
1184	1192.3	1213.6	1200.7	1193.3	1198.7	1188.6	1204.3	1196
1222.9	1232.2	1225.7	1232.3	1230.6	1223.3	1210	1236.3	1211.4
1207.7	1218.8	1218.9	1219.6	1216	1212.1	1209.2	1228.7	1215.5
915.62	927.48	980.47	936.46	922.87	976.34	932.37	916.9	934.87
1219.5	1241.8	1229.7	1228.8	1227.5	1230.9	1227	1242.4	1239
1187.1	1203.2	1202.7	1216.8	1194.8	1189.9	1189	1213.3	1202.4
1153.8	1186.4	1153.3	1193.9	1162	1154.4	1165.7	1193.3	1157.6
1213.5	1226.2	1222.6	1228	1221.6	1220.6	1216.1	1239	1221.5
1203.9	1229.5	1216.8	1224.4	1213.3	1215.6	1222.3	1234.1	1209.8
1164.6	1215.3	1189.2	1198.1	1173.4	1186.2	1181.9	1200.5	1175.2
1214.4	1230.4	1220.4	1222.9	1222.8	1222.2	1212.5	1243.4	1214.9
1155.9	1183	1159.3	1181.4	1164.9	1148.5	1144.9	1158.7	1153.6
1226.1	1234.5	1233.3	1239.8	1234	1229.7	1234.5	1247.8	1238.6
1160.4	1173.1	1157.7	1189.5	1168.9	1155.6	1174.2	1197.7	1170.1
1212.9	1224.7	1224.6	1221	1221.7	1219.2	1220.8	1242.3	1226.3
1215.3	1237.6	1222	1235.5	1223.6	1230.1	1224.7	1251.4	1222.8
1192.3	1214.7	1216.1	1223.3	1199.7	1212.7	1187.6	1219.7	1192.5
1189.6	1221.1	1184.4	1218.7	1197.5	1188.3	1195.2	1227.1	1189.3
1018.7	1031.2	1069.1	1058.9	1025.4	1044.5	1035.1	1076.9	1047.2
1211.5	1226.8	1220	1220.1	1220	1213.5	1222.2	1233.4	1217.3
1196	1215.6	1208.1	1208.9	1204.8	1208.3	1213.8	1215.2	1196.5
1217.3	1233.8	1227.4	1227.9	1225.3	1224.4	1218.8	1240.6	1221
359.75	304.04	381.78	347.9	363.19	380.75	352.81	343.19	354.16
1210	1230.4	1217.5	1218.7	1218.8	1214.9	1222.2	1234.4	1224.9
1212.9	1234.7	1208.8	1241.1	1220.7	1205.1	1216.1	1245.5	1211.5
1180.7	1208.7	1172.4	1212.4	1189	1163.1	1175.9	1207.4	1182.8
1222.9	1241.2	1240.7	1236.8	1231.2	1239	1226.7	1251.3	1226.5
1119.6	1139.8	1056	1165	1127.1	1054.3	1120.1	1160.2	1118.2
1200	1215.2	1216.5	1211.3	1209	1212	1209.8	1221.8	1211.3
1195.7	1206.7	1212.1	1205.5	1205.4	1215.2	1203.1	1232.2	1208
1209	1218.5	1226.6	1231	1216.8	1219.6	1208.6	1230.5	1210.7
1218.4	1238.7	1230.3	1227	1227	1224.1	1222.4	1240	1223.2
1178.4	1212.2	1165.7	1215.8	1186.3	1154.7	1185	1224.3	1207.7
1212.1	1238.2	1224.2	1225.3	1220.8	1223.9	1219.9	1241.4	1214.5
1216.2	1237.6	1228.7	1226.8	1224.5	1227.1	1216.2	1241.3	1211.4
1132.8	1139.1	1133.9	1156.6	1141.6	1138.4	1155.4	1144	1135.4
1178.2	1208	1175.7	1212.2	1187.3	1178.6	1180.9	1211.9	1178.7
1211.1	1213.1	1218.7	1219.9	1219.8	1219.8	1213.7	1241.7	1217.9
1207.5	1220.5	1224.4	1227	1216.8	1229.3	1218.2	1235.9	1222
1203.1	1218.9	1220.9	1210.9	1213.1	1215.1	1202.9	1236.2	1211.1
1216.2	1231.5	1219.6	1224.9	1224.2	1217.7	1218.2	1243.9	1225.9
1214.7	1228	1222.8	1231.9	1223.1	1227	1220.1	1248.2	1216.8
1181.7	1190	1197.4	1194.6	1191.6	1197	1184.7	1208.5	1187.4
1209.4	1227.7	1219	1220.5	1217.9	1214.5	1214.1	1230	1209.4
1205.8	1228.9	1213.9	1212.3	1215.8	1215.3	1205.5	1240.6	1216.2
1213.7	1229.8	1228.6	1224.1	1222.9	1225.9	1221.8	1241.2	1224.3
1221.8	1234.7	1240.3	1239.2	1229.4	1242.1	1222.4	1246.5	1241.8
1224.6	1246.1	1228.7	1245.1	1232.9	1212.9	1217.7	1247	1225.1
1219.2	1227.5	1236.8	1233.7	1227.3	1231	1216.6	1248.6	1221.6
1214.6	1225.1	1228	1222.5	1223.4	1236.3	1221.3	1240.2	1230.6
1072.8	1087.7	1121.5	1116.9	1080	1122.8	1061.9	1101.9	1050.7
1211.2	1223.7	1218.7	1220.8	1219.3	1211.6	1207.6	1233.7	1208.9
1200.7	1203.6	1212.6	1218.2	1208.7	1206.1	1216.4	1220.6	1207
1214.3	1235.9	1227.5	1227	1222.8	1225.9	1213.6	1246.9	1220.3
1192.3	1215.7	1190.9	1221.9	1201.7	1197.9	1206.3	1227.5	1210.9
1218.5	1246.9	1222.9	1227.9	1226.2	1222.9	1214.5	1241	1227.2
1206.9	1225.4	1219.9	1215.7	1215.2	1211.4	1204.9	1231.4	1217.1
1213.2	1227.5	1225.5	1221.8	1222	1227.3	1211.9	1240.6	1218.2
1205.2	1215.7	1216.9	1217.8	1213.4	1213	1206.8	1225.6	1210.5
1217	1229.9	1228.5	1224.5	1225.4	1227.2	1209.4	1239.7	1210.4
1199.2	1211.8	1212	1207.7	1209.6	1211	1201.1	1225.3	1201.2
1203.2	1218.3	1217.1	1212.2	1212.4	1217.4	1209.5	1235.7	1211.7
1061.7	1046.5	1047.4	1089.7	1070	1049.4	1074.6	1067.1	1066.6
1095.7	1071	1063.9	1126.3	1104.4	1073.1	1107.8	1109.2	1102.3
1213.2	1228.7	1221.7	1220.1	1222.3	1223.6	1212.1	1240.1	1220
1193.6	1204	1200.7	1221	1200.9	1188.4	1190.3	1217	1192.9
1114.9	1141.2	1038.3	1153.7	1122.5	1040.8	1128.6	1154.7	1108.7
1231.8	1248	1243.2	1244.6	1239.6	1233.7	1228.8	1246.8	1225.5
1209.9	1223	1226.8	1225.4	1218.5	1218.9	1213.5	1234.4	1217.2
1195.2	1212.3	1200.1	1209.4	1204.6	1191.2	1202.9	1220.3	1202.5
1210.2	1220.4	1220.3	1217.6	1219.9	1223.6	1209.4	1236.6	1220.5
1219	1235.7	1236.8	1227.8	1227.1	1238.3	1226.3	1247.9	1224.3
1203.9	1210.5	1214.6	1222.9	1212	1212	1214.8	1232.8	1210
1223.6	1240	1226.9	1233.6	1231.2	1223.8	1211.1	1236.8	1210.6
1220.4	1229.6	1234.9	1231.9	1229	1237.9	1226.8	1248.1	1231.4
1193.9	1213.5	1209.8	1207.8	1203.7	1205.4	1197.3	1217.5	1198.5
1218.9	1231.1	1232.9	1232.9	1226.2	1228.2	1219.5	1244.5	1219
1203.2	1215.2	1212.4	1211.6	1212.6	1209.3	1206.8	1235.7	1214.1
1209.1	1220.1	1219.2	1217	1218.3	1222	1204.1	1239.9	1212.2
1209.8	1227.1	1218.6	1218.4	1218.6	1212.2	1209.2	1239.1	1218.7
1198.6	1220.8	1209.6	1224.1	1207	1206.8	1210.8	1224.7	1208.2
1171	1165.9	1175.6	1187.3	1181.1	1168	1167.1	1190.4	1174.9
1202.1	1215.1	1214.4	1212.6	1211.6	1206.3	1215.5	1229.4	1203.6
1227.1	1232.4	1233.5	1241.9	1234.6	1238.7	1227.1	1250.8	1239
1211.1	1225.4	1220	1218.1	1220.3	1216.6	1216.9	1234.2	1221.6
1220	1241.2	1234	1234	1228.4	1230.4	1223.8	1244.9	1231.4
1105.4	1143.1	1077.2	1148.5	1114.1	1082.2	1123.4	1153.4	1121.7
1205.3	1223.1	1217	1217.5	1214	1211.8	1207.5	1220.4	1212
1208.5	1216.7	1216.8	1215.4	1218.2	1221.2	1202.2	1237.5	1215.5
1220.8	1236.5	1240.5	1237.8	1228.6	1241.3	1224.5	1246.9	1243.5
1189.6	1203.9	1196.3	1200.4	1199.4	1207.8	1198.1	1224.9	1201.6
1209.3	1228.7	1218.8	1216.6	1218.5	1216	1209.9	1240.2	1221
1193.5	1210.5	1198.7	1205.2	1202.9	1195.4	1195.9	1216.3	1200.6
1214.1	1233.3	1223.9	1223.8	1223.2	1216.3	1220.5	1239.9	1216.5
1209.5	1223.5	1217.2	1217.7	1218.4	1218.2	1207.6	1234.2	1215.5
1217.9	1233.6	1231.6	1231.7	1225.6	1227.6	1221.8	1239	1224.3
972.22	1039.7	1103.2	1041.3	979.21	1091.6	961.47	1000.8	952.81
1219	1244	1231.2	1232.4	1226.7	1227.8	1220.3	1241.5	1224.4
929.77	938.24	922.13	971.27	936.18	924.73	919.77	979.82	946.46
1215	1224.4	1227.8	1223.8	1224	1228.9	1221	1243.4	1227.5
1104	1131.7	1064.5	1143	1112.4	1073.6	1121.8	1154.6	1127.8
1179.9	1198.2	1181	1207.9	1189.2	1172.4	1192	1209	1180.1
607.68	682.04	617.72	630.59	612.61	595.75	608.75	653.67	606.9
664.21	758.88	691.77	670.26	669.79	672.3	666.89	713.29	665.42
1004.8	1035.9	918.73	1049.8	1013.3	913.94	1039	1072.1	1052.4
1013.7	1047	961.72	1049.3	1021.9	959.48	1018.5	1057.9	995.25
560.54	581.75	579.63	570.15	565.07	545.05	552.83	596.31	559.22
1218.7	1237.4	1229.2	1228.5	1227.1	1222.6	1219	1236.5	1220.8
1203.4	1225	1215	1229.2	1211.1	1205.1	1207.9	1228.8	1220.8
1206.9	1219.7	1216	1216.7	1215.4	1217.7	1205	1230.5	1212.3
1188	1205	1180.1	1220.2	1196.5	1186.1	1204.3	1227.4	1205.5
1207.8	1215.2	1216.5	1215.8	1216.7	1218.3	1217.8	1237.7	1223.7
1198	1217.4	1199	1224.5	1205.4	1194.7	1198.3	1221	1194.4
1142.6	1153.6	1183.2	1162.8	1151.2	1175.6	1144.5	1161.4	1146.7
1211.3	1210.6	1222.1	1217.7	1220.3	1227.8	1217.5	1237.7	1228.2
1169.1	1193.5	1168.1	1189.6	1177.8	1162.2	1181.4	1185.6	1173.3
1214.2	1235.2	1221	1224.4	1222.4	1214.2	1217.9	1236.7	1219.7
1171	1194.7	1181.7	1196.4	1179.7	1176.8	1184.2	1206.5	1182
1145.6	1169.2	1139.2	1181.8	1154.2	1129.5	1141	1176.1	1146.5
324.02	348.12	309.68	314.95	326.01	313.12	324.44	350.68	310.16
989.62	1012.2	932.06	1031.9	996.38	933.78	972.55	1029.5	983.8
675.58	701.02	675.5	683.57	680.18	674.99	695.59	740.8	695.78
599.48	672.39	646.56	607.34	603.62	645.24	615.06	659.77	615.31
1199.4	1210.5	1210.5	1207.6	1209.7	1211.3	1201.4	1225.8	1209.9
1204.1	1223.8	1215.8	1214	1212.8	1209.6	1216	1225.4	1214.9
405.93	432.52	421.05	395.16	408.91	410.3	406	446.67	406.06
426.72	427.48	406.61	425.22	429.92	405.89	439.04	473.75	432.05
713.24	733.69	703.45	733.54	718.03	695.86	729.48	773.56	736.77
1214.8	1239.4	1230.9	1227	1223.1	1225.7	1222.9	1240.8	1220.5
1180.8	1205.2	1122	1222.3	1189.3	1112.4	1181.1	1212.7	1188.5
1073.2	1141.5	1049.8	1120.6	1081.9	1028.3	1077.8	1105.8	1067.5
1152.4	1168.1	1169.9	1189.2	1160.6	1151.5	1164.4	1192.9	1173
926.92	946.4	881.13	960.08	933.27	860.91	926.01	979.09	935.94
1206.9	1231.6	1216.3	1214	1216.6	1215	1211.2	1232.1	1220.4
1202.1	1228.3	1205.8	1225.9	1210.5	1203.5	1200.9	1232.5	1205.1
292.08	355.11	277.69	270.06	293.65	285.93	302.39	328.88	291.65
1221	1238	1234.7	1229.5	1229.4	1226.6	1214.6	1251.1	1223.6
1068.2	1091.1	1060.7	1118.4	1076	1060.9	1083.6	1116	1080.9
479.47	524.55	511.02	471.64	482.87	501.35	472.01	520.02	474.99
940.97	984.43	899.33	976.36	947.41	881.03	936.91	990.97	945.85
1127.6	1161.8	1157	1170.1	1134.8	1153.8	1117.9	1156.2	1114.9
1198.9	1220.5	1219.5	1227.7	1206.8	1199.6	1200.3	1233.6	1210.1
1204.4	1221.7	1233.2	1224.3	1213	1220.8	1208.8	1230.9	1213.8
1165.4	1192.8	1170.4	1198.8	1173.3	1176.4	1172.6	1206	1165.8
880.54	889.68	841.8	919.08	886.61	840.6	861.68	918.41	865.3
665.1	731.49	693.41	692.46	669.91	688.2	665.7	709.18	670.68
563.65	669.53	497.99	573.01	567.62	483.34	570.64	612.41	560.07
337.59	397.05	373.78	325.59	340.48	366.61	344.73	382.41	348.84
949.15	1037.8	1069.9	1003.5	955.61	1064.8	956.04	1001.4	958.91
990.38	1050.2	1003.3	1035.1	997.82	986.67	995.28	1045.8	1002.9
1065.4	1129	991.46	1114	1072.6	1005.2	1071	1110	1055.9
1204	1218.3	1213.5	1211.5	1213.4	1213.8	1208.9	1234.8	1216.6
628.53	687.76	616.62	654.29	632.73	616.82	624.85	669.83	613.55
458.86	484.57	502.53	447.43	462.13	494.48	450.65	496.76	447.46
777.12	817.9	771.63	800.8	782.46	774.87	790.09	833.84	784.16
1209.4	1222.7	1226	1228.6	1218.3	1227.1	1211	1242.3	1211.9
723.48	776.32	724.13	730.48	729.61	709.94	719.79	765.45	708.53
1165.5	1173.5	1158.8	1201.3	1172.2	1155.3	1162.5	1188.7	1155.6
1064.5	1089	1098.8	1104	1071.1	1100.9	1059.7	1089	1042.5
