# Supplementary material for: The effect of variations in CT scan protocol on femoral finite element failure load assessment using phantomless calibration
Source: PLoS One. 2022 Mar 18;17(3):e0265524. doi: 10.1371/journal.pone.0265524 (PMC8932617; doi:10.1371/journal.pone.0265524)
Supplement: S1 Data — (ZIP) [file pone.0265524.s004.zip › Data/BMD/C211R/Trabecular/C211R_trab_all_AFM.xlsx]

## Sheet: C211R_P1_VM_AFM_trab
-15.145	-9.9651	-17.947	-12.54	-16.726	-21.696	-24.181	-26.424	-24.686
-17.507	-19.631	-19.365	-18.207	-18.288	-23.762	-24.009	-24.251	-25.12
-27.686	-27.31	-27.649	-27.473	-27.102	-24.332	-21.628	-24.215	-27.734
-19.125	-18.826	-18.627	-19.396	-18.79	-22.912	-15.521	-19.843	-20.403
-20.648	-23.022	-18.77	-21.113	-19.878	-23.977	-15.821	-23.183	-23.206
-1.3386	-2.14	-2.4967	-3.1302	-2.3089	-12.173	-4.6815	-8.3266	-0.4021
-22.77	-28.818	-24.008	-22.552	-23.215	-26.786	-31.13	-21.197	-24.099
-25.327	-22.302	-25.251	-25.651	-24.753	-22.086	-20.08	-27.35	-19.793
-23.502	-16.939	-24.819	-24.094	-23.044	-25.646	-30.365	-27.396	-28.962
-31.043	-40.637	-31.828	-32.812	-29.5	-21.982	-23.697	-23.379	-24.497
-30.286	-18.343	-29.573	-30.503	-28.42	-27.612	-23.566	-29.313	-25.574
-19.57	-17.206	-18.077	-19.797	-19.763	-19.02	-17.572	-25.213	-18.659
-21.861	-20.17	-22.706	-21.462	-21.922	-22.465	-21.902	-26.082	-23.403
-19.575	-19.119	-18.821	-19.744	-19.195	-19.841	-14.658	-26.173	-20.096
-20.477	-7.8649	-19.599	-20.491	-19.974	-20.42	-12.101	-26.831	-21.865
-21.299	-6.8677	-20.894	-21.854	-21.131	-17.581	-19.15	-21.17	-18.368
-4.5841	-5.6223	-4.4971	-6.8999	-5.3589	-13.778	-6.0881	-10.941	-1.7881
-12.312	-16.298	-12.532	-16.612	-12.32	-12.668	-9.3706	-8.8684	-6.0603
-7.1242	-7.0982	-6.1368	-8.8112	-7.1929	-15.687	-8.7645	-10.243	-7.1287
-14.752	-16.463	-14.043	-15.798	-14.627	-21.379	-14.78	-16.667	-14.537
-21.191	-23.362	-20.244	-21.547	-20.819	-21.503	-14.529	-27.553	-22.156
-16.63	-18.009	-14.93	-17.14	-16.294	-18.767	-12.995	-16.132	-16.051
-5.9506	-11.736	-6.8948	-8.6665	-6.6608	-13.324	-5.1231	-10.854	-2.6051
-11.461	-14.336	-9.7174	-13.294	-11.496	-16.935	-11.432	-14.366	-7.9366
-22.148	-21.312	-22.244	-21.661	-21.86	-23.688	-18.755	-26.715	-21.163
-21.847	-13.57	-22.716	-21.782	-21.628	-26.916	-18.292	-18.061	-24.347
-23.009	-25.223	-23.043	-23.291	-22.898	-22.422	-18.931	-30.184	-23.272
-11.41	-7.5339	-14.297	-9.2514	-13.361	-20.669	-15.496	-23.394	-19.403
-17.521	-22.126	-15.636	-18.724	-17.122	-17.531	-15.699	-19.148	-18.772
-21.056	-13.647	-21.676	-19.618	-20.637	-25.411	-16.331	-19.024	-20.779
-23.374	-16.123	-22.535	-24.583	-22.407	-23.612	-17.618	-19.081	-22.252
-8.2655	-6.8415	-8.9467	-10.07	-8.7855	-11.762	-11.541	-11.852	-3.9551
-18.428	-17.775	-17.03	-19.181	-18.216	-23.632	-20.912	-21.081	-13.028
-24.75	-20.004	-25.951	-24.555	-24.917	-23.583	-29.718	-26.093	-29.344
-24.776	-18.965	-23.841	-25.48	-24.435	-28.281	-18.513	-24.788	-25.573
-22.459	-19.845	-22.503	-22.878	-21.676	-26.141	-16.432	-18.476	-21.551
-21.381	-15.656	-20.037	-21.406	-20.84	-23.146	-18.583	-18.52	-23.134
-17.801	-18.932	-17.464	-17.123	-18.097	-17.86	-19.549	-22.556	-19.91
-28.603	-31.305	-26.173	-30.393	-27.242	-26.656	-26.044	-24.558	-29.304
-20.233	-9.057	-19.649	-20.447	-20.162	-22.21	-12.621	-24.608	-20.83
-18.783	-19.302	-16.649	-19.461	-18.166	-20.648	-20.561	-18.997	-12.694
-11.505	-9.5153	-12.317	-10.53	-12.922	-14.27	-12.043	-21.14	-11.948
-19.779	-11.922	-18.685	-19.619	-19.966	-19.933	-16.542	-27.629	-21.065
-24.556	-25.073	-27.545	-24.568	-23.58	-22.286	-18.233	-28.165	-28.871
-15.451	0.1098	-12.783	-15.429	-15.395	-16.152	-18.122	-15.99	-13.792
-22.241	-23.705	-20.575	-23.669	-21.373	-24.332	-24.242	-22.016	-21.625
-13.187	-13.299	-12.903	-12.728	-13.906	-15	-13.544	-17.864	-14.095
-20.87	-18.988	-21.514	-20.558	-21.292	-22.691	-16.66	-23.088	-19.038
-10.587	-8.7272	-12.022	-13.353	-10.636	-11.476	-13.863	-9.9959	-1.7628
-18.58	-19.87	-21.307	-17.075	-19.274	-25.938	-20.477	-21.772	-23.947
-24.639	-25.886	-24.558	-24.75	-24.424	-22.28	-23.195	-24.159	-22.551
-28.236	-26.561	-26.052	-29.319	-26.759	-22.698	-29.06	-27.897	-23.316
-21.564	-17.288	-22.303	-21.267	-21.681	-20.936	-19.367	-21.896	-22.388
-22.544	-19.75	-22.751	-22.855	-23.087	-24.552	-27.77	-25.358	-22.778
-28.148	-30.316	-28.412	-28.839	-27.317	-19.845	-23.387	-22.375	-30.009
-29.584	-29.129	-29.206	-30.724	-28.022	-27.947	-25.476	-28.785	-24.594
-36.211	-39.982	-35.547	-38.279	-32.712	-24.456	-23.434	-27.367	-29.096
-14.372	-15.081	-16.257	-12.886	-16.01	-19.173	-18.46	-22.742	-23.532
-26.698	-25.211	-26.441	-26.774	-26.535	-27.188	-18.747	-26.932	-27.967
-24.664	-32.404	-25.8	-24.415	-24.835	-28.769	-27.617	-28.076	-25.685
-14.431	-10.797	-13.23	-14.724	-14.695	-20.894	-16.491	-19.727	-13.903
-31.781	-34.26	-30.415	-33.487	-29.875	-26.459	-21.006	-30.213	-25.434
-22.095	-18.188	-21.568	-22.518	-21.8	-22.879	-24.286	-23.825	-23.302
-20.605	-22.271	-20.287	-19.286	-21.397	-29.779	-31.205	-22.959	-25.946
-27.977	-26.392	-26.712	-28.554	-26.579	-23.475	-25.727	-25.362	-25.69
-26.571	-24.624	-26.425	-27.842	-25.924	-32.128	-25.401	-27.018	-31.179
-14.122	-17.148	-13.609	-16.195	-14.233	-19.135	-9.6506	-17.808	-8.9551
-27.224	-27.628	-29.534	-27.787	-26.811	-21.967	-25.839	-24.713	-22.64
-16.845	-16.422	-17.992	-16.776	-16.981	-20.638	-15.366	-22.893	-18.503
-27.954	-30.78	-28.707	-29.044	-27.03	-27.222	-28.124	-28.51	-21.86
-30.351	-33.715	-28.74	-32.166	-28.094	-27.322	-26.397	-19.069	-26.918
-32.004	-27.563	-30.542	-33.47	-30.003	-27.466	-23.41	-28.565	-24.322
-21.757	-23.832	-21.729	-21.885	-21.687	-24.244	-26.734	-29.918	-23.689
-28.976	-28.671	-28.282	-30.979	-27.469	-20.64	-22.779	-24.302	-32.004
-27.93	-25.878	-29.102	-27.767	-26.891	-22.119	-21.472	-21.969	-26.767
-23.946	-26.163	-25.693	-23.625	-24.471	-24.244	-26.177	-28.263	-17.668
-26.034	-17.696	-26.275	-26.199	-25.658	-22.046	-27.447	-29.159	-25.45
-24.064	-30.189	-25.004	-23.7	-23.657	-27.366	-33.634	-26.942	-24.953
-28.119	-25.347	-28.174	-28.852	-27.119	-26.061	-19.849	-31.09	-27.119
-29.27	-21.939	-29.332	-30.663	-27.825	-27.213	-25.117	-31.361	-23.704
-19.523	-19.267	-18.363	-20.134	-19.217	-21.705	-21.977	-22.575	-18.407
-28.209	-28.078	-28.16	-30.022	-27.074	-27.367	-29.591	-29.189	-27.654
-21.533	-22.241	-21.764	-21.06	-22.358	-26.26	-32.957	-32.474	-25.555
-19.888	-10.324	-20.868	-20.5	-19.88	-16.888	-21.014	-23.904	-15.603
-25.381	-29.94	-23.662	-25.754	-23.976	-21.07	-17.416	-25.303	-25.196
-19.859	-20.645	-19.669	-20.628	-19.617	-23.643	-24.408	-22.973	-20.905
-21.603	-12.109	-18.787	-21.399	-21.706	-24.787	-20.862	-31.948	-24.864
-22.096	-22.272	-23.988	-21.402	-21.535	-21.354	-17.908	-25.805	-25.471
-23.005	-25.166	-21.923	-23.642	-22.379	-22.354	-20.049	-26.863	-25.432
-19.032	-16.886	-20.357	-18.474	-19.162	-23.584	-18.741	-24.947	-19.305
-8.6722	-11.885	-6.4624	-12.291	-8.9079	-15.572	-2.5582	-14.058	-5.8536
-21.463	-26.453	-20.846	-21.401	-21.106	-20.619	-16.564	-15.004	-20.096
-20.489	-17.901	-19.721	-20.567	-20.495	-20.765	-18.778	-24.179	-20.702
-20.052	-20.722	-17.787	-19.846	-20.202	-17.897	-21.77	-23.185	-24.704
-23.046	-16.415	-21.063	-23.517	-22.933	-25.265	-27.266	-26.686	-28.731
-23.052	-22.123	-22.98	-22.379	-22.805	-21.821	-23.088	-14.386	-23.676
-27.242	-21.622	-24.843	-28.901	-25.861	-26.179	-29.666	-20.534	-28.401
-24.781	-22.341	-23.662	-25.331	-23.9	-22.731	-17.841	-16.038	-22.14
-17.378	-15.638	-16.759	-19.122	-17.206	-18.773	-11.261	-17.55	-11.329
-26.877	-25.457	-26.449	-27.484	-25.989	-24.829	-27.383	-29.01	-25.914
-24.656	-18.657	-24.185	-24.653	-24.181	-23.16	-28.274	-23.632	-23.277
-9.47	-12.713	-8.7734	-12.543	-9.9348	-15.502	-5.8227	-16.008	-7.4371
-21.378	-26.169	-20.714	-21.606	-20.976	-20.219	-15.555	-14.631	-19.701
-21.042	-12.497	-22.64	-19.722	-21.866	-25.421	-32.984	-18.926	-28.038
-31.459	-38.014	-26.778	-33.382	-29.558	-26.801	-21.147	-20.862	-22.82
-28.262	-27.896	-29.16	-27.951	-27.09	-21.887	-21.683	-21.207	-27.724
-25.374	-23.236	-24.507	-25.836	-24.846	-20.908	-20.369	-19.537	-21.339
-24.854	-25.161	-26.713	-24.314	-24.768	-23.283	-27.019	-28.363	-17.678
-31.025	-33.937	-31.177	-31.737	-29.178	-24.783	-26.284	-29.3	-32.253
-30.008	-35.253	-30.77	-31.709	-28.504	-30.494	-33.079	-27.207	-26.403
-28.177	-27.281	-28.307	-28.384	-27.17	-20.474	-25.075	-21.531	-27.96
-25.903	-28.15	-26.152	-26.535	-26.126	-27.658	-21.375	-27.271	-28.651
-23.601	-18.294	-23.239	-23.132	-24.338	-28.345	-28.275	-25.951	-27.456
-22.034	-18.925	-21.023	-22.357	-21.764	-21.726	-23.624	-23.471	-23.093
-29.08	-26.129	-28.583	-29.625	-27.497	-25.566	-29.986	-25.627	-20.671
-21.781	-19.884	-22.798	-21.556	-22.096	-24.81	-29.703	-33.314	-21.567
-26.582	-22.921	-27.131	-27.371	-25.692	-26.309	-25.019	-30.057	-28.086
-20.017	-16.458	-17.395	-20.524	-19.382	-22.294	-19.526	-21.084	-16.496
-11.557	-10.535	-9.5506	-12.227	-11.771	-20.258	-16.338	-13.797	-7.6455
-27.148	-21.595	-25.599	-28.222	-26.131	-25.421	-22.925	-27.775	-28.834
-27.006	-27.569	-23.988	-28	-25.615	-21.157	-19.303	-33.316	-24.856
-25.745	-20.386	-25.812	-25.875	-24.733	-23.62	-20.56	-33.904	-26.836
-33.225	-24.132	-30.436	-34.247	-30.753	-27.587	-20.285	-25.117	-30.036
-35.967	-36.645	-34.957	-37.569	-32.753	-22.18	-21.754	-21.31	-33.486
-32.669	-38.062	-32.049	-34.491	-29.809	-21.717	-22.089	-25.142	-35.062
-24.124	-25.951	-19.214	-25.73	-22.629	-23.792	-16.625	-25.022	-24.32
-22.189	-21.251	-22.032	-21.073	-22.647	-30.086	-31.123	-24.243	-25.232
-19.614	-26.428	-19.082	-18.673	-20.708	-28.313	-32.758	-20.131	-26.825
-23.813	-26.885	-24.415	-24.45	-24.376	-27.105	-25.36	-24.705	-24.795
-17.936	-16.579	-20.527	-16.381	-18.982	-26.235	-26.066	-27.343	-23.677
-23.528	-26.791	-23.649	-23.379	-24.303	-27.104	-24.213	-24.975	-29.235
-27.057	-28.969	-27.614	-26.915	-26.822	-21.991	-27.433	-26.947	-30.662
-28.606	-28.729	-28.149	-29.51	-27.921	-28.483	-19.858	-27.813	-26.354
-26.296	-22.613	-26.782	-27.421	-25.597	-29.634	-24.76	-29.429	-24.846
-23.236	-23.383	-22.082	-23.638	-23.209	-28.744	-18.536	-25.443	-24.73
-26.762	-27.186	-27.327	-27.48	-26.332	-28.097	-25.473	-26.69	-25.804
-30.873	-31.228	-32.441	-33.014	-28.928	-28.448	-30.483	-23.156	-28.699
-21.389	-24.016	-23.792	-20.502	-22.451	-26.351	-27.01	-26.662	-26.91
-25.161	-23.593	-22.903	-25.826	-24.787	-23.493	-22.957	-21.762	-21.675
-25.135	-27.252	-23.266	-27.241	-23.991	-26.157	-20.056	-18.047	-20.507
-24.423	-23.533	-25.268	-23.628	-24.732	-21.076	-20.852	-21.481	-29.473
-24.508	-29.552	-25.132	-24.916	-25.017	-24.608	-29.593	-26.982	-29.402
-22.682	-27.873	-22.683	-21.801	-23.695	-28.823	-26.641	-25.853	-29.735
-26.579	-23.93	-26.235	-27.248	-26.044	-31.511	-23.154	-28.301	-23.919
-28.379	-32.546	-28.047	-29.27	-27.475	-30.467	-31.546	-26.363	-23.005
-27.352	-18.601	-28.918	-26.947	-27.158	-24.654	-27.517	-24.395	-33.902
-29.276	-24.339	-30.222	-29.597	-27.922	-25.746	-24.418	-29.33	-31.441
-26.774	-22.185	-28.262	-27.584	-25.981	-28.07	-24.302	-29.16	-26.977
-27.354	-25.672	-27.47	-27.392	-25.981	-27.542	-20.985	-32.354	-28.148
-14.443	-13.429	-15.943	-13.759	-15.184	-19.337	-16.286	-25.194	-16.177
-30.256	-26.892	-27.766	-31.731	-28.918	-26.699	-24.585	-23.155	-25.264
-26.843	-27.031	-27.278	-26.504	-26.231	-30.099	-25.471	-26.576	-25.709
-23.201	-21.509	-24.156	-22.891	-22.669	-23.01	-21.451	-29.002	-25.556
-22.932	-20.448	-23.822	-21.744	-23.898	-20.385	-27.57	-24.047	-29.692
-24.564	-26.217	-25.468	-23.915	-23.632	-24.241	-29.68	-26.628	-25.235
-25.375	-21.969	-25.61	-25.812	-25.533	-22.272	-28.837	-25.92	-29.445
-23.038	-22.974	-22.825	-21.404	-23.738	-28.291	-27.885	-27.611	-30.68
-24.628	-23.96	-25.391	-24.537	-24.905	-28.016	-32.193	-26.879	-28.533
-25.564	-23.863	-25.366	-25.538	-25.444	-26.526	-30.674	-28.255	-26.974
-23.84	-30.256	-23.922	-24.28	-23.94	-23.194	-27.353	-26.626	-21.377
-25.542	-24.063	-26.335	-25.73	-25.261	-27.711	-26.791	-31.356	-25.541
-25.955	-24.463	-24.554	-26.486	-25.921	-30.317	-23.547	-26.811	-26.15
-19.582	-29.246	-20.772	-19.54	-19.988	-23.883	-21.402	-19.736	-22.353
-23.074	-20.559	-24.716	-22.867	-22.889	-24.429	-29.72	-23.508	-26.672
-23.986	-25.279	-23.621	-23.607	-24.343	-29.98	-31.376	-24.762	-19.107
-26.031	-24.285	-25.428	-26.468	-26	-30.003	-26.32	-26.97	-20.743
-26.325	-33.347	-25.881	-27.143	-25.686	-26.092	-23.234	-27.505	-24.224
-30.171	-30.276	-28.724	-30.539	-28.135	-25.486	-25.264	-26.576	-24.867
-27.388	-27.035	-26.56	-29.372	-26.649	-26.05	-22.034	-27.147	-27.329
-23.854	-27.035	-24.885	-24.364	-23.288	-22.814	-21.39	-21.581	-27.064
-24.577	-22.791	-23.287	-24.751	-24.157	-30.226	-16.155	-25.726	-27.687
-24.904	-24.769	-25.173	-25.013	-24.935	-32.002	-32.884	-25.822	-26.566
-22.214	-25.779	-22.201	-21.194	-22.691	-30.151	-33.241	-21.71	-26.005
-21.264	-17.858	-22.441	-20.062	-21.901	-27.774	-27.839	-26.984	-27.62
-27.055	-25.927	-27.506	-27.757	-26.969	-26.581	-20.184	-27.537	-27.738
-22.016	-21.222	-23.433	-21.684	-22.155	-21.831	-21.055	-27.601	-22.725
-24.633	-28.227	-26.148	-24.77	-24.311	-22.996	-26.253	-30.937	-23.125
-24.052	-22.872	-24.363	-24.11	-23.826	-23.26	-20.537	-31.709	-24.512
-34.269	-30.945	-33.794	-36.194	-31.545	-28.833	-21.155	-28.938	-25.925
-25.141	-30.273	-25.921	-25.547	-25.256	-25.993	-30.07	-27.073	-18.98
-27.543	-28.22	-28.399	-27.98	-26.878	-23.608	-23.791	-30.998	-22.301
-26.48	-24.811	-26.772	-26.224	-26.238	-24.937	-29.295	-25.304	-14.929
-25.902	-25.41	-24.291	-26.581	-25.032	-24.382	-25.475	-30.594	-27.177
-20.181	-19.152	-19.354	-21.399	-19.843	-18.325	-21.186	-22.439	-14.417
-19.179	-19.943	-20.759	-18.492	-19.29	-23.915	-21.184	-25.666	-18.734
-24.883	-26.392	-26.335	-24.109	-24.512	-25.283	-26.032	-30.884	-24.897
-25.166	-33.859	-25.657	-25.612	-24.812	-25.578	-23.033	-31.473	-25.841
-19.292	-17.831	-19.949	-20.333	-19.214	-14.3	-14.905	-18.692	-14.652
-25.899	-26.644	-26.1	-26.56	-25.179	-24.717	-18.094	-30.744	-25.899
-16.98	-14.135	-17.399	-15.859	-17.682	-18.769	-23.069	-23.597	-22.154
-24.125	-26.452	-24.255	-24.934	-23.635	-25.98	-14.661	-18.881	-19.01
-23.679	-17.585	-24.482	-23.179	-23.604	-23.229	-19.954	-23.129	-20.174
-23.102	-21.497	-23.232	-22.637	-23.171	-22.416	-20.693	-23.079	-19.407
-23.252	-19.083	-22.41	-22.404	-23.484	-25.666	-30.706	-31.27	-25.147
-28.28	-25.055	-28.169	-28.464	-26.983	-24.57	-22.337	-29.64	-24.393
