# Supplementary material for: The effect of variations in CT scan protocol on femoral finite element failure load assessment using phantomless calibration
Source: PLoS One. 2022 Mar 18;17(3):e0265524. doi: 10.1371/journal.pone.0265524 (PMC8932617; doi:10.1371/journal.pone.0265524)
Supplement: S1 Data — (ZIP) [file pone.0265524.s004.zip › Data/BMD/C211R/Trabecular/C211R_trab_all_AFM_2.xls]

## Sheet: Blad1
183.99	192.77	183	188.49	184.29	167.78	179.82	154.15	176.45
151.25	182.97	160.46	174.62	150.54	168.4	162.3	142.19	168.14
102.89	147.21	115.98	99.57	102.82	114.14	107.03	79.73	106.96
220.91	194.45	230.08	214.72	223.46	227.81	220.31	200.98	238.38
264.35	257	265.38	263.42	263.86	254.39	262.99	245.39	265.82
217.44	243.32	218.14	215.51	216.02	215.62	218.9	195.71	212.38
208.16	242.61	203.26	207.66	207.52	194.35	209.17	187.61	209.98
188.63	178.74	191.25	185.41	189.36	193.81	190.84	176.33	187.14
213.54	221.49	214.57	220.5	213.18	212.53	213.09	191.66	213.76
160.98	178.73	162.36	162.96	161.21	163.6	158.2	148.35	179.24
339.45	364.54	338.1	342.54	339.09	331.38	327.79	297.63	331.54
168.22	166.73	166.84	180.01	168.35	162.96	167.69	142.66	169.32
243.81	238.4	240.61	242.66	243.24	235.9	245.3	225.98	251.55
149.08	154.12	152.5	152.14	149.41	139.6	148.7	131.48	144.97
168.98	201.86	170.57	174.68	168.86	165.57	161.52	155.03	183.07
166.71	164.82	169.94	166.38	166.37	161.39	172.92	152.43	181.67
190.54	250.67	190.28	195.35	191.5	188.93	192.3	175.44	189.52
200.1	218.29	200	212.23	199.51	188.7	188.55	170.84	194.46
203.7	195.7	210.27	207.24	203.24	204.67	218.12	197.74	210.79
248.63	236.35	247.07	247.95	248.2	240.26	247.75	228.88	258.35
252.38	255.97	251.06	253.78	251.87	246.92	250.85	226.13	248.1
285.81	298.3	287	287.22	286.02	285.39	290.34	262.91	285.96
254.93	253.89	260.38	255.53	256.04	264.04	234.6	227.78	248.37
185.15	199.92	192.03	181.64	184.47	194.01	181.33	150.3	201.09
238.79	248.63	243.47	235.47	239.24	240.87	257.95	218.64	253.73
148.83	162.25	151.34	145.69	149.15	146.77	143.88	125.45	157.77
90.168	69.88	96.513	90.28	91.986	101.37	93.683	92.951	98.774
84.028	136.02	77.837	82.105	82.994	71.08	87.485	83.043	86.736
216.08	212.56	215.75	217.11	215.03	228.01	235.85	218.94	224.08
178.93	186.13	174.03	178.07	178.81	175.1	174.44	169.52	183.47
222.26	241.16	220.02	223.35	222.24	218.98	226.51	205.72	224.56
224.49	230.87	207.54	222.71	225.09	210.66	207.29	192.16	226.4
161.26	179.6	165.8	160.32	160.7	183.68	166.19	139.66	179.31
220.07	205.17	226.89	221.23	220.14	224.53	237.13	198.54	235.65
104.47	102.25	107.18	100.28	105.64	107.75	111.77	93.006	113.82
106.13	87.216	104.84	106.13	107	109.52	99.323	92.026	107.71
254.44	279.41	249.1	256.72	254.03	229.85	231.69	225.02	234.45
116.32	108.76	116.6	115.14	116.56	123.97	126.66	105.06	127.2
176.66	176.99	167.62	180.27	175.76	162.57	174.6	163.41	178.62
120.6	135.32	123.41	119.41	120.83	110.98	101.51	101.91	119.71
117.18	144.32	119.79	116.43	117.43	108.19	106	105.01	120.8
203.29	206.75	207.51	208.03	203.76	206.18	207.16	185.75	213.66
123.03	120.84	129.11	125.94	122.54	141.93	110.14	100.59	118.84
208.01	196.25	209.78	212.11	208.1	193.58	198.32	190.68	203.33
173.23	200.84	174.24	170.35	173.2	174.56	184.33	155.32	180.08
221.02	227.74	225.45	219.74	220.7	219.53	232.95	201.23	224.61
202	194	206.11	198.06	201.57	204	191.54	180.5	198.34
174.65	154.35	170.66	174.23	175.42	169.22	178.51	161.61	170.4
87.619	126.99	83.049	89.84	87.519	81.4	90.103	84.915	90.859
219.03	222.03	218.47	222.58	218.95	215.42	224.72	201.77	219.17
167.57	167.99	168.36	171.77	168.03	162.3	173.56	155.11	164.97
288.83	301.07	286.39	291.66	287.07	283.23	271.61	271.48	285.64
244.62	275.01	245.2	242.32	244.64	235.43	245.92	222.76	245.58
197	214.19	195.29	196.89	196.61	183	198.56	192.24	198.94
52.404	59.527	48.648	48.899	51.777	42.556	55.147	53.791	63.885
72.617	105.47	73.641	67.211	72.195	61.707	67.704	70.385	80.366
78.869	77.291	80.94	74.177	78.43	67.583	70.376	72.709	84.558
80.207	129.48	74.139	77.044	78.716	70.181	91.988	71.175	85.457
109.1	142	109.54	107.01	110.12	102.69	106.21	79.717	116.76
214.85	217.7	214.76	220.89	214.74	212.46	211.92	188.77	215.43
231.24	210.76	232.35	230.13	231.04	234.74	243.16	225.12	240.86
267	278.87	266.47	269.57	266.89	266.92	269.33	243.24	262.56
302.74	292.98	299.26	302.65	303	301.72	296.09	282.14	303.93
197.28	195.19	189.17	198.21	196.62	202.05	198.58	170.6	214.82
132.89	154.9	132.09	140.64	133.78	120.3	127.81	121.95	129.96
104.42	144.39	109.8	107	106.03	104.87	106.81	97.635	101.08
139.01	166.94	138.39	147.69	139.69	129.13	134.03	121.83	131.55
138.9	170.57	138.01	140.65	138.89	126.98	116.33	117.42	138.76
107.1	73.523	106.11	106.21	106.03	107.46	112.33	90.903	108.12
102.65	95.098	103.4	99.847	103.51	105.43	108.01	91.55	113.16
172.56	197.74	167.18	175.13	171.11	161.26	154.4	155.82	167.16
165.64	205.61	159.45	163.85	166.75	160.91	165.45	151.97	164.66
98.416	63.598	99.985	94.012	98.104	98.385	102.61	82.19	98.636
121.42	111.73	124.71	123.37	120.76	135.95	111.98	101.58	119.21
100.71	68.513	99.851	99.347	99.55	97.946	105.86	87.33	102.68
138.26	126.36	133.06	141.06	136.06	144.61	133.99	118.77	130.33
106.31	82.883	106.81	102.78	106.05	104.02	103.23	87.487	103.46
57.714	62.089	59.49	53.568	57.539	47.711	59.531	64.429	71.53
228.41	237.26	234.03	227.72	228	219.08	219	212.88	219.4
131.44	153.18	133.53	127.59	130.91	125.7	114.11	109.59	136.25
104.64	67.679	98.854	103.98	103.64	98.608	102.82	97.397	103.36
80.629	90.396	83.626	82.879	79.566	75.094	82.572	72.53	77.941
96.179	94.318	104.52	94.668	97.052	105.28	103.35	96.475	95.847
102	110.74	103.06	99.549	102.2	100.05	107.11	98.621	99.582
103.13	112.81	100.01	100.25	103.44	92.528	101.07	96.065	98.899
102.56	106.33	101.23	107.24	101.61	98.155	102.17	102.3	103.35
161.19	150.45	164.03	160.54	161.76	167.44	159.74	134.88	169.95
180.05	197.32	180	187.99	179.88	170.58	166.86	161.07	181.47
200.61	217.07	195.74	207.83	199.6	186.68	201.4	183.89	201.38
174.48	187.47	175.9	181.33	175.42	186.73	179.01	165.53	173.13
112.19	124.94	111.74	111.24	111.19	110.27	112.16	110.88	113.39
175.1	212.68	179.57	176.49	174.66	170.43	188.89	159.24	188.3
95.487	105.31	94.215	93.476	96.415	94.717	98.668	93.951	95.522
104.29	125.83	106.6	102	103.53	105.58	109.37	99.881	103.29
126.27	147.84	129.36	126.07	126.65	126.27	119.12	118.5	121.07
107.82	157.37	111.98	105.62	108.4	103.19	108.43	104.3	107.03
106.28	177.43	99.36	109.89	107.23	103.76	114.72	103.69	105.29
177.85	202.6	185.39	173.52	179.94	192.83	190.46	165	185.42
183.39	230.69	190.44	181.16	184.96	190.77	195.89	169.14	181.28
212.46	231.16	213.98	214.02	212.66	212.16	218.13	198.23	211.46
235.3	239.14	233.27	236.58	235.13	231.57	218.41	208.76	225.27
156.73	158.51	158.16	154.24	155.7	174.15	155.23	146.46	180.16
192	203.97	188.16	195.44	192.24	186.75	186.82	177.93	188.51
223.89	240.86	224.2	226.2	223	232.29	237.09	212.29	226.85
77.298	90.547	96.035	78.415	77.65	92.229	78.413	84.062	90.334
100.07	151.65	99.237	99.259	98.909	90.968	101.33	89.251	99.185
195.86	190.24	190.86	199.56	195.3	181.97	204.53	182.2	198.44
232.06	220.35	232.48	231.44	231.66	231.39	237.05	207.8	226.21
227.97	221.11	227.43	229.71	227.62	221.44	220.57	200.34	220.57
235.16	282.7	235.88	240.22	235.25	233.46	242.87	217.33	239.23
188.95	195.35	192.23	181.79	189.81	177.94	190.42	174.66	182.91
95.123	96.13	91.142	93.221	95.475	95.21	106.03	87.496	90.23
208.78	232.09	201.04	209.39	208.78	206.14	232	201.37	208.13
262.87	300.68	265.87	272.48	263.25	262.09	267.99	235.61	262.49
69.823	140.03	78.816	64.906	68.777	66.296	72.43	68.692	80.621
132.55	127.54	137.51	138.8	131.66	143.55	121.7	112.14	129.49
215.95	241.63	219.42	218.28	215.49	223.61	226.36	208	224.41
155.62	183.17	156.48	157.11	155.62	150.91	153.28	138.33	148.71
76.727	106.61	77.624	79.004	77.094	69.366	73.71	72.839	80.62
144.25	163.18	135.04	141.69	143.89	141.54	146.1	126.27	152.21
74.323	101.87	60.045	69.434	72.936	60.67	85.306	68.373	78.709
36.934	68.611	46.357	29.301	37.663	50.591	52.563	48.742	60.351
262.58	248.41	272	257.59	264.88	270.21	264.29	237.34	260.47
222.12	226.68	234.01	225.23	222.61	230.81	221.17	193.62	223.24
218.97	207.43	220.85	219.62	219.8	212.52	232.6	184.7	215.46
171.94	169.76	186.09	169.4	170.82	195.42	176.31	142.91	190.7
273.07	257.36	281.05	276.36	273.13	277.29	264	244.49	265
147.94	174.34	143.56	146.05	147.35	149.62	150.73	116.06	160.43
110.4	103.38	118.07	106.49	109.31	107.18	111.63	92.927	110.82
141.23	171.66	141.28	139.69	141.03	151.98	141.09	119.4	153.75
210.76	213.77	207.42	211.91	210.47	208.59	216.28	202.03	216.84
142.5	174.68	143.79	146.61	142.37	149.19	141.76	122.43	152.41
137.98	120.18	133.6	135.89	137.76	140.5	135.42	110.43	144.63
129.07	158.1	129.4	126.99	128.56	116.22	131.82	97.99	128.35
116.81	98.152	115.87	114.7	116.35	111.17	116.08	93.698	116.13
266.07	282.07	270.5	267.05	266.42	273.21	270.99	240.1	269.89
210.27	248.63	209.98	217.69	209.92	206.13	215.46	193.43	213.89
261.18	281.56	257.76	259.46	261.55	258.29	265.75	236.72	258.94
224.31	221.04	232.55	220.75	225.89	230.28	212.32	202.97	224.92
56.748	74.934	54.897	51.049	56.968	55.732	54.514	56.719	55.006
112.44	145.43	116.26	113.75	111.84	117.87	107	95.508	116.9
75.46	112.24	67.679	70.816	74.168	66.435	74.524	75.973	73.136
117.21	166.27	114.96	116.93	117.45	114.97	107.62	95.649	116.12
206.56	234.42	207.94	212.62	205.59	211.91	215.47	193.07	207.19
84.513	92.737	79.445	81.639	83.331	69.644	92.205	71.466	89.464
95.482	152.69	95.616	103	95.013	86.249	94.509	92.334	101.99
78.896	89.193	74.868	75.076	77.367	70.085	80.317	81.675	81.078
102.41	136.34	110.42	99.291	101.57	107.77	103.38	88.064	104.37
111.13	121.95	110.55	108.03	110.45	106.05	114.39	92.471	102.58
247.16	225.25	249.53	245.93	247.59	241.55	243.48	218.38	258.58
227.58	241.95	226.87	228.73	227.04	221.73	219.83	197.98	219.19
46.735	41.696	47.212	40.831	46.401	47.448	56.12	54.645	65.008
113.69	117.4	110.08	114.75	113.44	105.9	104.29	105.95	121.13
158.83	156.04	165.36	158.65	160.28	158.91	166	146.14	159
79.629	60.933	81.027	73.586	80.569	75.584	84.376	70.446	85.241
64.291	50.516	72.675	59.632	63.343	62.442	65.558	68.07	78.941
58.942	55.298	57.418	56.138	59.149	45.276	58.181	63.048	67.216
69.63	78.525	71.013	68.339	69.24	61.301	69.033	63.813	69.324
96.24	104.2	94.064	90.869	95.615	102.31	101.94	80.189	90.412
85.154	71.338	82.757	82.138	87.021	86.004	93.784	75.835	79.657
218.23	217.69	220.05	216.87	218.27	220.22	233.83	201.47	218.43
133.96	130.12	134.38	133.72	133.58	141.74	135.72	124.73	144.28
165.91	179.56	156.34	163.55	165.9	156.75	166.49	150.62	172.04
301.17	301.25	307.52	301.01	301.24	308.92	290.56	280.7	296.91
160.48	163.45	158.68	165.07	160.43	150.56	140.55	142.03	163.1
114.45	116.22	126.33	124.8	115.14	119.67	118.58	109.24	114.49
318.32	332.86	306.01	318.53	316.62	293.9	309.86	288.78	299.36
115.39	162.05	101.56	120.37	115.28	92.755	118.72	94.626	123.1
291.58	282.35	291.79	294.13	291.75	291.05	290.25	267.92	296.72
94.407	139.41	86.651	97.204	93.624	87.616	96.411	84.115	99.341
66.362	120.14	78.929	68.18	66.554	77.02	77.869	72.96	88.587
297.57	278.7	298.3	295.81	295.97	292.52	306.92	273.14	300.67
227.23	238.17	230.81	228.79	226.36	227.24	218.33	204.99	236.61
122.79	151.69	122.78	119.32	123.5	133.3	134.23	115.24	131.17
159.35	178.46	160.18	157.61	158.98	161.35	159.54	147.23	167.94
100.19	108.61	98.933	102.48	100.64	107.05	99.964	91.3	106.86
73.606	98.659	78.181	70.915	75.761	84.204	79.769	76.049	89.184
200.7	213.96	201.32	199.51	200.33	202.17	210.19	180.47	210.55
191.79	212.87	188.96	198.17	191.93	184.33	200.92	170.6	191.62
220.46	191.95	222.27	217.39	222.34	224.07	223.11	202.69	236.44
265.55	257.21	265.02	265.04	265.92	267.34	274.35	250.13	272.32
105.65	113.38	109.19	104.44	105.58	102.02	91.184	89.081	105.15
94.416	77.447	97.775	92.532	95.94	99.458	97.904	89.237	93.63
101.51	73.754	98.808	99.569	102.08	94.384	103.38	77.383	106.33
36.352	40.358	38.101	32.516	37.542	53.322	49.712	49.383	56.518
228.36	301.59	227.12	230.4	228.49	219.94	229.83	206.2	228.48
107.41	90.62	100.56	107.55	106.1	102.22	104.63	99.457	105.4
141.84	186.93	145.55	142.69	142.31	138.62	136.45	130.31	137.31
208.37	207.07	204.44	208.11	209.3	201.91	226.27	194.43	210.73
88.35	68.826	89.01	87.006	90.44	93.391	89.815	93.223	96.356
126.68	110.25	130.14	126.63	126.39	137.57	129.66	103.26	127.28
128.61	116.8	134.16	124.36	128.17	129.64	130.41	107.65	127.16
123.99	145.99	125.86	122.43	125.2	130.01	122.61	95.025	137.97
120.5	164.61	126.64	125.19	119.97	127.73	128	105.76	130.44
156.24	172.29	159.63	156.32	156.18	164.18	163.75	143.93	153.23
115.16	118.58	119.12	109.79	114.75	125.95	134.67	101.92	110.41
39.807	37.904	53.578	33.32	40.91	57.948	54.824	60.212	61.737
101.92	112.37	105.22	99.044	101.8	101.36	105.11	78.571	104.38
116.05	100.74	110.81	119.82	114.43	120.44	112.74	107.08	114.5
95.47	104.94	105.5	93.452	96.222	106.22	99.111	94.741	95.301
336.73	331.44	331.65	339.35	336.21	322.8	330.27	286.64	331.07
159.07	166.11	160.82	163.09	158.99	148.16	167.2	140.07	163.71
267.28	249.61	270.83	270.23	268.45	269.66	272.88	244.32	273.87
225.79	207.42	223.1	225.24	225.56	222.59	232.41	212.03	242.01
259.73	232.22	255.07	261.93	261.59	251.53	251.82	227.03	255.85
223.81	223.33	222.75	223.61	223.58	220.68	230.72	209.69	238.2
238.72	229.72	241.51	240.67	238.5	235.8	220.49	211.97	227.07
236.14	233.04	242.66	237.47	236.19	255.68	229.85	220.73	240.74
291.98	295.64	287.07	296.04	290.18	286.61	286.81	262.69	295.08
252.13	265.48	246.83	254.59	252.47	245.3	251.37	225.47	248.71
219.06	215.35	214.78	218.62	219.37	217.18	232.49	199.53	217.76
125.8	149.24	131.43	131.98	126.74	126.03	120.03	111.78	126.35
310.34	329.44	306.55	310.24	310.76	309.97	309.02	290.44	317.72
238.14	257.36	234.69	238.28	237.65	230.84	247.11	215.05	241.72
264.18	277.94	263.79	271.13	264.06	257.52	257.8	238.8	259.43
231.08	197.56	237.51	231.94	232.53	236.18	221.47	209.1	230.54
226.12	223.36	225.79	228.13	226.48	216.37	226.94	198.87	230.85
137.77	178.3	136.97	134.7	137.15	124.08	133.35	113.8	134.44
115.44	183.05	117.31	119.12	114.62	116.13	117.16	106.76	113.44
114.84	132.37	113.54	119.55	114.68	106.63	102.85	106.61	112.18
99.616	102.95	94.221	97.234	98.738	100.57	111.66	88.144	95.89
113.73	117.72	112.46	109.93	113.09	114.1	109.59	108.63	106.49
123.5	102.63	128.9	126.16	123.67	126.98	123.59	105.96	125.91
113.86	139.48	108.77	120.98	113.38	102.6	101.64	102.99	111.77
219.6	206.03	219.92	220.44	220.03	212.9	221.44	189.93	219
225.41	228.63	225.89	224.06	224.98	221.71	224.54	208.68	242.08
134.33	175.9	134.02	142.57	134.34	128.87	139.03	125.99	133.7
105.87	136.76	106.74	105.44	106.1	100.87	106.86	100.43	103.31
100.62	109.86	103.3	96.005	101.16	99.336	105.01	91.89	95.257
94.3	100.77	98.785	91.719	96.053	92.304	94.965	81.424	85.508
103.7	93.801	100.45	97.395	104.24	92.499	101.71	93.415	96.295
100.3	101.14	103.25	96.651	100.89	99.221	102.42	97.07	97.933
196.33	221.51	193.75	192.35	196.83	176.03	208.64	186.7	191.45
209	263.58	212.57	206.13	209.8	201.3	210.21	198	208.18
227.22	233.1	225.69	228.31	227.32	219.03	229.17	205.9	225.72
87.675	66.186	95.96	84.065	90.006	101.42	93.481	91.27	94.951
118.26	162.53	121.44	121.01	118.33	118.97	118.83	103.03	110.16
212.38	233.03	221.57	211.98	211.82	219.45	221.66	194.36	216.14
85.813	109.74	82.986	83.84	87.856	86.578	94.65	79.348	81.153
119.21	116.11	120.47	120.11	118.57	126.31	123.86	96.351	116.55
146.76	154.22	152.93	156.92	149.34	149.85	156.51	126.81	147.73
179.44	169.75	180.92	186.11	179.8	170.28	172.52	162.62	177.32
191.96	184.07	187.49	201.87	191.44	177.6	180.56	166.45	187.65
243.92	235.47	244.84	241.64	243.96	235.52	245.05	221.89	245.27
123.15	129.77	115.64	118.78	122.78	112.96	123.86	100.75	119.34
57.001	54.507	53.635	54.854	56.108	47.83	53.792	49.053	59.874
279.66	284.85	282.41	281.08	280.47	283.6	264.46	252.14	275.94
146.04	180.64	144.3	144.62	145.08	141.25	126.33	126.39	148.23
103.27	89.164	102.9	101.85	103.13	110.6	99.842	92.737	110.84
109.74	122.62	108.36	108.01	109.83	107.28	118.69	92.009	121.82
152.57	160.6	156.63	151.43	153.26	161.79	155.38	126.46	170.45
132.78	111.7	133.68	138.8	131.55	145.22	123.84	112.55	128.04
148.37	144.92	142.6	149.16	147.29	142.45	135.55	123.51	139.22
206.74	211.65	207.86	206.61	207.29	219.71	213.59	194.7	204.95
132.24	149.9	132.98	138.95	132.72	141.39	144	121.01	132.36
64.251	129.74	49.119	59.52	63.024	52.063	75.67	65.507	75.858
38.58	52.437	44.823	30.162	39.32	51.404	55.932	52.054	62.489
123.59	111.42	123.6	127.62	125.05	114.83	125.8	113.58	117.79
51.083	59.457	39.014	50.181	51.465	55.454	46.496	47.871	52.309
113.67	69.124	109.04	102.45	114.08	105.12	115.28	107.38	125.21
85.712	77.41	88.072	82.537	86.296	81.469	94.092	84.479	91.576
167.37	203.35	158.66	173.09	166.29	165.6	166.58	152.75	160.13
114.32	119.28	113.46	114.03	114.29	111.72	121.79	98.268	129.35
314.35	302.9	321.35	308.59	315.07	314.33	315.52	281.24	303.73
145.32	105.56	137.87	146.17	144.41	144.19	159.58	136.66	151.39
140.87	165.83	136.36	139.51	140.45	136.44	147.59	116.05	135.4
91.465	129.05	86.748	90.887	91.102	73.033	77.467	78.802	97.017
71.084	42.315	75.71	64.172	70.262	69.201	74.09	71.481	84.221
217.08	193.12	217.69	216.31	217.34	209.4	214.08	196.49	213.93
98.913	112.44	116.98	102.3	101.08	119.75	102.96	98.982	109.77
107.28	51.803	111.13	99.409	107.15	112.2	112.15	102.68	120.05
118.66	136.89	107.35	120.19	117.84	109.74	125.05	103.07	105.49
184.55	209.33	179.67	192.17	183.79	185.11	188.09	177.77	179.99
77.457	57.431	74.869	74.451	77.25	64.184	72.549	73.894	85.053
179.37	217.71	186.32	174.78	180.61	173.82	183.25	165.45	178.28
241.42	266.74	235.62	243.5	240.36	238.2	249.53	226.18	243.93
180.83	209.3	183.16	177.85	182.11	170.98	185.87	163.74	175.68
234.21	238.67	231.51	235.44	233.22	230.68	232.42	208.4	228.57
102.3	146.32	98.554	102.47	102.7	81.821	90.58	80.669	113.87
111.56	148.97	116.27	112.77	111.98	104.58	102.12	98.402	110.37
135.19	128.73	131.03	129.11	134.02	139.57	139.44	113.45	133.51
97.206	136.08	104.89	96.299	96.694	114.27	113.74	99.573	98.061
220.36	231.43	220.6	222.26	219.03	227.96	237.4	209.73	220.29
165.37	125.05	168.26	156.36	165.73	171.14	172.4	144.91	165.06
90.632	95.57	88.79	87.761	92.508	77.537	87.532	82.09	87.996
225.51	286.4	225.08	226.48	225.42	218.74	220.4	200.53	220.88
127.95	207.45	131.88	135.68	128.68	125.82	136.36	122.08	125.57
65.59	71.105	62.161	68.699	66.143	70.873	67.931	65.298	69.862
95.423	98.162	101.3	95.475	95.907	97.119	88.322	82.147	91.475
167.3	174.26	167.67	165.14	166.54	156.39	153.98	145.63	159.37
108.95	117.01	103.62	105.08	108.64	93.205	101.97	89.608	101.81
90.959	58.686	99.193	91.719	93.316	104.39	95.604	71.917	99.583
226.91	228.23	224.99	227.34	226.24	223.85	231.31	201.67	226.32
278.3	275.54	272.12	280.96	279.02	273.51	261.12	253.29	272.49
161.02	169.5	161.63	165.48	160.3	161.55	156.62	145.76	172.76
148.35	141.18	142.37	146.12	147.45	125.6	137.62	122.71	141.55
163.07	163.15	172.57	155.48	162.44	178.75	169.19	141.45	168.34
257.55	252.38	254.95	263.86	257.38	249.92	253.02	228.29	250.69
164.1	183.73	160.01	165.13	165.17	156.09	161.27	154.32	161.03
153.84	151.47	149.54	155.19	152.54	147.24	133.86	134.84	150.86
111.71	59.378	105.72	103.07	111.77	116.28	120.78	103.5	118.53
111.06	138.9	113.75	113.37	112.34	112.64	120.81	97.18	119.51
119.75	106.15	126.64	123.16	119.16	131.77	126.56	114.51	121.66
159.01	138.15	158.36	155.7	158.34	174.09	162.04	131.28	174.55
171.69	185.88	164.76	169.67	171.44	168.34	183.19	156.51	170.21
283.52	291.97	283.33	285.56	282.54	278.64	268.33	261.74	275.26
191.79	205.23	188.21	196.53	192.4	183.93	192.23	173.15	192.32
235.88	255.54	231.01	239.82	236.03	230.82	240.28	216.01	236.8
88.783	131.75	83.506	84.392	89.335	82.315	90.879	80.127	89.233
211.15	190.51	196.28	207.57	211.23	198.13	199.36	179.28	218.98
142.38	119.01	145	137.96	142.65	151.57	152.15	120.38	155.17
226.73	243.6	225.94	231.91	226.65	225.71	219.72	206.02	218.46
176.75	177.46	177.25	171.45	178.47	165.07	179.29	161.71	180.9
152.91	152.07	150.67	161.29	151.36	153.7	138.04	130.32	140.46
186.29	187.6	185.07	183	185.99	188.71	180.44	171.52	192.84
104.81	106.04	109.15	103.02	105.34	105.17	103.87	88.356	97.188
91.742	94.98	92.591	86.288	91.797	101.83	99.115	77.543	86.043
100.72	105.23	89.43	97.917	99.66	83.57	108.24	83.746	101.74
186.38	191.6	180.83	183.77	187.07	164.84	183.21	172.02	186.95
126.56	124.87	133.91	123.45	126.18	143.27	147.41	114.8	128.03
81.598	109.94	81.199	83.383	80.79	76.226	84.071	74.607	79.338
127.7	157.39	127.29	128.05	126.99	122.5	110.5	113.3	127.4
133.46	177.97	143.94	134.73	133.2	124.97	101.74	108.77	116.24
153.9	173.88	155.21	155.74	153.9	149.76	142.64	138.98	147.16
210.73	220.71	215.59	215.03	210.74	216.27	218.03	188.67	210.24
109.9	137.92	113.28	106.12	108.29	112.71	109.97	99.2	107.83
143.04	151.12	140.71	141.48	143.54	136.93	135.44	139.19	135.83
95.33	138.27	95.734	96.701	96.366	101.09	104.31	84.053	90.019
248.55	237.22	253.5	248.02	249.41	258.51	230.44	223.66	244.15
114.22	76.022	108.15	117.52	112.62	117.19	110.35	106.27	112.57
209.52	212.95	208.01	206.17	209.88	196.9	217.97	193.66	205.72
242.62	244.39	232.36	242.37	242.55	230.51	240.68	215.82	233.32
230.44	268.63	229.47	229.84	230.34	218.35	221	212.37	222.74
234.72	252.11	240.14	232.96	234.19	223.25	222.32	216.49	221.17
68.801	70.074	79.695	57.889	68.352	74.116	75.393	70.955	74.741
111.99	122.98	114.91	110.77	111.2	111.03	106.17	106.14	113.48
221.25	222.33	218.53	219.05	221.82	220.52	225.82	203.25	236.39
163.07	164.56	163.43	162.55	163.82	151.88	163.34	152.78	165.16
352.96	354.38	350.21	357.2	351.24	342.55	341.02	321.11	343.05
125.52	109.28	129.6	122.34	124.96	119.41	129.81	99.509	128.07
57.395	51.696	54.538	51.901	57.392	54.698	59.487	62.14	60.701
134.06	134.41	131.34	131.11	133.36	116.93	129	110.79	130.8
95.045	97.747	91.112	94.388	95.852	80.622	90.687	81.192	89.936
151.84	161.68	151.45	152.93	150.61	161.34	154.34	139.2	159.64
149.15	156.18	150.75	147.09	147.98	162.63	153.64	140	165.85
128.11	125.01	129.08	133.34	128.22	130.26	124.64	116.98	134.15
80.52	78.659	88.415	85.138	80.862	82.454	74.276	67.86	75.913
57.959	60.849	60.409	61.476	59.153	63.901	55.509	56.712	59.07
137.91	173.45	140.56	138.78	138.51	137.5	139.85	125.85	134.33
183.94	211.7	178.28	185.33	184.69	168.41	181.31	176.67	178.74
185.74	207.5	182.89	185.45	185.75	176.82	183.99	178.57	187.59
118.18	123.37	113.9	117.83	117.58	111.31	121.63	107.17	117.61
158.58	190.36	156.97	161.95	157.5	164.17	159.43	143.91	150.92
200.92	195.97	200.9	197.63	200.64	199	192.69	174.63	198.07
112.89	66.51	109.93	108.13	111.65	111.51	121.71	93.712	113.29
80.483	106.96	82.659	80.163	80.314	77.956	79.679	67.303	73.294
196.12	194.33	199.35	194.9	196.8	215.79	215.29	183.76	193.09
138.76	131.4	138.82	144.94	137.97	142.3	134.7	123.88	138.91
85.403	62.599	90.759	79.184	87.373	93.773	100.26	72.847	90.695
159.51	169.18	155.02	158.94	159.18	148.62	155.61	138.45	151.35
109.41	75.335	101.43	107.13	107.97	107.07	126.39	93.793	114.06
181.25	204.61	183.88	177.8	180.67	173.02	193.71	165.22	193.46
118.24	126.94	112.32	115.54	117.36	112.8	108.28	111.39	109.24
144.15	157.9	143.98	142.23	144.32	136.66	139.37	129.95	136.87
168.65	154.03	168.89	168.16	169.13	161.24	169.19	153.2	168.4
105.9	133.29	101.39	106.99	105.11	106.01	115.62	99.878	101.75
78.674	81.769	77.308	71.7	80.742	82.637	86.134	74.366	72.931
146.23	169.05	151.04	153.41	146.73	164.7	155.47	133.72	138.59
193.38	182.34	191.16	196.4	193.79	208.15	207.85	178.03	189.24
160.55	181.92	155.28	169.41	158.76	156.3	143.98	139.02	146.34
219.51	232.37	221.38	215.73	219.73	219.75	202.36	188.78	214.78
124.36	117.98	122.77	120.34	124.64	129.79	137.78	112.18	134.27
193.12	183.62	194.69	192.08	192.37	188.04	201.1	174.73	192.44
107.64	157.83	105.13	105.52	108.67	94.399	100.29	79.364	114.21
135.84	200.17	136.56	137.51	136.15	132.33	137.53	123.92	131.9
125.31	132.13	125.07	128.19	124.44	129.26	121.44	112.43	136.38
102.33	100.56	94.703	95.2	102.3	95.875	118.91	86.793	95.222
91.493	58.234	92.597	87.983	90.316	90.855	101.83	76.616	94.842
203.2	224.15	205.54	199.27	203.88	202.2	217.97	187.8	203.71
210.12	222.36	203.4	210.36	210.27	201.95	227.52	195.87	211.49
258.54	270.67	258.32	261.36	257.25	244.75	236.73	233.62	241.9
246.37	252.76	244.54	243.81	246.18	237.52	244.93	225.8	253.83
271.58	273.61	269.01	274.31	271.9	269.74	274.12	248.51	276.15
129.31	154.89	131.95	129.45	128.54	139.12	138.37	113.19	118.79
160.76	176.41	166.12	164.69	160.44	170.18	165.61	150.7	164.45
192.98	180.06	200.09	188.01	192.54	197.74	178.35	165.75	184.08
201.7	217.76	203.77	203.67	201.24	213.16	211.62	196.6	207.76
113.22	165.19	115.35	117.56	112.7	115.52	123.13	98.583	110.91
114.83	147.04	123.65	128.35	115.41	114.8	118.34	106.53	129.09
144.31	183.65	156.98	152.64	144.37	157.86	133.6	131.87	142.82
105.75	111.37	103.78	103.06	105.57	98.856	98.018	87.772	106.6
118.6	156.68	110.84	119.3	118.35	106.97	107.36	102.98	106.57
195.48	208.52	199.6	196.37	195.61	204.22	195.27	174.38	202.35
308.12	317.2	302.22	307.4	308.54	302.51	305.32	284.15	314.76
190.97	208.65	191.68	186.52	190.54	189.23	176.93	159.99	191.72
164.34	201	162.73	171.22	163.56	155.68	153.06	152.69	162.14
138.11	149.1	135.31	142.65	138.43	137.46	140.08	119.87	138.76
54.003	88.521	66.989	43.994	54.973	72.568	67.127	64.086	77.294
134.99	147.99	130.82	145.82	134.64	126.44	135.05	130.07	140.5
138.2	157.36	133.35	140.44	136.94	140.33	134.55	113.56	133.41
169.76	163.63	163.56	168.74	170.85	167.89	165.07	150.07	169.5
173.75	185.12	180.12	176.58	173.25	177.68	173.28	153.57	180.9
257.43	268.54	255.17	256.45	257.62	256.22	264.95	241.88	264.59
280.33	283.82	277.44	281.26	280.55	278.06	281.88	257.04	281.52
286.39	288.86	289.11	285.46	286.16	287.47	284.03	255.97	282.36
261.98	299.48	262.65	262.22	261.09	252.49	255.19	243.21	272.28
213.21	248.89	214.39	214.02	212.76	207.81	226.44	209.63	218.17
275.63	282.48	273.67	276.88	275.25	274.15	277.67	250.28	269.69
144.24	158.55	148.01	142.52	145.72	136.62	144.94	130.61	135.61
277.06	291.23	273.31	277.74	276.48	271.58	278.5	249.85	272.6
226.87	240.04	229.91	224.29	226.16	225.33	223.65	201.95	240.58
265.47	275.1	261.73	268.08	263.87	246.67	242.97	243.74	250.02
203.11	290.52	213.99	210.35	202.96	200.65	169.2	169.47	196.1
161.07	186.46	161.19	167.75	160.66	162.63	165.5	146.45	154.56
254.41	279.86	248.44	254.19	254.95	249.84	257.68	229.84	252.25
323.91	327.27	330.49	328.5	324	313.29	313.6	279.53	316.8
265.9	305.24	267.89	264.75	265.32	256.9	264.44	247.11	266.91
170.61	179.47	170.2	169.17	171.65	165.73	174.61	160.18	163.67
202.03	211.71	206.66	203.66	201.65	212.33	211.86	197.15	205.65
170.7	206.84	169.21	169.18	171.45	167.03	170.67	155.49	168.66
117.81	140.01	115.17	115.05	119.09	105.69	121.93	109.02	113.35
210.5	229.75	209.01	218.43	210.31	212.51	217.27	194.71	209.55
195.41	212.26	197.1	196.24	195.99	192.8	205.62	192.01	194.58
214.05	254.27	218.54	213.32	214.34	222.39	222.74	200.03	215.35
179.88	225.33	180.33	185.75	179.86	182.53	181.14	166.39	178.65
361.73	367.79	359.21	368.22	361.32	363.72	354.25	325.85	358.61
195.06	241.16	191.14	199.92	194.7	179.88	169.25	163.76	187.68
93.679	76.146	99.346	93.26	95.201	104.45	99.168	92.997	95.874
249.18	273.03	250.91	255.22	247.85	245.29	240.69	227.98	242.7
285.82	286.69	285.25	291.08	285.26	272.57	275.97	258.22	288.06
302.82	302.83	301.43	310.16	303.21	293.48	297.11	274.31	300.28
267.49	267.51	267.21	274.21	266.68	262.79	260.89	249.48	269.91
160.34	231.1	168.45	164.19	160.69	159.66	162.59	146.37	164.15
358.63	379.01	352.92	363.82	357.88	351.95	349.57	325.94	357.47
98.093	88.885	98.958	96.929	99.234	101.92	94.544	86.648	95.313
158.34	190.17	162.38	160.59	158.77	164.99	157.91	132.29	167.75
129.01	133.22	126.33	131.72	129.01	114.93	112.12	112.25	131.01
102.95	134.34	107.16	103.46	103.75	114	94.12	88.036	99.916
97.991	83.3	97.097	96.87	98.847	97.772	98.921	85.793	96.655
172.83	171.73	165.5	174.32	172.85	164.69	165.7	148.27	166.36
132.46	140.01	128.03	131.51	132.89	126.97	130.67	122.91	130.21
232.43	251.88	230.68	239.26	232.57	216.24	232.32	203.02	230.05
198.51	206.56	200.17	198.03	198.82	183.98	194.72	167.83	191.94
128	173.73	129.33	127.67	128.52	140.82	117.44	108.28	122.52
202.77	198.38	198.82	200.1	201.98	191.44	208.94	183.62	204.72
153.15	162.94	153.01	157.83	152.6	155.41	153.29	134.83	161.93
147.37	154.49	148.87	146.19	147.78	157	152.24	128.33	168.35
143.52	150.11	142.77	142.06	143.41	143.95	145.33	119.34	151.28
147.8	151.56	147.18	145.68	148.18	143.79	138.89	143.4	137.56
118.58	159.69	125.77	123.04	119.34	119.75	119.97	104.41	114.73
133.98	162.07	127.93	132.1	133.16	125.81	140.96	111.56	128.84
313.04	345.51	309.65	316.62	312.67	304.88	310.17	275.61	317.24
257.56	294.1	257.76	260.34	257.89	241.45	253.17	229.64	256.57
310.18	310.38	308.21	312.13	310.78	307.3	311.68	279.47	308.89
254.25	271.51	254.49	262.9	254.49	250.75	252.48	228.41	256.91
298.49	297.29	302.01	297.94	297.02	295.59	303.73	269.4	296.83
262.01	269.85	255.66	268.86	261.29	252.49	264.09	235.53	266.15
331.86	338.09	322.7	332.35	332	314.54	333.79	290.56	333.69
280.62	275.74	281.97	279.75	279.99	278.43	274.6	266.59	277.1
358.39	363.49	353.58	362.06	357.71	355.06	353.22	319.94	357.56
168.1	190.47	169.13	173.34	167.99	164.96	168.16	137.84	164.61
207	216.14	208.95	206.31	206.55	207.25	195.6	186.25	206.21
172.85	184.67	171.33	173.64	173.11	166.47	164.43	154.5	153.84
201.06	215.6	201.79	203	201.07	202.39	187.85	177.24	190.65
267.83	276.66	259.91	265.7	267.46	252.24	261	235.01	270.54
220.34	239.82	218.66	224.38	219.35	215.19	219.49	192.55	225.06
215.23	233.08	217.19	215.79	215.92	215.92	214.55	194.74	223.56
199.61	214.76	208.87	195.48	199.43	209.18	208.3	182.25	211.01
314.23	325.76	309.83	323.9	314.76	298.94	314.1	267.38	298.57
255.59	257.89	252.79	258.07	255.49	249.07	260.04	232.16	263.14
137.63	186.31	137.58	146.24	138.59	147.64	141.01	124.94	141.08
225.89	237.12	225.05	225.46	225.3	212.56	219.22	208.8	220.96
264.87	298.61	263.81	265.57	265.27	266.01	259.7	240.21	264.2
284.41	289.24	290.36	284.84	284.83	289.52	282.99	258.37	286.14
323.68	335.45	329.95	328.84	323.86	310.66	314.21	275.77	314.44
223.18	216.95	221.81	222.6	222.89	222.57	231.73	217.05	233.8
210.23	237.25	211.05	211.39	209.44	222.02	226.09	209.89	216.37
325.84	334	337.45	325.31	326.02	334.95	323.06	300.29	329.73
154.96	173.22	147.38	153.21	153.97	129.24	142.54	125.86	147.5
314.23	317.37	310.6	317.72	314.02	308.61	316.84	288.19	322.73
225.18	203.01	219.68	225.37	224.07	233.16	236.29	218.08	236.01
197.77	206.77	200.88	198.28	197.45	208.03	209.41	194.82	202.86
196.59	186.42	195.28	194.5	196.98	195.65	203.71	174.42	202.61
327.82	332.68	327.6	332.76	327.76	318.94	320.48	282.29	321.18
343.04	366.47	342.5	345.85	342.26	335.44	331.93	309.77	336.29
321.33	324.02	330.91	320.74	322.85	328.32	332.11	283.12	314.46
270.23	280.87	273.18	270.5	271.8	262.83	265.01	243.53	256.91
321.55	332.89	320.53	322.48	321.66	308.15	312.66	279	317.54
291.6	313.13	289.9	301.94	292.1	279.35	289.82	257.71	286.72
202.95	215.83	203.2	197.95	203.17	210.48	211.73	189.75	194.28
325.16	333.13	328.35	330.03	325.03	311.86	320.89	276.84	315.88
120.58	143.09	120.03	127.44	120.15	129.75	123.12	115.07	122.88
125.08	107.48	126.31	124.57	125.88	135.66	119.67	110.8	122.5
131.98	160.61	123.71	142.38	130.8	126.49	126.44	124.58	124.29
131.21	141.9	136.09	128.81	131.1	134.37	123.08	108.85	131.51
232.48	254.29	230.81	234.97	231.5	239.37	244.25	226.09	238.85
153.34	168.59	162.11	151.35	152.25	156.82	136.45	136.97	159.13
214.94	213.15	211.83	206.97	215.09	213.03	213.82	197.08	198.97
140.63	164.17	149.03	148.17	139.68	152.97	125.78	117.65	133.49
148.11	174.8	143.35	148.77	147.14	142.42	134.79	124.03	140.19
232.09	238.39	230.88	232.43	230.9	229.85	230.9	204.41	229.79
227.59	223.97	227.12	227.5	226.76	227.39	235.83	205.62	226.16
257.09	266.17	257.63	257.93	255.83	243.63	250.82	237.6	261.45
257.03	264.89	259.82	260.47	255.6	246.38	241.31	233.69	250.93
226.16	257.25	227.19	225.98	225.96	229.63	239.2	209.05	226.46
226.83	214.53	228.63	225.93	226.14	233.74	237.3	219.72	237.52
255.88	240.71	257.54	254.98	255.19	255.24	259.51	228.31	254.46
346.14	337.2	343.97	350.82	345.47	337.3	332.54	301.99	333.6
250.64	273.07	249.64	252.58	250.87	245.38	253.02	228.6	253.2
180.74	178.55	177.5	181.1	180.45	185.22	177.54	161.06	195.12
128.81	176.88	129.81	129.71	129.28	123.16	117.63	100.89	138.95
248.4	243.83	254.94	249.93	249.77	247.14	247.34	224.89	242.96
180.75	176.86	181.78	181.85	180.56	187.54	174.64	159.84	193.17
244.65	262.53	245.62	242.46	244.12	222.72	242.53	231.98	237.96
218.52	247.26	219.85	215.91	217	216.69	223.79	199.09	218.92
96.742	76.516	97.55	96.91	98.626	99.656	89.77	84.823	97.324
123.57	136.22	121.8	128.51	123.94	120.57	117.73	103.21	118.65
122.11	157.99	121.28	129.4	123.23	116.33	116.88	107.53	111.5
99.373	123.73	104.65	99.276	101.68	117.52	104	92.834	113.86
110.05	118.1	99.036	110.8	110.75	104.45	96.942	89.966	106.59
144.62	176.4	141.47	141.04	144.28	144.7	144.82	126.49	147.64
169.23	185.09	168.6	168.34	169.29	158.42	171.67	151.69	165.96
275.11	300.81	273.81	278.3	274.89	274.65	278.64	253.87	281.21
320.3	273.72	322.12	313.89	321.23	314.63	318.79	290.65	314.7
295.81	301.88	295.86	296.24	294.91	293.37	311.17	276.91	299.5
253.9	257.69	246.62	252.16	253.53	240.84	240.56	229.6	242.95
340.44	340.9	338.1	341.52	339.37	337.71	344.11	320.59	340.26
287.31	295.99	281.21	290.91	285.42	284.14	281.13	257.8	290.34
291.57	285.09	296.09	289.5	290.56	288.89	298.24	264.74	294.2
269.18	290.41	275.2	267.23	270.37	280.31	279	239.68	268.59
307.03	298.83	307.18	305.62	305.69	304.17	311.63	284.29	312.18
294.36	299.26	298.57	294.13	293.11	290.87	300.2	266.22	295.55
369.95	359.36	371.12	375.27	369.43	365.23	370.37	337.26	378.01
258.69	284.99	255.96	254.94	260.89	251.09	255.62	229.45	248.35
221.5	279.8	219.01	242.64	221.36	199.25	210.49	191.31	220.93
177.32	269.34	175.12	194.54	177.48	157.32	173.4	156.73	175.74
42.59	95.364	53.457	42.195	43.439	63.933	55.902	51.429	64.051
60.207	98.958	60.775	60.372	59.056	66.662	57.93	51.762	65.493
93.14	81.755	90.868	89.936	94.15	91.687	96.761	90.997	92.49
95.033	79.271	104.84	91.859	95.889	97.475	99.156	94.87	95.185
99.744	86.144	101.26	98.808	100.36	93.778	101.77	99.242	102.16
218.3	251.82	222.15	216.77	217.31	219.75	220.37	195.91	215.6
200.39	187.45	203.15	202.47	199.54	209.13	202.75	186.23	210.38
264.46	308.45	270.93	267.49	263.05	261.79	260.81	237.63	268.81
163.51	211.58	175.21	158.34	163.87	178.5	167.77	151.97	170.38
199.04	209.64	196.96	197.83	198.41	199.91	203.43	194.6	203.01
277.39	310.82	277.08	280.99	277.4	277.28	283.29	257.41	280.08
265.97	265.98	266.46	269.87	265.74	266.02	271.81	246.23	267.5
282.28	300.71	284.76	281.76	281.59	276.63	280.24	269.2	277.02
387.42	427.76	392.12	392.04	386.99	396.76	387.9	358.11	382.21
279.42	303.92	274.76	283.08	278.52	271.26	270.9	256.92	274.65
277.84	308.93	268.37	284.11	278.21	253.22	257.88	244.95	271.24
272.67	278.1	269.34	273.32	272.57	266.27	273.91	251.85	269.19
326.66	316.82	317.81	323.63	325.03	314.09	332.64	301.53	339.63
264.85	283.31	265.52	263.93	265	268.64	274.21	251.59	271.08
310.37	317.77	309.69	314.55	310.64	296.18	296.59	269.62	304.25
326.28	337.35	326.4	329.68	325.99	316.32	326.93	277.38	312.59
184.38	188.76	186.23	181.74	185.41	185.24	189.23	170.21	182.65
135.05	143.58	133.4	132.74	134.69	130.05	120.01	122.06	126.14
121.94	116.77	117.46	125.68	121.45	116.01	117.54	113.7	134.88
335.5	312.52	339.16	333.71	336.24	337.81	331.61	308.39	333.55
313.13	316.75	311.4	314.18	312.96	313.95	318.19	279.85	322.49
91.555	68.447	91.356	89.904	92.74	88.293	93.211	93.115	96.179
103.38	133.13	102.91	104.72	102.98	99.25	101.2	89.075	105.09
128.04	133.87	123.46	127.03	128.37	121.8	126.05	116.88	126.64
164.67	174.44	166.06	163.08	164.36	161.77	152.62	151.95	148.88
282.02	308.22	285.61	283.06	283.15	288.49	295.57	252.59	279.17
234.31	235.76	231.93	235.96	233.4	231.32	245.49	207.13	239.43
244.06	300.59	245.84	245.83	242.94	243.44	240.84	226.54	254.42
317.16	313.32	309.48	314.65	315.24	306.29	326.09	295.47	332.51
224.93	245.27	235.58	221.97	225.34	237.01	243.18	203.09	228.69
200.13	263.97	209.6	203.39	200.53	209.33	202.3	184.43	205.66
192.17	199.91	191.12	190.81	191.21	182.75	196.78	172.9	201.81
195.36	214.9	196.63	193.38	194.76	189.23	204.67	177.91	196.97
199.34	205.01	204.08	200.36	198.54	203.34	193.72	178.35	206.75
248.44	270.93	241.28	250.41	249.26	241.05	248.21	221.35	245.52
251.4	257.2	251.32	253.22	250.53	246.84	243.52	228.19	244.23
253.07	262.99	255.26	252.31	252.51	250.48	252.51	225.86	248.87
185.35	188.21	190.36	193.82	185.21	191.56	174.56	165.15	185.11
234.54	230.35	233.04	233.41	233.37	217.72	239.23	214.38	234.3
302.82	304.47	302.69	305.17	303.06	300.49	305.42	271.3	301.18
256.06	265.89	249.58	259.96	255.71	246.3	251.57	232.6	255.31
189.45	200.02	186.22	192.48	188.77	182.13	189.83	177.05	191.39
245.91	266.77	248.35	244.04	245.02	232.75	252.56	225.64	247.18
212.04	208	216.5	215.73	211.18	214.76	212.62	191.89	210.7
171.94	182.85	167.23	173.47	171.46	168.71	172.05	156.04	179.93
242.79	277.53	241.27	242.84	241.94	248.65	251.03	234.63	251.37
199.04	199.96	203.81	197.47	198.61	194.3	204.63	189.44	202.66
183.18	188.55	180.8	181.9	182.85	179.25	180.59	175.11	189.03
280.9	302.95	283.5	287.9	280.35	277.96	285.68	254.49	288.48
219.23	239.27	211.84	221.76	219.78	195.45	209.32	186.88	209.11
207.16	209.95	209.54	208.43	208.1	208.6	223.83	189.03	216.02
210.33	207.55	211.94	207.51	211.17	212.73	239.62	191.66	220.24
222.74	226.3	222.8	217.54	224.02	225.75	248.78	205.66	232.37
271.06	263.94	272.93	267.41	270.62	260.65	268.83	241.18	274.22
267.52	268.47	261.15	270.26	266.69	253.95	271.49	245.17	272.32
252.35	273.72	245.94	255.72	251.92	227.99	229.01	221.76	232.5
207.14	245.11	207.17	204.82	207.31	213.06	214.39	193.64	198.13
307.78	314.29	307.18	310.41	306.47	303.66	306.23	284.12	315.39
257.11	294.42	261.01	259.28	258.96	257.24	261.39	235.61	255.84
291.59	292.74	290	290.99	291.79	288.08	286.71	262.25	290.82
279.2	314.86	283.97	284.49	278.98	284.28	278.73	252.09	282.64
248.37	244.99	254.6	251.04	247.98	251.18	256.93	224.58	253
208.38	224.41	211.26	205.95	208.12	203.05	222.09	195.55	214.82
222.91	249.3	226.47	222.44	222.55	222.61	239.79	212.99	232.46
283.97	285.67	284.51	281.76	284.03	285.62	286.6	260.22	289.07
213.65	233.94	219.57	209.66	213.59	211.47	230.32	196.15	219.4
287.66	299.77	286.86	286.45	286.93	286.89	280.66	274.22	285.87
297.28	292.17	298.29	299.26	297.15	291.93	293.94	264.14	283.85
337.78	320.89	336.57	340.01	336.67	329.37	331.23	303.81	335.42
328.38	322.1	321.13	330.88	328.04	317.52	320.8	300.95	324.74
293.94	279.34	294.99	295.48	294.23	291.69	292.89	268.17	293.36
309.18	307.9	311.51	311.27	307.94	310	313.92	287.79	321.04
278.5	282.77	280.55	277.71	278.38	266.18	270.96	254.35	270.76
156.18	160.43	156.87	156.99	156.02	153.33	144.13	146.18	143.03
292.89	307.12	288.67	293.87	291.34	286.09	284.62	265.36	294.76
273.11	296.23	280.52	271.74	273.63	284.84	277.63	247.36	277.02
295.54	302.4	292.74	298.14	293.53	287.83	289.94	264.85	297.14
276.34	286.84	281.13	272.69	277	282.59	278.66	250.64	274.86
295.16	297	300.1	294.19	295.22	301.27	308.35	275.99	297.5
278.28	281.97	280.97	275.25	278.7	291.62	268.25	262.21	284.01
252.89	270.99	252.67	262.4	254.15	252.4	256.54	223.09	257.77
285.77	274.83	284.86	287.06	284.99	283.12	279.15	254.55	277.42
172.99	175.91	178.48	171.57	172.01	170.3	162.72	152.1	160.97
200.73	218.47	202.43	203.61	200.77	190.21	190.45	175.75	180.95
229.72	260.25	242.46	232.54	230.54	226.55	227.58	196.47	230.21
350.46	374.75	352.33	357.47	350.85	344.85	341.91	302.51	338.62
81.781	126.83	82.176	83.684	81.683	71.526	75.325	78.231	86.711
151.93	147	148.32	154.25	152.28	141.15	141.23	132.11	146.57
81.971	102.28	83.198	81.248	83.094	77.797	82.701	72.337	90.309
102.69	100.16	104.43	107.25	102.74	96.448	93.953	88.825	104.55
142.88	151.37	142.66	148.55	142.6	139.56	134.13	126.3	150.31
145.09	164.99	143.71	146.81	145.3	132.71	127	127.53	151.11
131.19	151.74	130.24	130.73	130.57	125.86	111.27	115.28	129.53
318.72	296.28	303.14	325.3	318.33	302.45	323.3	277.83	307.3
327.96	321.4	325.09	332.22	326.8	315.84	317.6	302.37	324.21
219.66	247.23	221.09	219.89	218.98	210.94	212.65	199.92	217.34
298.98	305.01	303.67	296.67	298.2	287.95	300	277.67	294.55
296.61	302.9	287.57	300.04	294.75	287.58	293.21	265.82	297.47
150.49	159.97	142.15	158.31	148.31	150.5	141.36	128.5	139.68
106.13	122.05	114.06	105.67	106.62	123.29	92.309	87.729	101.07
160.15	158.37	158.56	166	159.37	168.93	159.07	142.94	170.15
131.12	168.65	127.67	137.15	131.88	127.98	124.24	110.23	130.96
126.95	130.64	132.99	133.69	125.45	144.62	122.41	109.17	124.08
307.94	288	319.43	307.73	307.92	320.28	303.72	289.77	311.2
335.06	345.87	331.48	333.85	333.18	329.64	342.24	316.35	340.06
271	260.78	270.33	274.01	271.33	274.25	265.87	256.07	265.92
298.05	296.53	295.12	299.72	296.91	289.44	300.89	274.61	307.31
197.72	201.46	195.34	197.02	196.67	191.06	201.72	177.01	193.04
197.61	245.72	192.01	196.91	197.33	192.15	206.7	180.36	201.34
255.32	265.34	253.55	255.66	255.02	249.14	253.29	226.98	249.73
193.41	208.77	191.71	192.83	192.38	185.74	198.51	172.95	187.8
164.46	164.77	165.13	176.24	164.36	160.95	171.9	151.64	164.6
174.79	187.1	177.81	181.81	174.34	169.38	172.83	151.85	173.75
218.4	220.19	213	225.11	218.68	209.38	216.81	194.11	214.64
367.66	375.29	366.38	370.28	366.84	350.97	368.52	329.73	363.08
271.54	325.71	251.91	277.52	271.41	250.36	278.55	236.27	272.1
258.89	264.55	268.9	260.99	257.27	260.78	255.83	232.31	263.42
302.25	314	293.28	305.04	302.24	283.36	290.31	266.61	299.39
150.69	156.42	151.52	149.16	150.88	155.68	151.99	129.91	151.24
94.193	94.511	101.55	91.031	96.765	105.54	100.37	89.881	109.54
113.82	177.14	120.25	118.8	116.01	128.67	117.46	106	122.99
100.16	107.55	102.6	97.278	100.46	97.501	101.56	85.926	93.523
104.66	126.35	110.14	102.04	103.85	105.51	105.33	88.189	93.93
291.5	288.17	291.22	286.93	291.24	291.18	288.76	275.3	290.32
129.44	173.74	127.86	128.52	129.81	107.02	126.61	114.88	135.2
279.3	272.65	275.54	277.99	281.18	286.46	275.75	259.67	289.32
294.78	299.7	293.08	294.7	294.58	300.67	280.98	269.76	294.12
244.55	247.05	260.33	240.93	245.31	269.98	253.97	218.23	240.07
290.02	280.34	297.79	283.54	291.23	304.24	309.78	272.39	287.75
356.11	379.8	358.15	366.59	355.55	348.66	346.68	312.26	350.45
364.67	378.23	357.92	369.2	362.81	352.73	361.32	330.47	362.26
349.44	394.77	345.72	355.52	348.9	340.2	334.5	302.34	336.81
286.08	288.25	278.77	291.02	286.29	267.25	269.21	252.12	281.59
335.56	336.97	335.35	338.95	335.67	328.98	327.63	286.71	322.62
297.35	284.21	289.65	298.01	297.35	290.5	287.24	277.86	295.43
306.21	300.89	313.49	300.98	305.82	312.48	307.67	279.77	316.93
281.45	284.08	284.91	278.13	282.53	289.58	293.92	253.69	274.89
258.76	315.94	249.77	273.98	258.63	244.67	247.93	225.61	256.42
245.66	261.4	250.43	242.51	244.71	241.07	250.55	223.38	245.79
276.24	289.97	271.15	275.26	276.57	263.37	270.34	246.44	268.58
222.58	244.77	221.98	221.58	221.5	215.76	226.99	201.85	222.43
197.67	218.98	193.97	207.57	197.59	186.26	191.02	174.59	188.72
172.47	203.7	177.07	177	172.85	174.49	174.18	151.93	177.26
238.58	227.17	236.75	237.86	237.72	218.71	241.78	222.1	236.33
148.78	181.15	142.49	146.47	149.65	147.03	153.66	136.57	153.53
129.68	155.08	135.2	126.06	130.76	141.83	126.86	117.83	127.67
115.95	157.01	107.87	115.76	116.93	123.62	120.06	104.23	123.29
233.09	288.52	235.55	238.65	232.85	234.37	233.69	212.29	242.53
246.92	285.22	246.24	248.52	248.07	258.26	251.11	237.49	239.37
314.07	304.39	309.97	314.92	314.37	304.12	314.77	281.02	303.62
306.01	310.37	307.53	304.42	306.34	296.69	301.84	270.64	300.36
388.02	397.61	380.23	396.13	385.68	373.56	379.45	349.07	388.34
302.47	321.94	304.35	304.38	302.78	301.39	303.96	273.99	301.5
307.68	335.66	310.41	309.74	308.47	307	303.45	284.09	303.31
337.41	360.77	340.31	337.75	337.03	338.4	335.51	313.83	333.51
274.21	317.01	256.34	279.35	273.91	254.18	279.99	238.81	274.48
289.01	299.48	291.43	289.93	290.07	294.55	287.55	271.22	285.55
218.25	272.79	220.45	214.76	218.4	230.52	231.65	202.06	208.01
164.53	197.6	163.07	162.1	164.45	162.31	175.11	146.5	168.94
319.71	328.24	320.15	322.32	318.96	319.54	318.37	291.93	325.33
307.83	312.6	310.53	311.58	307.89	307.8	302.9	279.67	303.29
287.96	285.21	285.01	289.03	287.34	277.6	298.16	268.36	289.55
380.58	370.15	380.91	385.64	378.48	370.76	368.94	341.55	378.15
282.06	307.02	279.85	283.78	282.6	270.44	279.99	254.54	278.68
305.84	307.08	308.02	307.71	306.96	299.88	303.96	274.5	302.37
287.57	319.62	286.53	289.82	287.95	275.37	280.43	256.08	286.27
307.47	325.84	306.19	309.92	307.49	298.94	305.68	277.19	296.1
312.72	352.17	313.16	313.63	312.26	311.74	314.74	279.97	321.82
363.2	344.54	365.42	365.13	362.2	361.46	361.2	318.86	356.91
288.33	288.41	284.07	287.88	289.08	280.3	294.87	258.91	273.8
301.65	305.66	300.76	300.71	302.82	308.37	311.56	284.52	308.41
312.08	337.19	313.32	311.96	313.43	319.8	329.29	292.59	311.96
297.89	294.13	297.05	293.91	299.6	305.18	320.75	271.24	294.45
360.96	347.88	358.68	361.31	360.68	357.7	358.49	309.93	351.85
311.03	308.53	310.42	313.25	310.19	309.96	300.19	278.93	305.01
349.31	360.79	348.87	351	348.37	340.64	343.92	312.74	347.15
339.21	335.09	341.87	339.14	339.03	334.17	335.22	281.49	327.51
316.17	331.18	312.14	319.99	316.13	308.98	313.84	285.45	314.49
297.33	320.08	294.4	296.6	298.14	288.21	293.17	272.8	292.41
301.49	320.93	301.57	308.66	301.83	298.05	302.49	277.05	303.3
244.04	276.89	247.07	245.74	245.28	242.62	255.85	225.87	251.29
310.37	352.35	305.69	312.93	309.53	299.91	309.04	274.15	318.7
360.55	364.36	366.27	367.85	361.35	360.07	354.15	317.19	353.94
327	352.64	332.23	327.86	328.5	330.46	336.39	291.29	322.37
355.38	305.51	350.06	357.28	353.64	341.69	349.55	318.51	346.42
318.88	288.22	324.5	307.55	320.95	328.84	321.42	289.39	320.81
297.81	333.23	291.09	302.91	297.75	281.58	284.35	262.17	296.42
295.07	310.14	296.55	300.05	294.74	290.94	299.59	271.24	296.8
233.85	243.32	233.27	228.77	235.39	251.49	240.77	229.42	229.79
214.46	237.89	217.26	208.3	214.67	228.12	229.37	197.83	205.09
310.98	345.34	302.6	321.32	311.5	293.39	312.12	264.24	295.53
292.19	304.48	284.5	290.55	293	287.83	289.32	262.62	297.45
236.94	251.81	233.77	248.09	237.74	224.65	229.03	212.3	233.57
248.65	238.83	247.62	248.55	249.01	242.91	246.13	225.17	236.84
261.95	282.53	259.5	257.23	263.84	274.95	259.97	248.74	263.46
330.75	335.97	326.79	334.52	329.3	323	331.53	292.91	321.56
316.23	321.15	323.85	315.08	317.47	322.06	322.63	291.37	320.23
274.18	294.62	273.78	273.69	275.91	268.78	266.22	246.52	262.96
284.42	286.71	282.62	283.94	284.52	287.16	270.77	249.58	275.31
328.34	326.1	328.02	331.7	327.56	322.58	322.32	283.42	328.34
105.2	112.9	108.06	105.83	105.73	104.85	103.5	96.106	114
129.77	135.33	134.85	135.4	129.7	143.09	132.02	115.28	145.48
104.27	126.23	103.08	101.96	104.38	91.638	93.895	93.134	102.98
144	160.55	142.01	144.36	143.84	133.15	119.92	122.89	146.51
176.17	176.7	173.88	175.76	175.66	171.51	179.42	159.41	191.67
103.57	108.73	96.435	103.97	102.44	90.085	88.936	94.996	102.16
251.68	311.15	258.61	259.04	251.57	258.12	265.52	226.41	254.42
288.58	271.37	287.21	288.6	289.19	280.44	281.5	263.76	282.31
276.39	292.35	275.13	275.75	276.28	271.52	277.6	248.48	275.75
332.56	339.33	337.25	334.17	331.11	338.67	342.75	307.48	350.48
311.9	297.33	310.54	312.3	312.57	305.6	309.02	290.95	307.81
311.14	316.26	310.79	313.4	310.07	308.81	322.28	287.47	325.68
355.6	338.21	346.71	356.26	354.95	333.24	355.81	318.43	357.84
376.21	359.67	370.56	380.99	376.14	367.55	368.35	339.92	381.48
311.65	300.2	315.22	305.52	310.88	313.99	312.16	283.52	320.63
298.57	292.7	301.41	293.34	298.48	301.49	301.9	275.04	312.99
330.54	347.52	328.27	331.66	330	327.46	331.65	307.83	337.99
323.83	329.46	322.34	325.54	322.98	321.62	332.36	298.06	337.25
342.24	346.19	350.48	343.15	340.93	351.81	341.89	318.12	348.35
327.24	340.86	326.35	327.23	327.53	323.44	332.72	303.97	327.01
317.57	325.06	317.31	318.77	318.17	313.1	324.71	295.17	324.07
307.71	321.79	307.26	310.63	308.02	302.48	307.58	278.34	298.71
373.16	386.85	377.3	375.02	372.32	382.24	366.3	328.39	368.81
331.16	333.31	325.32	336.43	330.37	323.51	330.95	294.39	338.05
219.45	244.99	226.4	219.21	220.41	227.5	245.67	202.6	232.95
240.55	246.87	245.36	236.61	242.39	242.78	254.1	222.3	245.52
354.72	373.49	350.74	358.35	353.14	349.01	348.64	320.06	353.16
289.87	248.81	293.83	288.45	291.72	301.84	300.5	264.58	292.4
347.03	331.72	341.74	348.85	346.7	340.44	346.78	317.66	357.86
320.52	314.2	316.54	319.37	317.83	310.06	335.57	303.51	341.12
363.63	348.17	363.25	366.65	363.71	359.11	359.06	330.41	371.53
339.92	330.3	338.35	339.34	338.21	328.94	346.65	314.32	351.17
334.48	326.61	342.2	331.46	334.19	332.22	334.48	300.52	338.73
364.08	371.13	358.56	366.63	362.82	344.26	359.35	324.9	359.43
297.95	315.3	301.72	300.32	298.26	296.3	289.29	272.25	284.69
337.24	334.39	335.29	339.04	336.34	331.11	330.01	285.36	338.13
319.35	328.86	322.46	319.36	318.71	321.61	313.81	287.21	318.38
297.35	308.4	306.99	291.3	299.92	318.23	320.1	280.43	310.14
289.99	289.37	289.59	289.31	289.66	288.78	293.3	275.28	287.86
303.62	309.73	313.48	295.48	304.68	310.38	315.13	274.3	302.36
279.79	290.51	280.24	277.96	280.15	271.78	273.19	245.77	280.2
325.38	318.41	323.04	326.87	324.59	317.8	317.3	294.96	322.74
315.01	323.61	312.42	320.35	315.59	307.17	320.96	282.29	310.57
329.45	352.65	328.89	333.21	328.5	325.98	332.15	299.44	322.54
321.61	318.3	322.78	321.78	323.52	315.63	319.33	281.55	311.03
345.94	366.97	342.69	346.97	344.53	338.72	346.06	312.04	336.18
300.22	292.96	299.11	300.14	299.56	292.27	309.83	278.18	303.64
320.04	304.81	310.56	325.97	319.82	296.48	313.56	294.22	315.25
287.62	287.93	290.21	285.59	288.26	280.15	281.08	252.74	286.23
351.21	354.82	344.82	358.26	350.85	340.27	344.76	298.81	344.04
181.95	196.93	172	184.33	181.14	166.77	178.13	169.37	181.25
148.22	183.99	159.3	147.36	148.44	155.07	152.88	143.85	156.79
218.85	250.69	211.97	220.41	218.11	218.5	222.08	202.71	235.38
221.05	215.12	209.71	223.33	219.87	219.68	219.81	203.51	226.61
224.93	237.88	234.35	228.51	224.34	226.64	229.65	210.71	228.77
348.5	341.21	347.81	348	348.44	344.47	351.12	301.07	339.88
315.59	294.24	316.49	317.51	315.95	308.81	314.18	284.65	310.67
326.23	313.5	325.71	332.27	327.14	328.83	338.09	292.19	321.1
331.82	372.66	326.22	331.38	332.63	339.39	347.76	302.97	332.92
369.1	388.65	363.27	374.21	368.22	353.67	362.25	333.22	366.93
326.13	347.39	325.88	326.93	326.34	322.33	332.51	302.02	327.77
306.69	321.59	321.86	299.44	308.83	329.74	322.32	284.2	311.98
386.48	404.47	383.84	389.97	385.08	381.02	375	348.08	387.73
359.7	356.51	366.76	355.98	360.04	355.76	347.73	325.83	355.01
385.93	410.6	389.58	392.8	385.37	398.93	370.3	353.25	387.23
304.97	324.75	287.39	308.97	305.47	291.51	319.77	266.85	291.81
294.9	298.96	298.84	298.14	295.87	300.42	289.44	273.68	290.26
327.24	330.62	322.4	333.77	325.96	315.49	325.31	288.23	319.29
293.22	294.53	296.97	291.72	295.12	307.59	293.1	281.78	303.69
315.61	339.77	316.49	316.78	316.25	312.41	323.21	293.31	323.58
323.62	313.77	325.57	326.28	322.76	323.62	328.2	290.53	331.32
300.45	301.04	303.07	307.55	299.92	301.23	307.4	270.96	309.52
279.77	304.6	277.46	278.3	281.86	284.6	278.87	256.38	285.82
287.15	304.93	287.43	291.37	287.84	286.51	298.92	254.17	284.15
293.22	300.59	292.26	291.24	293.84	298.1	285.08	267.08	303.05
334.56	347.85	337.42	340.9	335.54	339.36	342.16	313.26	336.81
323.6	354.06	317.6	329.84	321.96	308.01	322.92	285.62	319.75
409.4	427.98	406.09	415.52	408.8	416.24	400.31	385.34	403.04
370.21	399.12	367.28	372.99	370.98	365.19	359.44	332.25	369.33
291.12	266.57	290.6	293.61	292.08	295.01	304.41	260.86	286.07
299.7	295.23	308.8	302.51	300.42	306.82	307.1	272.17	300.61
341.44	338.73	345.08	349.66	340.36	335.33	337.48	299.62	335.53
371.41	374.98	359.97	377.1	368.82	358.31	367.38	338.33	372.66
389.09	399.23	387.8	395.37	387.59	375.8	372.5	348.31	386.12
301.46	315.66	301.87	300.63	302.95	301.89	311.82	277.38	303.21
366.41	422.21	354.03	370.2	367.3	354.82	356.5	325.01	364.82
341.11	353.25	347.1	341.68	340.46	345.26	338.06	316.82	337.23
356.04	420.02	361.27	355.29	355.9	364.74	369.56	320.76	350.72
366.92	386.35	373.1	374.17	368.12	384.74	376.09	343.39	370.29
294.14	292.3	293.43	294.76	293.69	296.17	287.01	273.48	295.16
338.14	393.75	339.55	334.53	338.24	343.98	351.51	303.89	335.84
371.53	405.88	375.35	377.15	370.12	367.61	360.14	331.9	369.52
330.04	351.61	327.66	334.55	328.4	324.18	331.48	290.48	327.94
260.65	282.42	264.26	256.2	261.73	277.86	257.04	250.17	258.88
295.81	311.83	297.16	304.88	295.37	297.79	299.04	263.08	284.5
324.07	324.92	315.82	328.45	323.2	312.56	325.15	287.78	309.85
