# Supplementary material for: The effect of variations in CT scan protocol on femoral finite element failure load assessment using phantomless calibration
Source: PLoS One. 2022 Mar 18;17(3):e0265524. doi: 10.1371/journal.pone.0265524 (PMC8932617; doi:10.1371/journal.pone.0265524)
Supplement: S1 Data — (ZIP) [file pone.0265524.s004.zip › Data/BMD/C211R/Trabecular/C211R_trab_all_Phant.xlsx]

## Sheet: C211R_P1_VM_Phant_trab
-5.698	-0.3637	-8.2419	-2.7716	-6.5352	-11.028	-14.979	-15.335	-15.156
-8.0297	-10.007	-9.5799	-8.3885	-8.0876	-12.973	-14.809	-12.96	-15.586
-18.075	-17.668	-17.395	-17.573	-16.844	-13.508	-12.454	-12.921	-18.177
-9.6264	-9.2037	-8.8836	-9.5671	-8.5864	-12.172	-6.4139	-8.1417	-10.911
-11.13	-13.39	-9.019	-11.27	-9.6669	-13.175	-6.7096	-11.793	-13.689
7.9269	7.4431	6.3323	6.555	7.7873	-2.0671	4.308	4.4473	8.9128
-13.224	-19.173	-13.96	-12.696	-12.982	-15.818	-21.852	-9.6219	-14.574
-15.747	-12.671	-15.133	-15.767	-14.51	-11.396	-10.923	-16.348	-10.306
-13.945	-7.3216	-14.725	-14.224	-12.812	-14.746	-21.096	-16.398	-19.394
-21.388	-30.963	-21.336	-22.865	-19.227	-11.298	-14.501	-12.007	-14.968
-20.641	-8.7219	-19.209	-20.577	-18.154	-16.595	-14.37	-18.494	-16.036
-10.065	-7.5877	-8.3653	-9.9647	-9.5523	-8.51	-8.4417	-14.012	-9.1818
-12.326	-10.545	-12.731	-11.616	-11.697	-11.751	-12.724	-14.962	-13.884
-10.07	-9.4962	-9.0666	-9.9125	-8.9885	-9.2825	-5.5601	-15.061	-10.606
-10.96	1.7317	-9.8001	-10.653	-9.7626	-9.8278	-3.0308	-15.78	-12.36
-11.771	2.7265	-11.022	-12.004	-10.912	-7.1563	-10.003	-9.592	-8.8943
4.7239	3.969	4.4452	2.8184	4.7573	-3.5771	2.9167	1.5898	7.539
-2.9029	-6.6821	-3.1344	-6.8076	-2.1586	-2.533	-0.33	3.855	3.3047
2.2171	2.4966	2.8985	0.9241	2.9352	-5.3738	0.2696	2.3521	2.2457
-5.3108	-6.846	-4.5592	-6.001	-4.4506	-10.73	-5.68	-4.6698	-5.0972
-11.665	-13.729	-10.409	-11.7	-10.601	-10.847	-5.4324	-16.57	-12.649
-7.1642	-8.3884	-5.3963	-7.3312	-6.1066	-8.2715	-3.9146	-4.0846	-6.5972
3.3753	-2.1305	2.1835	1.0675	3.4639	-3.1497	3.8712	1.6839	6.7293
-2.0628	-4.7239	-0.4791	-3.5191	-1.3399	-6.5476	-2.3687	-2.1551	1.445
-12.61	-11.684	-12.296	-11.813	-11.636	-12.902	-9.6125	-15.653	-11.664
-12.313	-3.9605	-12.741	-11.933	-11.405	-15.94	-9.1542	-6.194	-14.82
-13.46	-15.585	-13.05	-13.428	-12.667	-11.711	-9.786	-19.446	-13.754
-2.0124	2.0619	-4.7994	0.4877	-3.1927	-10.062	-6.3883	-12.023	-9.9194
-8.0438	-12.496	-6.0626	-8.9015	-6.9292	-7.1089	-6.5892	-7.3819	-9.2947
-11.532	-4.0373	-11.76	-9.7876	-10.421	-14.525	-7.2146	-7.2466	-11.284
-13.819	-6.5075	-12.57	-14.709	-12.179	-12.832	-8.4875	-7.3083	-12.743
1.0909	2.7527	0.2478	-0.3241	1.353	-1.6805	-2.4764	0.593	5.3912
-8.9388	-8.1556	-7.3775	-9.3546	-8.0156	-12.85	-11.745	-9.4952	-3.6014
-15.177	-10.379	-15.793	-14.681	-14.673	-12.804	-20.455	-14.973	-19.773
-15.203	-9.3429	-13.802	-15.598	-14.194	-17.225	-9.3724	-13.547	-16.035
-12.917	-10.22	-12.54	-13.019	-11.453	-15.211	-7.3141	-6.6475	-12.049
-11.853	-6.0418	-10.214	-11.56	-10.623	-12.393	-9.4424	-6.6953	-13.617
-8.3199	-9.3097	-7.7863	-7.3149	-7.8972	-7.419	-10.397	-11.107	-10.423
-18.98	-21.653	-16.002	-20.467	-16.982	-15.696	-16.822	-13.296	-19.733
-10.72	0.5423	-9.8476	-10.609	-9.9489	-11.512	-3.5453	-13.35	-11.334
-9.2886	-9.6787	-7.0181	-9.6315	-7.9657	-10.042	-11.398	-7.2173	-3.2703
-2.1058	0.0851	-2.931	-0.7799	-2.7561	-4.0405	-2.9727	-9.559	-2.5308
-10.272	-2.316	-8.9383	-9.7883	-9.7547	-9.3697	-7.4235	-16.653	-11.567
-14.986	-15.437	-17.296	-14.694	-13.345	-11.584	-9.0954	-17.239	-19.304
-6.0004	9.6876	-3.371	-5.6355	-5.2127	-5.8115	-8.9859	-3.9298	-4.3586
-12.702	-14.071	-10.721	-13.803	-11.152	-13.509	-15.04	-10.517	-12.122
-3.7664	-3.6901	-3.4839	-2.9584	-3.734	-4.7272	-4.4575	-5.9779	-4.6587
-11.348	-9.3655	-11.607	-10.72	-11.072	-11.964	-7.5404	-11.689	-9.5579
-1.2004	0.8714	-2.6531	-3.5774	-0.4849	-1.4107	-4.7736	2.6225	7.5641
-9.0881	-10.246	-11.411	-7.2671	-9.0673	-15.02	-11.315	-10.251	-14.423
-15.068	-16.247	-14.478	-14.875	-14.184	-11.578	-14.004	-12.86	-13.04
-18.618	-16.921	-15.887	-19.403	-16.503	-11.971	-19.805	-16.946	-13.798
-12.033	-7.6691	-12.352	-11.422	-11.458	-10.314	-10.218	-10.386	-12.878
-13	-10.126	-12.774	-12.996	-12.855	-13.716	-18.529	-14.17	-13.264
-18.532	-20.667	-18.114	-18.927	-17.058	-9.2862	-14.194	-10.909	-20.432
-19.948	-19.483	-18.863	-20.795	-17.758	-16.911	-16.26	-17.916	-15.065
-26.488	-30.31	-24.844	-28.284	-22.417	-13.626	-14.24	-16.366	-19.526
-4.9352	-5.467	-6.6477	-3.1154	-5.8245	-8.6544	-9.3205	-11.311	-14.012
-17.1	-15.574	-16.254	-16.88	-16.281	-16.196	-9.6043	-15.891	-18.408
-15.092	-22.75	-15.65	-14.543	-14.591	-17.684	-18.378	-17.142	-16.146
-4.9933	-1.1936	-3.7929	-4.9368	-4.5175	-10.274	-7.3732	-8.0144	-4.4685
-22.116	-24.602	-20.003	-23.534	-19.599	-15.51	-11.839	-19.477	-15.897
-12.557	-8.5671	-11.658	-12.662	-11.576	-12.141	-15.083	-12.494	-13.785
-11.086	-12.641	-10.449	-9.4587	-11.176	-18.634	-21.927	-11.548	-16.404
-18.362	-16.752	-16.51	-18.645	-16.324	-12.702	-16.508	-14.174	-16.151
-16.974	-14.988	-16.24	-17.939	-15.674	-20.845	-16.186	-15.985	-21.591
-4.689	-7.5299	-4.1503	-6.3952	-4.0585	-8.6179	-0.6069	-5.9169	0.4356
-17.62	-17.985	-19.172	-17.884	-16.555	-11.283	-16.619	-13.466	-13.129
-7.3759	-6.8059	-8.2851	-6.9703	-6.7893	-10.033	-6.2604	-11.476	-9.0277
-18.339	-21.13	-18.392	-19.13	-16.773	-16.228	-18.879	-17.616	-12.354
-20.705	-24.058	-18.423	-22.225	-17.829	-16.323	-17.17	-7.2959	-17.368
-22.336	-17.92	-20.123	-23.518	-19.725	-16.458	-14.217	-17.676	-14.796
-12.224	-14.198	-11.81	-12.034	-11.464	-13.426	-17.504	-19.155	-14.167
-19.348	-19.026	-17.991	-21.049	-17.209	-10.034	-13.593	-13.016	-22.409
-18.316	-16.239	-18.765	-17.865	-16.634	-11.426	-12.3	-10.466	-17.218
-14.384	-16.524	-15.549	-13.759	-14.23	-13.426	-16.954	-17.346	-8.2004
-16.444	-8.0765	-16.099	-16.311	-15.409	-11.358	-18.209	-18.326	-15.913
-14.501	-20.541	-14.899	-13.834	-13.421	-16.364	-24.329	-15.901	-15.421
-18.503	-15.71	-17.889	-18.94	-16.861	-15.136	-10.695	-20.436	-17.567
-19.638	-12.309	-18.982	-20.735	-17.562	-16.22	-15.905	-20.733	-14.183
-10.019	-9.6432	-8.6351	-10.299	-9.0105	-11.037	-12.799	-11.128	-8.9325
-18.591	-18.434	-17.877	-20.1	-16.816	-16.364	-20.33	-18.358	-18.098
-12.002	-12.611	-11.842	-11.216	-12.131	-15.323	-23.659	-21.949	-16.017
-10.379	-0.722	-10.998	-10.662	-9.6687	-6.5034	-11.846	-12.581	-6.1538
-15.8	-20.292	-13.633	-15.869	-13.738	-10.439	-8.2873	-14.11	-15.661
-10.35	-11.019	-9.867	-10.788	-9.4073	-12.861	-15.203	-11.563	-11.408
-12.072	-2.5023	-9.0346	-11.553	-11.483	-13.937	-11.696	-21.374	-15.332
-12.558	-12.642	-13.94	-11.556	-11.314	-10.706	-8.7746	-14.659	-15.934
-13.456	-15.529	-11.993	-13.776	-12.152	-11.648	-10.892	-15.816	-15.895
-9.5345	-7.2686	-10.516	-8.6531	-8.9553	-12.805	-9.598	-13.721	-9.8225
0.6894	-2.2794	2.5913	-2.5251	1.2315	-5.265	6.4082	-1.8183	3.5096
-11.933	-16.813	-10.977	-11.555	-10.887	-10.015	-7.4451	-2.8516	-10.607
-10.973	-8.2811	-9.9153	-10.728	-10.28	-10.152	-9.6346	-12.881	-11.208
-10.541	-11.095	-8.0917	-10.014	-9.9888	-7.4537	-12.595	-11.795	-15.174
-13.496	-6.7984	-11.181	-13.652	-12.702	-14.387	-18.031	-15.622	-19.165
-13.502	-12.493	-12.99	-12.524	-12.575	-11.146	-13.898	-2.1765	-14.155
-17.637	-11.993	-14.747	-18.988	-15.611	-15.247	-20.404	-8.8971	-18.838
-15.208	-12.71	-13.633	-15.45	-13.663	-12.002	-8.708	-3.9824	-12.633
-7.9025	-6.023	-7.1214	-9.296	-7.0122	-8.2779	-2.1993	-5.6352	-1.917
-17.276	-15.819	-16.262	-17.584	-15.738	-13.976	-18.146	-18.162	-16.373
-15.085	-9.0354	-14.127	-14.778	-13.941	-12.406	-19.027	-12.284	-13.759
-0.0979	-3.1051	0.4113	-2.7748	0.2112	-5.1997	3.1792	-3.9493	1.94
-11.85	-16.53	-10.852	-11.758	-10.757	-9.6381	-6.4468	-2.4444	-10.216
-11.518	-2.8892	-12.669	-9.8901	-11.642	-14.534	-23.686	-7.1391	-18.478
-21.799	-28.347	-16.573	-23.43	-19.284	-15.832	-11.978	-9.2556	-13.307
-18.643	-18.253	-18.82	-18.047	-16.832	-11.208	-12.508	-9.6325	-18.166
-15.793	-13.604	-14.431	-15.951	-14.603	-10.286	-11.208	-7.807	-11.838
-15.28	-15.524	-16.512	-14.442	-14.525	-12.522	-17.786	-17.455	-8.2098
-21.37	-24.279	-20.723	-21.8	-18.907	-13.933	-17.058	-18.48	-22.656
-20.367	-25.593	-20.338	-21.772	-18.237	-19.307	-23.78	-16.191	-16.858
-18.56	-17.639	-18.015	-18.477	-16.911	-9.8784	-15.863	-9.9871	-18.401
-16.316	-18.506	-15.982	-16.643	-15.874	-16.639	-12.204	-16.261	-19.085
-14.044	-8.6732	-13.235	-13.271	-14.098	-17.285	-19.028	-14.818	-17.901
-12.497	-9.3024	-11.143	-12.502	-11.541	-11.056	-14.428	-12.108	-13.578
-19.451	-16.49	-18.276	-19.706	-17.237	-14.67	-20.721	-14.465	-11.177
-12.247	-10.259	-12.818	-11.709	-11.87	-13.959	-20.441	-22.867	-12.065
-16.985	-13.289	-16.906	-17.472	-15.443	-15.369	-15.808	-19.307	-18.525
-10.506	-6.8415	-7.7218	-10.686	-9.1742	-11.591	-10.374	-9.4986	-7.0382
-2.1572	-0.9323	-0.3218	-2.4617	-1.6125	-9.6747	-7.2219	-1.5327	1.7335
-17.544	-11.967	-15.46	-18.316	-15.88	-14.533	-13.736	-16.812	-19.267
-17.404	-17.926	-13.941	-18.095	-15.367	-10.521	-10.155	-22.87	-15.325
-16.16	-10.761	-15.662	-15.989	-14.49	-12.839	-11.398	-23.513	-17.287
-23.542	-14.497	-20.023	-24.288	-20.471	-16.571	-11.125	-13.907	-20.458
-26.247	-26.981	-24.288	-27.58	-22.458	-11.484	-12.578	-9.7458	-23.878
-22.993	-28.395	-21.545	-24.529	-19.533	-11.048	-12.91	-13.934	-25.44
-14.56	-16.312	-9.4372	-15.845	-12.4	-13.001	-7.505	-13.803	-14.793
-12.651	-11.623	-12.096	-11.229	-12.418	-18.924	-21.846	-12.952	-15.697
-10.109	-16.788	-9.3126	-8.851	-10.492	-17.255	-23.463	-8.457	-17.276
-14.253	-17.244	-14.344	-14.577	-14.135	-16.118	-16.145	-13.456	-15.264
-8.4525	-6.962	-10.676	-6.5789	-8.7763	-15.3	-16.844	-16.34	-14.156
-13.971	-17.15	-13.621	-13.515	-14.063	-16.117	-15.011	-13.752	-19.665
-17.454	-19.323	-17.361	-17.02	-16.565	-11.306	-18.196	-15.907	-21.079
-18.983	-19.084	-17.866	-19.592	-17.658	-17.415	-10.703	-16.854	-16.809
-16.704	-12.982	-16.576	-17.522	-15.349	-18.498	-15.551	-18.62	-15.314
-13.684	-13.75	-12.143	-13.772	-12.976	-17.66	-9.3957	-14.263	-15.2
-17.164	-17.544	-17.09	-17.58	-16.079	-17.052	-16.257	-15.626	-16.264
-21.22	-21.577	-21.915	-23.066	-18.657	-17.382	-21.212	-11.763	-19.134
-11.861	-14.382	-13.756	-10.664	-12.224	-15.408	-17.777	-15.596	-17.36
-15.583	-13.96	-12.918	-15.941	-14.544	-12.72	-13.768	-10.239	-12.172
-15.558	-17.61	-13.26	-17.343	-13.754	-15.226	-10.899	-6.1779	-11.014
-14.855	-13.9	-15.148	-13.762	-14.489	-10.445	-11.687	-9.9327	-19.9
-14.938	-19.904	-15.02	-15.039	-14.772	-13.768	-20.332	-15.945	-19.83
-13.137	-18.23	-12.71	-11.951	-13.459	-17.735	-17.412	-14.711	-20.16
-16.982	-14.296	-16.061	-17.35	-15.793	-20.264	-13.963	-17.388	-14.396
-18.759	-22.892	-17.77	-19.354	-17.214	-19.282	-22.264	-15.27	-13.49
-17.746	-8.9796	-18.592	-17.052	-16.899	-13.812	-18.279	-13.117	-24.29
-19.645	-14.704	-19.821	-19.679	-17.658	-14.839	-15.213	-18.512	-21.851
-17.175	-12.555	-17.972	-17.684	-15.73	-17.027	-15.099	-18.327	-17.426
-17.748	-16.034	-17.225	-17.493	-15.73	-16.529	-11.818	-21.818	-18.587
-5.0053	-3.8196	-6.3522	-3.9798	-5.0035	-8.8082	-7.1703	-13.991	-6.7219
-20.611	-17.251	-17.505	-21.794	-18.648	-15.736	-15.378	-11.762	-15.729
-17.243	-17.39	-17.044	-16.612	-15.978	-18.936	-16.255	-15.502	-16.17
-13.649	-11.88	-14.099	-13.031	-12.44	-12.265	-12.279	-18.153	-16.018
-13.384	-10.822	-13.784	-11.895	-13.66	-9.7942	-18.331	-12.737	-20.117
-14.994	-16.577	-15.336	-14.046	-13.397	-13.423	-20.418	-15.558	-15.7
-15.794	-12.34	-15.471	-15.927	-15.285	-11.57	-19.585	-14.784	-19.872
-13.488	-13.342	-12.843	-11.558	-13.502	-17.234	-18.642	-16.634	-21.097
-15.057	-14.325	-15.265	-14.663	-14.662	-16.976	-22.904	-15.833	-18.969
-15.981	-14.229	-15.24	-15.656	-15.197	-15.573	-21.401	-17.337	-17.423
-14.279	-20.608	-13.879	-14.409	-13.702	-12.438	-18.116	-15.556	-11.876
-15.959	-14.428	-16.155	-15.846	-15.014	-16.688	-17.561	-20.727	-16.004
-16.366	-14.828	-14.475	-16.595	-15.67	-19.141	-14.352	-15.759	-16.607
-10.077	-19.599	-10.907	-9.7101	-9.776	-13.086	-12.231	-8.0249	-12.844
-13.523	-10.933	-14.628	-13.008	-12.658	-13.6	-20.457	-12.148	-17.124
-14.424	-15.641	-13.594	-13.741	-14.103	-18.824	-22.096	-13.519	-9.6263
-16.442	-14.65	-15.299	-16.577	-15.749	-18.845	-17.095	-15.933	-11.248
-16.732	-23.69	-15.727	-17.247	-15.437	-15.165	-14.043	-16.517	-14.698
-20.527	-20.627	-18.408	-20.612	-17.87	-14.595	-16.05	-15.502	-15.335
-17.781	-17.394	-16.367	-19.456	-16.393	-15.126	-12.855	-16.126	-17.776
-14.293	-17.394	-14.787	-14.492	-13.055	-12.081	-12.219	-10.042	-17.513
-15.007	-13.159	-13.279	-14.875	-13.918	-19.056	-7.0409	-14.572	-18.13
-15.329	-15.133	-15.059	-15.134	-14.691	-20.727	-23.587	-14.678	-17.02
-12.675	-16.14	-12.255	-11.349	-12.462	-18.985	-23.94	-10.182	-16.464
-11.737	-8.2385	-12.481	-10.227	-11.677	-16.748	-18.597	-15.948	-18.063
-17.453	-16.289	-17.259	-17.855	-16.711	-15.625	-11.025	-16.553	-18.181
-12.479	-11.594	-13.418	-11.836	-11.929	-11.155	-11.887	-16.622	-13.213
-15.062	-18.583	-15.978	-14.894	-14.071	-12.252	-17.028	-20.269	-13.609
-14.489	-13.241	-14.295	-14.24	-13.59	-12.5	-11.375	-21.113	-14.984
-24.572	-21.294	-23.191	-26.218	-21.258	-17.744	-11.986	-18.084	-16.384
-15.563	-20.624	-15.764	-15.664	-15.01	-15.072	-20.803	-16.045	-9.5007
-17.934	-18.575	-18.102	-18.076	-16.621	-12.828	-14.593	-20.336	-12.792
-16.885	-15.175	-16.567	-16.335	-15.985	-14.078	-20.038	-14.111	-5.4856
-16.315	-15.772	-14.226	-16.689	-14.787	-13.556	-16.259	-19.894	-17.625
-10.668	-9.5286	-9.5696	-11.553	-9.6323	-7.8555	-12.016	-10.979	-4.9779
-9.6795	-10.319	-10.895	-8.6712	-9.0829	-13.116	-12.015	-14.507	-9.2565
-15.309	-16.752	-16.155	-14.239	-14.271	-14.404	-16.809	-20.211	-15.365
-15.588	-24.201	-15.516	-15.728	-14.568	-14.682	-13.844	-20.855	-16.301
-9.7914	-8.2106	-10.131	-10.496	-9.007	-4.0688	-5.8042	-6.8838	-5.2108
-16.312	-17.004	-15.933	-16.669	-14.934	-13.871	-8.9587	-20.058	-16.358
-7.509	-4.5239	-7.7256	-6.0616	-7.4854	-8.2736	-13.879	-12.245	-12.647
-14.56	-16.812	-14.193	-15.057	-13.399	-15.059	-5.5626	-7.0902	-9.5305
-14.12	-7.966	-14.407	-13.317	-13.368	-12.471	-10.798	-11.734	-10.684
-13.552	-11.868	-13.228	-12.78	-12.938	-11.706	-11.529	-11.679	-9.924
-13.7	-9.4601	-12.453	-12.549	-13.249	-14.764	-21.432	-20.632	-15.613
-18.661	-15.418	-17.885	-18.555	-16.725	-13.733	-13.155	-18.851	-14.865
