# Supplementary material for: The effect of variations in CT scan protocol on femoral finite element failure load assessment using phantomless calibration
Source: PLoS One. 2022 Mar 18;17(3):e0265524. doi: 10.1371/journal.pone.0265524 (PMC8932617; doi:10.1371/journal.pone.0265524)
Supplement: S1 Data — (ZIP) [file pone.0265524.s004.zip › Data/BMD/C211R/Trabecular/C211R_trab_all_Phant_2.xls]

## Sheet: Blad1
190.82	201.89	191.81	196.49	193.17	177	186.8	182.06	184.2
158.52	192.12	169.39	182.74	159.64	177.62	169.47	168.98	175.96
110.79	156.44	125.14	108.35	112.23	123.76	114.8	100.7	115.33
227.26	203.57	238.64	222.48	232.08	236.58	226.85	233.25	245.58
270.14	265.98	273.76	270.75	272.22	262.97	269.07	281.79	272.77
223.84	252.32	226.76	223.27	224.69	224.48	225.45	227.48	219.81
214.68	251.62	211.96	215.49	216.25	203.38	215.83	218.63	217.43
195.4	187.9	200.01	193.43	198.2	202.83	197.7	206.31	194.79
219.99	230.55	223.22	228.21	221.86	221.41	219.71	223.06	221.17
168.12	187.89	171.27	171.18	170.24	172.85	165.41	175.71	186.96
344.24	373.27	346.1	349.18	346.95	339.38	333.16	338.9	337.91
175.26	175.91	175.73	188.08	177.33	172.21	174.8	169.5	177.13
249.86	247.42	249.12	250.17	251.73	244.61	251.56	260.58	258.63
156.37	163.33	161.46	160.46	158.52	149.03	156.02	157.28	152.99
176.01	210.96	179.44	182.79	177.84	174.8	168.7	183.02	190.76
173.77	174.01	178.82	174.57	175.37	170.66	179.97	180.17	189.37
197.29	259.67	199.05	203.28	200.33	198	199.14	205.33	197.15
206.73	227.36	208.72	220.01	208.28	197.76	195.44	200.3	202.04
210.27	204.82	218.93	215.07	212	213.61	224.69	229.71	218.23
254.62	245.37	255.54	255.42	256.66	248.94	253.98	263.74	265.37
258.32	264.95	259.51	261.2	260.3	255.55	257.05	260.73	255.21
291.31	307.18	295.26	294.34	294.23	293.74	296.11	300.95	292.73
260.83	262.88	268.78	262.93	264.45	272.54	240.98	262.54	255.48
191.97	209.03	200.79	189.69	193.35	203.04	188.29	177.85	208.61
244.9	257.62	251.97	243.06	247.76	249.55	264.08	252.56	260.79
156.12	171.45	160.32	154.06	158.25	156.14	151.25	150.69	165.69
98.234	79.295	105.78	99.141	101.47	111.08	101.6	115.16	107.21
92.174	145.28	87.197	91.038	92.532	81.02	95.47	104.33	95.278
222.49	221.64	224.39	224.86	223.71	236.78	242.22	252.88	231.4
185.84	195.27	182.89	186.15	187.72	184.26	181.48	198.86	191.15
228.59	250.17	228.63	231.04	230.87	227.81	232.98	238.43	231.88
230.79	239.9	216.22	230.41	233.7	219.56	213.97	223.61	233.71
168.39	188.76	174.7	168.56	169.73	192.78	173.31	166.22	187.03
226.44	214.27	235.47	228.93	228.78	233.32	243.49	230.58	242.87
112.34	111.59	116.38	109.06	115.03	117.42	119.49	115.22	122.12
113.99	96.59	114.06	114.85	116.38	119.17	107.18	114.15	116.07
260.35	288.34	257.57	264.11	262.45	238.6	238.1	259.53	241.68
124.05	118.09	125.76	123.78	125.88	133.52	134.22	128.39	135.39
183.59	186.16	176.51	188.34	184.69	171.83	181.64	192.18	186.34
128.27	144.58	132.53	128.01	130.12	120.62	109.35	124.95	127.96
124.89	153.56	128.93	125.06	126.75	117.85	113.79	128.34	129.04
209.87	215.85	216.2	215.85	212.51	215.12	213.84	216.59	221.08
130.67	130.13	138.21	134.49	131.82	151.35	117.87	123.51	127.1
214.53	205.37	218.45	219.9	216.82	202.61	205.1	221.99	210.84
180.2	209.95	183.1	178.51	182.15	183.73	191.26	183.34	187.79
227.37	236.78	234.04	227.46	229.33	228.36	239.35	233.52	231.93
208.6	203.12	214.8	205.97	210.34	212.95	198.39	210.86	205.89
181.61	163.57	179.53	182.35	184.36	178.43	185.51	190.21	178.2
95.718	136.27	92.382	98.705	97.028	91.264	98.06	106.37	99.365
225.41	231.09	227.1	230.27	227.6	224.28	231.21	234.11	226.54
174.62	177.17	177.25	179.92	177.01	171.56	180.61	183.1	172.82
294.29	309.94	294.65	298.74	295.27	291.59	277.59	310.31	292.41
250.66	283.95	253.69	249.84	253.12	244.15	252.18	257.06	252.71
203.67	223.27	204.03	204.81	205.4	192.1	205.34	223.69	206.49
60.965	68.965	58.16	58.125	61.519	52.709	63.485	72.35	72.63
80.913	114.8	83.023	76.276	81.804	71.718	75.905	90.49	88.965
87.083	86.688	90.284	83.18	87.999	77.55	78.548	93.029	93.119
88.403	138.76	83.518	86.022	88.282	80.128	99.924	91.353	94.011
116.91	151.24	118.73	115.72	119.48	112.4	114	100.69	125.03
221.29	226.77	223.4	228.6	223.41	221.34	218.55	219.9	222.83
237.46	219.84	240.9	237.76	239.61	243.46	249.45	259.64	248.03
272.74	287.79	274.84	276.85	275.23	275.4	275.33	279.44	269.55
308.02	301.87	307.46	309.64	311.11	309.94	301.81	321.97	310.54
203.94	204.32	197.95	206.12	205.42	211.02	205.36	200.04	222.23
140.4	164.12	141.16	149.05	142.98	129.87	135.36	146.85	138.11
112.3	153.63	118.99	115.71	115.42	114.56	114.58	120.28	109.49
146.43	176.13	147.43	156.05	148.86	138.64	141.51	146.73	139.7
146.33	179.75	147.05	149.07	148.06	136.5	124	141.91	146.84
114.94	82.929	115.32	114.93	115.41	117.13	120.05	112.92	116.47
110.55	104.45	112.63	108.62	112.91	115.11	115.77	113.63	121.47
179.54	206.86	176.08	183.24	180.07	170.53	161.66	183.89	174.99
172.72	214.71	168.38	172.06	175.74	170.19	172.59	179.67	172.51
106.37	73.027	109.23	102.84	107.54	108.12	110.43	103.39	107.07
129.07	121.05	133.82	131.94	130.05	145.41	119.7	124.59	127.46
108.64	77.93	109.1	108.13	108.98	107.69	113.64	109.01	111.08
145.7	135.64	142.13	149.47	145.25	154	141.47	143.38	138.49
114.16	92.267	116.02	111.53	115.44	113.71	111.04	109.18	111.86
66.206	71.521	68.946	62.753	67.245	57.825	67.821	83.979	80.207
234.67	246.28	242.57	235.37	236.59	227.92	225.55	246.26	226.77
138.96	162.4	142.6	136.13	140.14	135.23	121.8	133.35	144.35
112.52	77.099	108.1	112.72	113.05	108.34	110.64	120.02	111.76
88.82	99.763	92.955	91.806	89.127	85.005	90.611	92.834	86.561
104.17	103.67	113.74	103.49	106.5	114.96	111.16	119.01	104.31
109.91	120.06	112.29	108.33	111.62	109.77	114.88	121.36	108.01
111.02	122.13	109.26	109.02	112.85	102.31	108.9	118.56	107.33
110.46	115.66	110.46	115.95	111.03	107.89	110	125.37	111.75
168.32	159.67	172.94	168.78	170.78	176.66	166.94	160.99	177.76
186.94	206.43	188.83	195.99	188.79	179.78	173.98	189.62	189.17
207.23	226.14	204.49	215.65	208.38	195.76	208.15	214.56	208.9
181.44	196.61	184.75	189.39	184.35	195.81	186	194.49	180.91
119.97	134.23	120.92	119.92	120.54	119.92	119.87	134.76	121.7
182.05	221.76	188.4	184.59	183.6	179.63	195.77	187.62	195.94
103.48	114.64	103.49	102.31	105.87	104.48	106.53	116.25	103.99
112.17	135.12	115.81	110.76	112.93	115.27	117.11	122.73	111.68
133.87	157.07	138.45	134.61	135.91	135.8	126.76	143.09	129.3
115.65	166.58	121.16	114.35	117.78	112.89	116.19	127.56	115.39
114.13	186.59	108.61	118.58	116.61	113.46	122.41	126.9	113.67
184.76	211.7	194.18	181.65	188.84	201.86	197.32	193.92	193.09
190.24	239.73	199.21	189.22	193.83	199.82	202.69	198.44	188.98
218.92	240.2	222.63	221.79	221.35	221.05	224.69	230.24	218.89
241.46	248.16	241.81	244.15	243.67	240.31	224.97	241.75	232.59
163.92	167.71	167.1	162.53	164.76	183.32	162.48	173.65	187.87
198.73	213.07	196.94	203.37	201.06	195.83	193.72	208.05	196.15
230.2	249.87	232.79	233.86	231.62	241.03	243.44	245.61	234.15
85.533	99.913	105.3	87.381	87.224	102.01	86.498	105.44	98.845
108.01	160.87	108.48	108.04	108.34	100.76	109.17	111.11	107.62
202.54	199.37	199.63	207.46	204.1	191.08	211.24	212.72	205.99
238.26	229.41	241.03	239.06	240.23	240.13	243.41	240.7	233.52
234.23	230.17	236.01	237.34	236.22	230.26	227.1	232.55	227.92
241.32	291.61	244.41	247.76	243.8	242.19	249.16	251.12	246.42
195.72	204.47	200.99	189.85	198.65	187.08	197.28	204.48	190.6
103.12	105.48	100.43	102.06	104.93	104.97	113.81	109.19	98.741
215.29	241.12	209.76	217.2	217.5	215.07	238.41	233.67	215.59
268.68	309.55	274.25	279.74	271.61	270.61	274.01	271.1	269.48
78.156	149.28	88.171	73.991	78.409	76.272	80.579	88.639	89.217
140.06	136.82	146.56	147.23	140.88	152.95	129.31	136.13	137.65
222.37	250.64	228.03	226.01	224.16	232.41	232.84	240.92	231.74
162.83	192.32	165.43	165.38	164.68	160.25	160.55	164.76	156.7
84.969	115.94	86.986	87.964	86.672	79.319	81.846	93.172	89.216
151.6	172.37	144.1	150.1	153.03	150.96	153.44	151.58	160.17
82.597	111.21	69.499	78.479	82.541	70.688	93.314	88.29	87.323
45.698	78.028	55.882	38.7	47.498	60.684	60.928	66.831	69.127
268.38	257.41	280.35	264.98	273.23	278.66	270.35	272.99	267.47
228.46	235.72	242.55	232.9	231.23	239.56	227.7	225.21	230.57
225.35	216.52	229.46	227.34	228.44	221.41	239	215.45	222.86
178.94	178.94	194.88	177.57	179.79	204.43	183.33	169.77	198.33
278.74	266.33	289.34	283.58	281.43	285.69	270.06	280.81	271.96
155.25	183.5	152.58	154.42	156.47	158.98	158.03	140.42	168.32
118.2	112.72	127.22	115.21	118.68	116.86	119.35	115.13	119.15
148.63	180.83	150.31	148.12	150.19	161.32	148.49	144.07	161.7
217.25	222.85	216.1	219.7	219.18	217.51	222.86	234.39	224.23
149.88	183.85	152.8	154.98	151.52	158.55	149.16	147.38	160.37
145.42	129.47	142.67	144.35	146.94	149.92	142.89	134.26	152.66
136.63	167.31	138.49	135.52	137.8	125.83	139.32	120.67	136.53
124.53	107.5	125.04	123.35	125.67	120.81	123.76	115.97	124.42
271.83	290.99	278.85	274.35	274.76	281.65	276.97	276.01	276.81
216.76	257.62	218.65	225.42	218.63	215.06	222.05	224.99	221.3
267	290.47	266.18	266.83	269.93	266.84	271.8	272.32	265.96
230.62	230.1	241.1	228.46	234.5	239.04	218.94	235.42	232.23
65.252	84.337	64.377	60.256	66.677	65.787	62.858	75.551	63.83
120.21	154.67	125.42	122.4	121.19	127.47	114.77	117.95	125.18
83.718	121.56	77.093	79.849	83.764	76.41	82.65	96.598	81.799
124.92	175.45	124.13	125.56	126.76	124.58	115.39	118.11	124.4
213.1	243.44	216.62	220.41	214.33	220.81	222.06	224.6	214.67
92.653	102.1	88.797	90.576	92.867	79.595	100.14	91.671	97.982
103.48	161.91	104.88	111.75	104.47	96.076	102.42	114.48	110.4
87.109	98.562	84.243	84.071	86.942	80.033	88.38	102.83	89.67
110.32	145.6	119.61	108.07	110.99	117.44	111.19	109.82	112.75
118.92	131.24	119.74	116.74	119.81	115.73	122.08	114.63	110.98
253.17	234.31	257.99	253.42	256.06	250.22	249.77	252.27	265.6
233.85	250.97	235.45	236.37	235.63	230.55	226.37	229.97	226.56
55.37	51.177	56.733	50.128	56.179	57.564	64.447	73.284	73.743
121.45	126.7	119.27	123.4	122.78	115.58	112.09	129.37	129.37
166	165.25	174.26	166.91	169.32	168.19	173.13	173.3	166.9
87.833	70.368	90.371	82.595	90.124	85.491	92.395	90.556	93.796
72.696	59.976	82.062	68.764	73.011	72.447	73.783	87.958	87.552
67.417	64.747	66.885	65.3	68.844	55.408	66.486	82.47	75.931
77.965	87.919	80.409	77.394	78.869	71.314	77.219	83.305	78.02
104.23	113.53	103.34	99.725	105.07	112.02	109.77	101.21	98.921
93.285	80.749	92.092	91.071	96.534	95.833	101.7	96.447	88.262
224.61	226.75	228.67	224.61	226.92	229.05	240.22	233.78	225.8
141.45	139.4	143.44	142.2	142.79	151.16	143.18	149.89	152.31
172.99	188.72	165.29	171.77	174.9	166.05	173.61	178.2	179.82
306.47	310.12	315.68	308.01	309.35	317.09	296.33	320.4	303.59
167.62	172.65	167.62	173.28	169.46	159.91	147.95	168.8	170.96
122.19	125.52	135.44	133.35	124.46	129.24	126.23	132.97	122.78
323.4	341.66	314.18	325.38	324.64	302.18	315.42	329.23	306.01
123.12	171.24	110.79	128.96	124.61	102.53	126.37	116.99	131.32
297	291.27	300.03	301.2	299.92	299.35	296.03	306.42	303.4
102.42	148.66	95.965	106	103.09	97.433	104.3	105.5	107.77
74.739	129.44	88.284	77.237	76.2	86.916	85.959	93.305	97.113
302.92	287.62	306.5	302.86	304.12	300.81	312.52	312.12	307.32
233.5	247.19	239.37	236.43	234.97	236.02	224.89	237.63	243.83
130.43	160.91	131.91	127.93	132.78	142.78	141.71	139.52	139.32
166.51	187.62	169.11	165.88	168.03	170.61	166.74	174.5	175.76
108.12	117.94	108.18	111.23	110.06	116.73	107.81	113.35	115.23
81.889	108.01	87.54	79.947	85.347	94.046	87.838	96.681	97.705
207.32	223.04	210.03	207.41	209.1	211.13	216.84	210.83	217.99
198.53	221.95	197.74	206.08	200.75	193.43	207.67	200.03	199.23
226.82	201.08	230.88	225.13	230.97	232.87	229.61	235.11	243.66
271.32	266.19	273.4	272.36	274.26	275.82	280.3	286.98	279.21
113.51	122.69	118.39	113.18	114.97	111.73	99.129	110.93	113.53
102.43	86.844	107.03	101.37	105.39	109.19	105.78	111.1	102.11
109.42	83.159	108.06	108.35	111.49	104.15	111.19	98.139	114.7
45.123	49.842	47.669	41.887	47.378	63.394	58.108	67.532	65.328
234.61	310.46	235.69	238.02	237.08	228.77	236.26	238.95	235.76
115.25	99.986	109.8	116.26	115.49	111.92	112.43	122.27	113.78
149.23	196.07	154.55	151.08	151.46	148.06	143.9	156	145.41
214.89	216.16	213.14	215.93	218.01	210.88	232.74	226.09	218.17
96.439	78.243	98.311	95.896	99.93	103.17	97.775	115.45	104.81
134.27	119.57	139.23	135.17	135.65	147.02	137.19	126.42	135.47
136.17	126.11	143.23	132.92	137.42	139.14	137.92	131.23	135.34
131.61	155.23	134.97	131.01	134.47	139.51	130.21	117.42	146.05
128.17	173.81	135.75	133.75	129.27	137.25	135.54	129.16	138.6
163.44	181.47	168.56	164.6	165.24	173.43	170.91	170.88	161.18
122.9	127.88	128.26	118.48	124.08	135.48	142.15	124.96	118.75
48.533	47.393	63.065	42.684	50.724	67.986	63.165	79.369	70.501
109.84	121.68	114.43	107.83	111.22	111.08	112.91	99.438	112.76
123.78	110.08	119.99	128.42	123.77	130.02	120.45	130.6	122.79
103.47	114.27	114.72	102.29	105.67	115.9	106.97	117.11	103.77
341.57	340.25	339.69	346.01	344.1	330.86	335.61	326.89	337.45
166.23	175.3	169.75	171.31	168.03	157.53	174.32	166.67	171.57
273.03	258.61	279.17	277.51	276.78	278.12	278.85	280.62	280.76
232.08	216.52	231.7	232.91	234.17	231.4	238.81	245.32	249.18
265.57	241.25	263.51	269.27	269.96	260.12	258.01	261.72	262.89
230.12	232.39	231.35	231.29	232.2	229.5	237.15	242.77	245.4
244.84	238.76	250.01	248.2	247.02	244.51	227.02	245.26	234.37
242.29	242.07	251.16	245.03	244.72	264.25	236.28	254.84	247.91
297.4	304.53	295.33	303.09	298.36	294.94	292.63	300.7	301.77
258.08	274.44	255.31	262	260.9	253.95	257.57	260.02	255.82
225.43	224.42	223.42	226.35	228.02	226.03	238.9	231.66	225.15
133.4	158.47	140.51	140.47	135.99	135.56	127.66	135.74	134.54
315.52	338.25	314.71	317.16	318.81	318.13	314.6	331.04	324.21
244.26	266.33	243.23	245.83	246.18	239.59	253.35	248.62	248.89
269.96	286.87	272.18	278.39	272.41	266.07	263.93	274.59	266.44
237.29	206.67	246.03	239.55	241.09	244.89	227.99	242.12	237.81
232.4	232.41	234.37	235.77	235.08	225.23	233.4	230.94	238.11
145.22	187.46	146.03	143.17	146.33	133.63	140.84	137.95	142.56
123.17	192.2	126.47	127.72	123.95	125.73	124.82	130.25	121.74
122.58	141.64	122.72	128.15	124.02	116.31	110.66	130.09	120.5
107.56	112.28	103.5	106.03	108.17	110.29	119.38	109.9	104.35
121.49	127.02	121.64	118.62	122.44	123.72	117.33	132.29	114.85
131.13	111.96	137.99	134.71	132.94	136.5	131.18	129.38	134.11
121.62	148.73	117.96	129.57	122.72	112.3	109.47	126.13	120.09
225.97	215.13	228.54	228.15	228.67	221.78	227.96	221.17	226.37
231.7	237.67	234.47	231.74	233.59	230.53	231.04	241.66	249.24
141.81	185.06	143.08	150.97	143.54	138.38	146.45	151.27	141.82
113.73	146.02	115.95	114.17	115.49	110.59	114.63	123.33	111.7
108.54	119.18	112.52	104.82	110.58	109.07	112.81	114	103.72
102.31	110.11	108.03	100.57	105.51	102.09	102.87	102.56	94.062
111.59	103.16	109.69	106.19	113.64	102.28	109.54	115.66	104.75
108.23	110.48	112.47	105.46	110.31	108.95	110.24	119.66	106.38
203.01	230.57	202.5	200.31	205.62	185.19	215.31	217.64	199.06
215.51	272.54	221.23	213.97	218.51	210.27	216.86	229.99	215.65
233.49	242.14	234.28	235.96	235.92	227.87	235.62	238.62	233.03
95.773	75.609	105.23	92.981	99.498	111.14	101.4	113.32	103.42
125.96	171.73	130.57	129.6	127.64	128.55	126.47	126.18	118.49
218.85	242.06	230.18	219.76	220.52	228.29	228.19	226.01	223.54
93.935	119.06	92.319	92.758	97.363	96.402	102.56	100.29	89.745
126.89	125.42	129.6	128.71	127.87	135.84	131.45	118.87	124.83
154.08	163.44	161.89	165.19	158.45	159.2	163.74	152.17	155.73
186.34	178.93	189.74	194.13	188.71	179.48	179.57	191.31	185.06
198.69	193.22	196.28	209.75	200.27	186.74	187.53	195.5	195.3
249.97	244.49	253.33	249.16	252.44	244.23	251.31	256.1	252.41
130.78	139.04	124.8	127.39	132.06	122.59	131.45	123.69	127.6
65.502	63.957	63.121	64.028	65.823	57.944	62.144	67.171	68.655
285.24	293.76	290.7	288.26	288.72	291.95	270.52	289.17	282.81
153.37	189.79	153.31	153.01	154.21	150.67	133.89	151.71	156.23
111.16	98.534	112.13	110.61	112.54	120.24	107.69	114.92	119.16
117.54	131.91	117.56	116.72	119.2	116.95	126.34	114.13	130.05
159.82	169.8	165.58	159.75	162.34	171.05	162.63	151.79	178.25
140.28	121.02	142.75	147.23	140.77	154.61	131.43	136.58	136.22
155.68	154.16	151.62	157.5	156.41	151.85	143.01	148.57	147.3
213.28	220.74	216.54	214.45	216.02	228.54	220.2	226.38	212.45
139.76	159.13	142.05	147.38	141.93	150.8	151.37	145.83	140.49
72.656	139.01	58.63	68.653	72.693	62.145	83.784	85.157	84.497
47.322	61.892	54.356	39.553	49.144	61.491	64.261	70.452	71.247
131.21	120.74	132.73	136.15	134.31	124.44	133.37	137.71	126.06
59.661	68.896	48.578	59.396	61.21	65.511	54.928	65.878	61.157
121.42	78.54	118.24	111.21	123.42	114.81	122.96	130.93	133.41
93.836	86.807	97.379	91.467	95.813	91.331	102.01	105.9	100.08
174.43	212.46	167.59	181.22	175.28	174.84	173.7	180.52	168.03
122.07	128.57	122.63	122.68	123.62	121.36	129.4	120.97	137.52
319.48	311.77	329.43	315.53	323.09	322.46	321.02	320.99	310.34
152.66	114.9	146.92	154.54	153.55	153.59	166.78	162.94	159.36
148.27	175.02	145.41	147.93	149.62	145.89	154.92	140.4	143.51
99.514	138.33	96.061	99.743	100.59	82.959	85.561	99.691	105.47
79.399	51.794	85.082	73.263	79.884	79.156	82.221	91.688	92.785
223.48	202.25	226.32	224.06	226	218.31	220.68	228.34	221.35
106.86	121.76	126.13	111.05	110.5	129.32	110.77	121.75	118.11
115.12	61.259	120.32	108.19	116.53	121.84	119.86	125.79	128.3
126.35	146.15	116.56	128.79	127.15	119.4	132.63	126.21	113.87
191.37	218.42	188.49	200.13	192.67	194.2	194.98	207.88	187.71
85.69	66.874	84.245	83.452	86.827	74.175	80.697	94.326	93.61
186.26	226.78	195.11	182.89	189.51	183	190.19	194.41	186.01
247.5	275.7	244.16	251.01	248.87	246.89	255.75	260.79	251.08
187.71	218.39	191.97	185.94	191	180.17	192.79	192.54	183.43
240.39	247.68	240.07	243.02	241.77	239.43	238.82	241.36	235.85
110.21	155.55	107.81	111.23	112.11	91.681	98.531	101.73	122.17
119.34	158.19	125.43	121.43	121.33	114.27	109.94	121.12	118.7
142.66	138.01	140.11	137.63	143.22	149	146.86	137.56	141.64
105.18	145.34	114.11	105.11	106.14	123.89	121.44	122.4	106.5
226.72	240.46	229.21	229.96	227.68	236.73	243.75	242.81	227.65
172.45	134.33	177.15	164.64	174.73	180.33	179.46	171.96	172.91
98.692	104.92	98.092	96.645	101.98	87.429	95.517	103.28	96.528
231.8	295.3	233.67	234.14	234.03	227.58	226.94	232.76	228.23
135.52	216.54	140.95	144.14	137.92	135.35	143.81	147	133.77
73.978	80.516	71.603	77.75	75.792	80.815	76.129	84.928	78.554
103.42	107.51	110.54	104.29	105.36	106.87	96.298	103.35	99.975
174.35	183.43	176.56	173.34	175.54	165.69	161.24	172.74	167.27
116.77	126.31	112.84	113.81	118.01	102.98	109.8	111.5	110.22
99.014	68.127	108.44	100.57	102.79	114.08	103.5	92.164	108.01
233.18	237.27	233.58	234.99	234.84	232.65	237.73	234	233.62
283.9	284.47	280.47	288.14	287.28	281.95	267.22	290.43	279.38
168.15	178.68	170.55	173.67	169.33	170.81	163.85	172.88	180.54
155.65	150.42	151.4	154.48	156.56	135.14	145.06	147.68	149.6
170.18	172.34	181.43	163.77	171.45	187.89	176.28	168.17	176.16
263.42	261.37	263.38	271.19	265.78	258.53	259.2	263.1	257.78
171.2	192.88	168.94	173.33	174.17	165.4	168.45	182.25	168.92
161.07	160.69	158.52	163.48	161.63	156.61	141.34	160.95	158.83
119.49	68.817	114.93	111.82	121.12	125.88	128.4	126.69	126.79
118.85	148.15	122.92	122.03	121.69	122.27	128.43	119.78	127.76
127.43	115.48	135.75	131.74	128.47	141.26	134.12	138.72	129.9
166.17	147.41	167.3	163.99	167.38	183.26	169.21	157.05	182.31
178.69	195.03	173.66	177.83	180.4	177.55	190.13	184.64	178.01
289.05	300.86	291.61	292.7	290.78	287.03	274.35	299.67	282.13
198.52	214.32	196.99	204.46	201.23	193.03	199.08	202.82	199.93
242.04	264.52	239.57	247.36	244.57	239.57	246.6	249.68	244.01
96.867	141.02	92.836	93.305	98.832	92.172	98.827	101.14	97.753
217.62	199.65	205.02	215.4	219.93	207.12	206.12	209.52	226.35
149.76	128.31	154.01	146.4	151.8	160.91	159.43	145.14	163.11
233	252.61	234.53	239.52	235.25	234.5	226.26	238.76	225.84
183.68	186.63	186.09	179.6	187.38	174.31	186.27	190.32	188.61
160.15	161.3	159.64	169.53	160.45	163.03	145.47	156.01	148.52
193.1	196.74	193.87	191.04	194.85	197.77	187.41	201.05	200.44
112.68	115.37	118.35	111.77	114.74	114.86	111.68	110.13	105.64
99.787	104.34	101.87	95.184	101.28	111.54	106.97	98.315	94.592
108.64	114.56	98.73	106.71	109.09	93.417	116	105.09	110.15
193.19	200.73	189.65	191.8	195.93	174.08	190.15	201.59	194.6
134.15	134.16	142.97	132.02	135.43	152.67	154.75	139.05	136.2
89.776	119.26	90.541	92.305	90.343	86.128	92.093	95.104	87.946
135.27	166.6	136.39	136.58	136.24	132.06	118.23	137.4	135.58
140.96	187.13	152.95	143.2	142.41	134.51	109.57	132.45	124.52
161.13	183.05	164.16	164.02	162.97	159.11	150.02	165.48	155.17
217.22	229.77	224.23	222.79	219.45	225.12	224.6	219.79	217.68
117.7	147.17	122.46	114.84	117.67	122.34	117.71	121.99	116.18
150.41	160.35	149.74	149.89	152.69	146.38	142.9	165.7	143.94
103.33	147.53	105	105.51	105.82	110.81	112.11	105.43	98.532
254.54	246.24	261.94	255.49	257.87	267.05	236.86	258.04	251.3
121.97	85.422	117.35	126.14	121.96	126.79	118.09	129.72	120.88
216.02	222.03	216.69	214.01	218.58	205.9	224.53	225.24	213.21
248.69	253.39	240.91	249.89	251.04	239.26	247	249.46	240.56
236.67	277.57	238.04	237.47	238.91	227.2	227.53	245.7	230.08
240.89	261.1	248.65	240.56	242.74	232.06	228.84	250.2	228.52
77.147	79.488	89.045	67.036	77.987	84.034	83.51	91.113	83.39
119.77	132.27	124.08	119.45	120.55	120.67	113.96	129.58	121.79
227.59	231.39	227.15	226.77	230.45	229.35	232.3	235.73	243.61
170.18	173.75	172.34	170.78	172.84	161.22	170.5	180.56	173.01
357.58	363.13	358.14	363.71	359.02	350.46	346.24	364.57	349.32
133.13	118.6	138.69	130.92	134.23	128.99	137.33	122.33	136.25
65.891	61.153	64.02	61.101	67.098	64.76	67.777	81.477	69.475
141.55	143.67	140.42	139.61	142.57	126.53	136.53	134.66	138.95
103.05	107.1	100.4	103.21	105.31	90.491	98.638	102.3	98.45
159.1	170.88	160.43	161.24	159.7	170.61	161.6	165.72	167.54
156.45	165.39	159.73	155.45	157.09	171.89	160.9	166.59	173.69
135.67	134.3	138.17	141.82	137.47	139.76	132.22	141.42	142.28
88.713	88.052	97.72	94.044	90.415	92.31	82.405	87.73	84.551
66.447	70.284	69.86	70.591	68.848	73.895	63.842	75.543	67.858
145.35	182.62	149.59	147.21	147.68	146.94	147.27	151.12	142.45
190.77	220.79	187.12	193.35	193.57	177.62	188.27	206.68	186.47
192.55	216.59	191.7	193.47	194.62	185.98	190.92	208.75	195.24
125.88	132.66	123.07	126.45	126.89	120.95	129.24	130.7	125.88
165.75	199.5	165.91	170.18	166.55	173.42	166.63	170.87	158.89
207.53	205.09	209.62	205.54	209.41	207.99	199.53	204.44	205.62
120.66	75.933	119.12	116.84	121	121.15	129.32	115.99	121.6
88.676	116.29	91.994	89.114	89.87	87.845	87.749	87.12	81.955
202.8	203.45	208.08	202.84	205.59	224.66	221.89	214.43	200.69
146.19	140.67	147.86	153.31	147.14	151.71	142.18	148.97	146.98
93.531	72.03	100.05	88.143	96.883	103.54	108.11	93.181	99.202
166.67	178.36	163.97	167.2	168.22	157.98	162.85	164.89	159.32
117.22	84.736	110.67	115.85	117.35	116.74	133.95	116.08	122.36
188.12	213.71	192.69	185.89	189.57	182.2	200.54	194.16	201.05
125.94	136.22	121.49	124.18	126.67	122.43	116.04	135.31	117.58
151.5	167.11	153	150.63	153.46	146.11	146.79	155.6	144.96
175.69	163.25	177.78	176.33	178.1	170.51	176.28	181.01	176.21
113.76	142.56	110.63	115.71	114.5	115.69	123.3	122.73	110.16
86.891	91.155	86.671	80.725	90.295	92.491	94.134	94.841	81.596
153.56	178.23	160.02	161.72	155.85	173.94	162.71	159.73	146.67
200.09	191.49	199.92	204.33	202.6	217.07	214.52	208.16	196.87
167.69	191.07	164.24	177.58	167.8	165.61	151.35	165.52	154.36
225.88	241.41	229.98	223.48	228.37	228.59	209.09	219.91	222.19
131.98	127.28	131.89	128.94	133.91	139.29	145.22	136.18	142.39
199.84	192.77	203.44	200.05	201.19	197.11	207.84	204.56	200.04
115.48	167.03	114.35	114.25	118.04	104.17	108.13	100.3	122.51
143.3	209.28	145.62	145.96	145.34	141.82	144.97	149.01	140.04
132.91	141.4	134.18	136.71	133.71	138.76	129.05	136.45	144.48
110.24	109.9	103.97	104.02	111.71	105.63	126.56	108.43	103.69
99.541	67.675	101.88	96.864	99.807	100.65	109.66	97.301	103.31
209.78	233.2	214.23	207.17	212.63	211.16	224.53	218.84	211.21
216.62	231.42	212.11	218.16	218.98	210.92	233.98	227.66	218.93
264.4	279.61	266.73	268.71	265.65	253.39	243.09	268.93	249.07
252.39	261.74	253.03	251.32	254.66	246.22	251.2	260.38	260.89
277.27	282.54	277.37	281.55	280.2	278.2	280.07	285.2	283.01
136.87	164.11	141.03	137.97	137.78	148.55	145.8	137.28	127.04
167.9	185.57	175.01	172.89	169.47	179.38	172.74	178.28	172.3
199.7	189.21	208.81	196.01	201.36	206.74	185.35	194.73	191.76
208.31	226.83	212.47	211.53	210.01	222.04	218.25	228.46	215.23
120.99	174.39	124.52	126.18	122.04	125.13	130.73	121.31	119.24
122.57	156.28	132.77	136.88	124.74	124.41	125.99	130	137.26
151.67	192.8	165.92	160.96	153.51	167.15	141.08	157.7	150.87
113.61	120.69	113.01	111.81	114.96	108.59	105.89	109.5	114.97
126.29	165.89	120.03	127.9	127.66	116.64	115.13	126.12	114.94
202.17	217.61	208.33	204.29	204.41	213.17	202.08	204.17	209.87
313.33	326.03	310.41	314.34	316.61	310.72	310.93	324.16	321.28
197.71	217.74	200.44	194.53	199.38	198.29	183.94	188.44	199.34
171.43	210.1	171.64	179.37	172.57	164.99	160.33	180.46	170.01
145.55	158.33	144.37	151.05	147.61	146.91	147.5	144.58	146.84
62.542	97.892	76.406	53.263	64.694	82.497	75.334	83.604	85.92
142.47	157.23	139.9	154.19	143.84	135.97	142.52	155.73	148.57
145.63	166.57	142.42	148.86	146.13	149.76	142.02	137.68	141.53
176.78	172.82	172.47	176.91	179.81	177.11	172.21	177.6	177.3
180.72	194.27	188.94	184.68	182.2	186.82	180.33	181.42	188.61
263.3	277.49	263.6	263.84	266.02	264.78	271	277.96	271.55
285.91	292.73	285.75	288.44	288.8	286.46	287.75	294.52	288.33
291.89	297.76	297.36	292.6	294.37	295.8	289.88	293.36	289.17
267.79	308.35	271.04	269.56	269.46	261.08	261.35	279.41	279.17
219.66	257.89	223.04	221.79	221.45	216.74	232.91	242.7	225.55
281.26	291.39	282	284.09	283.53	282.57	283.58	287.14	276.61
151.6	167.76	157	150.92	154.85	146.07	152.3	156.33	143.72
282.67	300.12	281.65	284.95	284.75	280.03	284.41	286.67	279.49
233.15	249.06	238.48	231.97	234.76	234.12	230.15	234.31	247.76
271.24	284.03	270.12	275.37	272.23	255.3	249.26	279.99	257.12
209.7	299.42	222.64	218.15	211.71	209.63	176.3	198.8	203.67
168.21	195.61	170.12	175.93	169.69	171.89	172.64	173.64	162.5
260.32	288.78	256.91	261.61	263.36	258.44	263.81	264.8	259.33
328.91	336.08	338.53	335.26	331.96	321.43	319.12	319.12	323.3
271.66	314.11	276.26	272.07	273.67	265.45	270.49	283.67	273.86
177.62	188.62	179.08	177.34	180.61	174.96	181.65	188.65	171.53
208.63	220.79	215.35	211.52	210.41	221.22	218.49	229.06	213.14
177.71	215.94	178.1	177.35	180.42	176.26	177.75	183.52	176.48
125.51	149.26	124.34	123.69	128.39	115.37	129.54	132.72	121.66
216.99	238.79	217.68	226.16	219.02	221.4	223.84	226.4	217
202.1	221.34	205.83	204.16	204.79	201.84	212.32	223.44	202.17
220.5	263.25	227.17	221.1	223.02	231.2	229.25	232.21	222.75
186.77	234.38	189.15	193.77	188.76	191.64	188.11	195.44	186.37
366.23	376.51	367.1	374.63	369.04	371.48	359.33	369.75	364.75
201.75	250.18	199.91	207.82	203.5	189.01	176.34	192.56	195.33
101.7	85.546	108.59	102.09	104.66	114.14	107.03	115.21	104.33
255.16	281.97	259.36	262.63	256.31	253.93	247.01	262.76	249.86
291.32	295.6	293.53	298.17	293.48	281	281.9	295.82	294.81
308.1	311.7	309.62	317.08	311.31	301.76	302.81	313.41	306.93
273.23	276.46	275.58	281.45	275.02	271.3	266.99	286.26	276.82
167.49	240.14	177.34	172.4	169.72	168.94	169.76	173.55	172
363.18	387.7	360.84	370.27	365.62	359.79	354.69	369.84	363.61
106.05	98.255	108.21	105.73	108.67	111.63	102.45	108.27	103.78
165.51	199.3	171.3	168.83	167.82	174.23	165.13	158.16	175.57
136.57	142.49	135.43	140.22	138.25	124.55	119.84	136.25	139.15
110.85	143.6	116.37	112.2	113.16	123.62	102.03	109.78	108.34
105.95	92.683	106.36	105.67	108.28	107.51	106.78	107.33	105.11
179.81	180.91	174.41	182.44	181.8	173.93	172.83	175.63	174.19
139.97	149.26	137.12	140.01	142.1	136.49	138.18	147.91	138.36
238.63	260.87	239.24	246.81	241.13	225.1	238.73	235.48	237.33
205.16	215.65	208.89	205.94	207.6	193.08	201.53	197.01	199.55
135.57	182.9	138.42	136.21	137.76	150.24	125.1	131.91	130.74
209.36	207.49	207.54	207.99	210.74	200.48	215.6	214.27	212.22
160.39	172.14	161.98	166.09	161.68	164.72	160.56	160.94	169.81
154.68	163.71	157.86	154.56	156.89	166.3	159.52	153.83	176.17
150.89	159.33	151.79	150.47	152.55	153.35	152.68	144	159.25
155.11	160.78	156.17	154.06	157.29	153.18	146.31	170.31	145.66
126.28	168.89	134.88	131.61	128.64	129.33	127.6	127.68	123.02
141.47	171.26	137.03	140.59	142.37	135.34	148.36	135.5	137.01
318.18	354.28	317.79	323.48	320.71	313.08	315.73	314.83	323.74
263.43	302.98	266.18	267.7	266.28	250.12	259.35	264.58	263.6
315.36	319.23	316.36	319.03	318.83	315.48	317.22	319.05	315.46
260.16	280.45	262.92	270.24	262.9	259.35	258.67	263.23	263.95
303.82	306.17	310.2	304.97	305.16	303.86	309.36	308.04	303.51
267.82	278.79	264.09	276.15	269.66	261.08	270.15	271.02	273.11
336.76	346.88	330.77	339.08	339.92	322.67	339.1	331.17	340.04
286.19	284.68	290.26	286.94	288.25	286.83	280.55	304.97	283.96
362.94	372.22	361.5	368.52	365.46	362.88	358.31	363.28	363.7
175.14	199.61	178.01	181.47	176.97	174.2	175.27	164.22	172.47
213.53	225.21	217.62	214.14	215.29	216.18	202.4	217.15	213.69
179.83	193.82	180.2	181.76	182.06	175.7	171.58	182.44	161.78
207.67	224.68	210.5	210.87	209.83	211.36	194.74	207.29	198.27
273.56	285.59	268.32	273.02	275.79	260.83	267.1	270.44	277.46
226.7	248.84	227.28	232.06	228	224.06	226.04	224.03	232.37
221.66	242.11	225.82	223.54	224.59	224.79	221.15	226.43	230.89
206.24	223.83	217.55	203.41	208.21	218.09	214.97	212.77	218.45
319.36	334.57	317.98	330.7	322.79	307.19	319.61	305.83	305.24
261.49	266.86	261.23	265.46	263.9	257.69	266.14	267.33	270.12
145.08	195.45	146.63	154.61	147.76	157.01	148.41	150.13	149.14
232.17	246.15	233.64	233.13	233.91	221.45	225.77	241.79	228.31
270.64	307.49	272.2	272.88	273.62	274.49	265.81	276.13	271.17
289.92	298.14	298.61	291.98	293.05	297.83	288.85	295.98	292.91
328.68	344.24	337.99	335.59	331.83	318.81	319.73	315	320.96
229.5	226.02	230.42	230.29	231.51	231.38	238.14	250.81	241.04
216.72	246.27	219.71	219.18	218.16	230.84	232.56	242.99	223.76
330.81	342.79	345.45	332.1	333.97	342.93	328.48	341.8	336.12
162.17	182.39	156.38	161.52	163.04	138.74	149.93	151.13	155.51
319.35	326.21	318.74	324.58	322.05	316.78	322.33	328.58	329.18
231.48	212.11	228.3	233.04	232.68	241.89	242.66	251.94	243.23
204.42	215.87	209.6	206.19	206.24	216.95	216.07	226.52	210.37
203.26	195.56	204.02	202.44	205.77	204.66	210.42	204.21	210.12
332.77	341.48	335.65	339.48	335.7	327.03	325.92	322.13	327.64
347.79	375.19	350.48	352.46	350.11	343.41	337.25	352.17	342.62
326.36	332.84	338.94	327.57	330.82	336.34	337.43	323.03	320.98
275.94	289.79	281.52	277.77	280.1	271.34	271.06	279.76	263.94
326.59	341.69	328.62	329.29	329.64	316.32	318.19	318.54	324.04
297.02	321.98	298.15	308.94	300.27	287.74	295.6	295.26	293.49
209.53	224.9	211.91	205.86	211.92	219.39	218.36	220.97	201.87
330.15	341.93	336.39	336.78	332.98	320.01	326.33	316.17	322.39
128.25	152.33	129.16	135.98	129.45	139.25	130.72	139.33	131.1
132.68	116.81	135.42	133.13	135.14	145.12	127.3	134.67	130.73
139.5	169.81	132.83	150.78	140.02	136.02	134	149.73	132.5
138.73	151.14	145.15	137.33	140.33	143.84	130.67	132.53	139.66
238.68	263.28	239.37	242.55	240.07	248.06	250.53	260.7	246.05
160.57	177.77	171.03	159.68	161.34	166.13	143.9	163.28	167.03
221.37	222.22	220.49	214.8	223.77	221.91	220.43	228.98	206.51
148.04	173.37	158.01	156.52	148.85	162.3	133.35	142.16	141.62
155.41	183.97	152.36	157.12	156.26	151.83	142.26	149.14	148.26
238.29	247.41	239.43	240.04	239.48	238.61	237.33	237	237.06
233.85	233.03	235.7	235.15	235.36	236.16	242.2	238.32	233.46
262.97	275.12	266.05	265.31	264.24	252.29	257.03	273.28	268.45
262.9	273.85	268.23	267.83	264.01	255.01	247.62	269	258.02
232.44	266.23	235.77	233.65	234.57	238.39	245.53	242.07	233.77
233.1	223.6	237.21	233.59	234.74	242.47	243.65	253.73	244.72
261.77	249.72	265.96	262.39	263.6	263.81	265.62	263.12	261.52
350.85	345.98	351.93	357.39	353.29	345.26	337.85	343.67	339.95
256.6	282.01	258.1	260.01	259.31	254.03	259.2	263.44	260.26
187.62	187.71	186.34	189.16	189.35	194.31	184.55	189.6	202.7
136.37	186.05	138.89	138.22	138.51	132.71	125.29	123.84	147.03
254.39	252.83	263.37	257.38	258.22	255.77	253.58	259.38	250.11
187.63	186.02	190.59	189.91	189.46	196.61	181.67	188.28	200.76
250.69	271.5	254.1	249.98	252.61	231.53	248.83	267.13	245.16
224.9	256.26	228.46	223.66	225.67	225.55	230.29	231.18	226.29
104.72	85.915	106.81	105.71	108.06	109.38	97.73	106.27	105.77
131.19	145.47	130.93	137.03	133.21	130.14	125.39	126.37	126.91
129.75	167.19	130.42	137.91	132.5	125.94	124.55	131.09	119.82
107.32	133.02	113.87	108.06	111.1	127.11	111.81	115.03	122.16
117.85	127.4	108.28	119.48	120.11	114.14	104.82	111.89	114.95
151.97	185.56	150.5	149.46	153.42	154.1	152.18	151.82	155.64
176.26	194.23	177.49	176.52	178.26	167.71	178.74	179.36	173.8
280.75	309.69	282.14	285.5	283.17	283.07	284.54	291.06	288.03
325.35	282.66	330.2	320.78	329.21	322.75	324.26	331.27	321.22
301.18	310.75	304.08	303.29	303.06	301.65	316.72	316.25	306.15
259.82	266.66	255.1	259.6	261.95	249.52	246.88	264.54	250.1
345.22	349.68	346.1	348.16	347.23	345.66	349.3	364	346.56
292.79	304.87	289.5	298	293.64	292.49	287.01	295.36	297.07
296.99	294	304.31	296.6	298.74	297.2	303.93	302.95	300.9
274.9	299.31	283.52	274.53	278.68	288.69	284.9	275.55	275.52
312.25	307.7	315.34	312.58	313.78	312.38	317.18	324.32	318.72
299.75	308.14	306.77	301.19	301.28	299.17	305.87	304.57	302.24
374.35	368.1	378.94	381.62	377.1	372.98	375.28	382.22	383.97
264.54	293.9	264.39	262.35	269.26	259.69	261.77	264.37	255.46
227.84	288.72	227.63	250.16	229.99	208.24	217.13	222.67	228.28
184.24	278.29	183.97	202.48	186.4	166.62	180.45	184.88	183.49
51.279	104.72	62.945	51.481	53.236	73.927	64.232	69.768	72.795
68.665	108.3	70.224	69.497	68.751	76.635	66.237	70.132	74.223
101.17	91.141	100.16	98.8	103.62	101.47	104.65	113.02	100.98
103.03	88.664	114.06	100.71	105.34	107.22	107.01	117.25	103.65
107.68	95.521	110.5	107.59	109.79	103.55	109.6	122.03	110.57
224.69	260.81	230.75	224.51	225.97	228.58	226.91	227.71	223
207.01	196.58	211.86	210.34	208.31	218.04	209.48	217.12	217.83
270.24	317.31	279.28	274.79	271.41	270.31	266.9	273.31	275.74
170.61	220.67	184.06	166.6	172.88	187.64	174.88	179.67	178.18
205.68	218.73	205.69	205.74	207.19	208.9	210.15	226.27	210.52
283	319.67	285.4	288.17	285.67	285.69	289.14	294.93	286.91
271.73	274.94	274.83	277.15	274.09	274.51	277.79	282.71	274.44
287.82	309.59	293.03	288.93	289.83	285.04	286.12	307.82	283.88
391.59	436.33	399.83	398.24	394.54	404.28	392.61	405.01	388.13
285.01	312.79	283.09	290.24	286.78	279.71	276.88	294.4	281.53
283.45	317.78	276.73	291.26	286.47	261.8	264	281.32	278.14
278.34	287.03	277.7	280.57	280.87	274.76	279.86	288.86	276.12
331.63	325.65	325.92	330.43	332.99	322.22	337.95	343.16	345.93
270.62	292.23	273.9	271.26	273.35	277.11	280.16	288.57	277.99
315.55	326.6	317.83	321.43	318.69	304.45	302.29	308.28	310.86
331.25	346.14	334.46	336.43	333.94	324.43	332.31	316.76	319.13
191.21	197.9	195.02	189.79	194.28	194.33	196.1	199.61	190.34
142.53	152.82	142.47	141.22	143.89	139.55	127.64	146.98	134.33
129.59	126.07	126.61	134.23	130.74	125.62	125.2	137.84	142.99
340.35	321.37	347.15	340.42	344.12	345.76	336.94	350.66	339.91
318.27	325.59	319.54	321.07	320.99	322.08	323.66	319.47	328.94
99.602	77.865	100.65	98.769	102.21	98.106	101.13	115.34	104.64
111.28	142.39	112.14	113.46	112.38	108.98	109.04	110.92	113.47
135.61	143.13	132.58	135.57	137.61	131.36	133.61	141.31	134.83
171.75	183.61	174.96	171.3	173.37	171.04	159.89	179.65	156.87
287.57	317.07	293.88	290.22	291.38	296.81	301.29	289.66	286.01
240.49	244.78	240.49	243.53	241.96	240.07	251.75	239.97	246.62
250.11	309.46	254.32	253.32	251.43	252.09	247.16	261.19	261.47
322.25	322.16	317.63	321.53	323.26	314.48	331.48	336.54	338.87
231.23	254.28	244.11	229.67	233.95	245.71	249.46	235.55	235.97
206.75	272.93	218.27	211.26	209.3	218.24	209.04	215.15	213.15
198.89	209.02	199.89	198.79	200.04	191.86	203.58	202.55	209.34
202.05	223.98	205.37	201.34	203.57	198.29	211.38	208.03	204.54
205.98	214.1	212.78	208.25	207.32	212.29	200.55	208.51	214.23
254.43	279.87	249.79	257.86	257.71	249.72	254.44	255.52	252.65
257.35	266.17	259.78	260.64	258.98	255.47	249.8	262.99	251.37
259	271.95	263.69	259.74	260.94	259.08	258.7	260.45	255.97
192.16	197.35	199.14	201.77	194.08	200.6	181.6	194.08	192.78
240.72	239.38	241.59	241.01	241.93	226.56	245.56	247.9	241.54
308.09	313.33	310.88	312.14	311.16	308.72	311.03	310.12	307.82
261.95	274.84	258.04	267.32	264.12	254.93	257.76	267.81	262.36
196.21	209.13	195.02	200.44	197.62	191.24	196.7	207.09	199.01
251.93	275.72	256.82	251.55	253.5	241.48	258.74	260.21	254.3
218.51	217.09	225.13	223.48	219.89	223.63	219.24	223.32	218.15
178.93	192	176.13	181.59	180.42	177.92	179.11	184.12	187.64
248.86	286.46	249.77	250.36	250.44	257.26	257.23	270.03	258.45
205.68	209.07	212.51	205.38	207.4	203.33	211.34	220.63	210.17
190.03	197.68	189.63	189.95	191.74	188.39	187.56	204.97	196.66
286.46	311.82	291.79	295.02	288.6	286.36	291.51	291.74	295.23
225.6	248.29	220.5	229.46	228.43	204.46	215.98	217.83	216.56
213.69	219.04	218.21	216.25	216.82	217.52	230.33	220.18	223.42
216.82	216.64	220.6	215.34	219.88	221.62	245.95	223.06	227.6
229.07	235.35	231.4	225.28	232.63	234.54	255.01	238.36	239.62
276.75	272.9	281.27	274.71	278.94	269.18	274.83	277.19	281.1
273.26	277.42	269.55	277.54	275.03	262.52	277.47	281.55	279.22
258.29	282.66	254.42	263.12	260.36	236.76	235.45	255.96	239.75
213.67	254.12	215.85	212.68	216.03	221.94	220.99	225.22	205.69
312.99	323.13	315.34	317.33	314.55	311.87	311.83	324.13	321.9
262.98	303.31	269.41	266.65	267.34	265.79	267.48	271.1	262.88
297.01	301.64	298.25	298.09	299.96	296.4	292.52	300.22	297.55
284.79	323.7	292.25	291.64	287.24	292.63	284.63	289.12	289.45
254.36	253.99	263.03	258.49	256.44	259.77	263.07	259.05	260.06
214.89	233.46	219.92	213.79	216.85	212	228.61	227.31	222.23
229.23	258.29	235.06	230.14	231.17	231.42	246.11	246.38	239.71
289.5	294.58	292.79	288.94	292.26	293.96	292.41	298	295.82
220.1	242.97	228.19	217.46	222.27	220.37	236.75	227.97	226.77
293.14	308.64	295.12	293.58	295.13	295.23	286.54	313.31	292.65
302.63	301.06	306.49	306.28	305.29	300.22	299.67	302.29	290.65
342.6	329.71	344.58	346.67	344.55	337.39	336.56	345.65	341.75
333.32	330.93	329.22	337.62	335.98	325.63	326.24	342.52	331.17
299.34	288.26	303.21	302.53	302.39	299.99	298.64	306.7	300.07
314.38	316.76	319.64	318.19	316	318.16	319.44	328.14	327.51
284.09	291.69	288.85	284.92	286.64	274.67	276.95	291.59	277.67
163.38	169.63	165.82	165.27	165.08	162.66	151.5	173.34	151.07
298.29	315.98	296.93	300.94	299.51	294.43	290.46	303.63	301.45
278.78	305.11	288.82	279	281.93	293.19	283.55	283.95	283.87
300.92	311.27	300.97	305.17	301.69	296.15	295.72	303.07	303.81
281.97	295.75	289.43	279.94	285.27	290.95	284.56	287.53	281.73
300.53	305.88	308.29	301.25	303.37	309.5	313.93	315.24	304.17
283.88	290.88	289.26	282.48	286.96	299.92	274.27	300.18	290.8
258.83	279.94	261.11	269.74	262.57	260.99	262.69	257.42	264.79
291.27	283.77	293.14	294.19	293.21	291.48	285.04	291.8	284.27
179.97	185.08	187.31	179.72	180.97	179.5	169.88	179.81	168.86
207.35	227.54	211.13	211.47	209.54	199.27	197.31	205.66	188.66
235.96	269.22	250.96	240.15	239.11	235.33	234.04	228.31	237.48
355.11	383.45	360.25	363.98	358.63	352.75	347.12	344.24	344.92
89.956	136.11	91.514	92.604	91.231	81.463	83.442	99.067	95.254
159.19	156.23	157.31	162.55	161.37	150.57	148.63	157.97	154.58
90.144	111.62	92.53	90.189	92.632	87.687	90.739	92.623	98.82
110.59	109.5	113.65	115.96	112.15	106.2	101.87	110.65	112.93
150.26	160.59	151.68	156.89	151.75	148.99	141.61	151.61	158.29
152.44	174.18	152.72	155.17	154.44	142.19	134.55	152.95	159.08
138.72	160.97	139.32	139.24	139.8	135.4	118.99	139.56	137.7
323.79	305.17	311.32	332.09	326.33	310.67	328.72	317.26	313.89
332.9	330.23	333.16	338.95	334.75	323.95	323.07	344.08	330.65
226.02	256.22	229.7	227.61	227.63	219.84	219.27	232.09	224.73
304.31	313.88	311.85	303.71	306.33	296.28	305.67	317.08	301.25
301.97	311.76	295.84	307.05	302.91	295.91	298.95	304.12	304.15
157.76	169.17	151.17	166.58	157.42	159.84	148.76	154.02	147.75
113.99	131.34	123.23	114.4	116	132.84	100.24	109.45	109.49
167.29	167.57	167.5	174.2	168.41	178.14	166.28	169.8	177.96
138.65	177.84	136.77	145.6	141.1	137.5	131.83	134.04	139.11
134.53	139.91	142.07	142.16	134.71	154.02	130.01	132.88	132.29
313.15	296.9	327.53	314.67	315.98	328.36	309.34	330.31	317.75
339.91	354.63	339.51	340.56	341.09	337.65	347.45	359.36	346.36
276.69	269.75	278.68	281.25	279.64	282.67	271.91	293.47	272.87
303.39	305.41	303.34	306.74	305.05	297.75	306.55	313.74	313.9
204.37	210.56	204.09	204.94	205.47	200.11	208.46	207.05	200.64
204.26	254.72	200.77	204.83	206.12	201.19	213.39	210.71	208.86
261.22	274.29	261.99	263.06	263.44	257.75	259.47	261.66	256.82
200.12	217.86	200.47	200.79	201.21	194.83	205.29	202.61	195.45
171.55	173.96	174.03	184.35	173.37	170.22	178.97	179.31	172.45
181.75	196.24	186.65	189.87	183.28	178.59	179.88	179.54	181.52
224.78	229.25	221.66	232.78	227.33	218.29	223.38	225.74	222.05
372.09	383.99	374.23	376.67	374.52	358.83	373.44	373.99	369.17
277.23	334.52	260.36	284.73	279.72	258.97	284.46	271.82	279
264.74	273.5	277.26	268.34	265.67	269.31	261.98	267.5	270.4
307.53	322.84	301.51	312	310.35	291.72	296.08	304.99	306.05
157.96	165.63	160.49	157.5	159.98	164.99	159.28	155.56	159.21
102.21	103.87	110.79	99.886	106.21	115.22	108.22	111.8	117.88
121.57	186.3	129.39	127.41	125.33	138.19	125.12	129.42	131.21
108.1	116.87	111.83	106.08	109.88	107.24	109.39	107.48	102.01
112.54	135.63	119.33	110.8	113.25	115.19	113.12	109.95	102.41
296.93	297.07	299.47	294.06	299.42	299.48	294.55	314.49	297.06
136.99	182.92	136.96	137.05	139.04	116.69	134.17	139.13	143.31
284.88	281.59	283.86	285.2	289.42	294.8	281.68	297.4	296.07
300.16	308.57	301.31	301.76	302.74	308.9	286.86	308.43	300.82
250.59	256.05	268.74	248.46	253.79	278.44	260.14	252.1	247.25
295.46	289.26	306	290.69	299.41	312.44	315.35	311.31	294.51
360.69	388.49	366.04	373.02	363.31	356.53	351.84	354.9	356.66
369.14	386.92	365.81	375.61	370.52	360.57	366.32	374.79	368.36
354.11	403.42	353.68	362.04	356.7	348.14	339.8	344.04	343.14
291.58	297.15	287.08	298.11	294.5	275.72	275.22	289.15	288.4
340.41	345.76	343.37	345.62	343.56	337	333	326.96	329.07
302.7	293.12	297.9	305.04	305.49	298.8	293.05	317.29	302.12
311.45	309.77	321.62	307.98	313.9	320.62	313.25	319.38	323.43
287.01	293	293.18	285.34	290.77	297.89	299.65	290.87	281.76
264.61	324.78	258.23	281.22	267.02	253.32	254.17	260.17	263.46
251.68	270.37	258.88	250.03	253.19	249.75	256.76	257.74	252.92
281.87	298.87	279.5	282.49	284.84	271.88	276.33	282.94	275.51
228.91	253.78	230.58	229.28	230.13	224.62	233.46	234.19	229.77
204.33	228.05	202.72	215.4	206.38	195.34	197.88	204.4	196.35
179.46	212.8	185.91	185.1	181.8	183.66	181.22	179.63	185
244.7	236.22	245.28	245.42	246.25	227.55	248.08	256.34	243.55
156.08	190.3	151.52	154.84	158.75	156.41	160.92	162.84	161.48
137.23	164.3	144.26	134.6	139.99	151.24	134.42	142.36	135.85
123.68	166.22	117.08	124.39	126.25	133.17	127.69	127.49	131.51
239.29	297.43	244.09	246.2	241.41	243.1	240.09	245.61	249.69
252.93	294.13	254.72	255.99	256.53	266.8	257.31	273.16	246.56
319.2	313.25	318.11	321.81	322.4	312.33	320.28	320.74	310.24
311.25	319.22	315.69	311.4	314.42	304.95	307.49	309.4	307.01
392.18	406.26	388.01	402.29	393.24	381.24	384.25	395.13	394.21
307.75	330.76	312.53	311.36	310.88	309.61	309.58	313.06	308.14
312.89	344.45	318.55	316.67	316.53	315.18	309.08	324.1	309.93
342.23	369.5	348.3	344.43	344.91	346.35	340.79	356.61	339.86
279.86	325.84	264.77	286.55	282.2	262.76	285.88	274.6	281.36
294.47	308.36	299.67	297.03	298.25	302.82	293.36	310.03	292.33
224.64	281.73	229.07	222.52	227.05	239.27	238.07	234.43	215.48
171.62	206.72	171.98	170.33	173.46	171.57	182.14	173.69	176.75
324.77	337.05	328.24	329.13	326.95	327.63	323.84	332.66	331.76
313.05	321.44	318.67	318.49	315.96	315.98	308.53	319.26	309.92
293.44	294.12	293.29	296.14	295.54	286.01	303.85	306.9	296.3
384.84	378.86	388.69	391.9	386.09	378.47	373.86	386.91	384.11
287.61	315.88	288.15	290.94	290.83	278.9	285.88	291.8	285.52
311.08	315.94	316.18	314.65	315.03	308.11	309.59	313.61	309
293.04	328.45	294.8	296.93	296.15	283.79	286.31	293.48	293.04
312.68	334.65	314.35	316.84	315.56	307.18	311.28	316.56	302.79
317.87	360.92	321.29	320.52	320.3	319.89	320.25	319.59	328.28
367.69	353.31	373.28	371.57	369.91	369.23	366.2	362.11	363.05
293.8	297.31	292.35	294.99	297.27	288.69	300.6	296.57	280.69
306.94	314.52	308.95	307.72	310.92	316.54	317.1	324.56	314.99
317.23	345.97	321.45	318.87	321.46	327.88	334.64	333.39	318.5
303.23	303.02	305.26	300.98	307.72	313.38	326.19	310.05	301.16
365.47	356.64	366.57	367.78	368.41	365.5	363.52	352.34	358.04
316.2	317.39	318.56	320.15	318.24	318.12	305.85	318.46	311.62
353.98	369.52	356.81	357.56	356.18	348.57	349.11	355.41	353.39
344.01	343.89	349.85	345.8	346.9	342.15	340.5	321.26	333.92
321.27	339.98	320.27	326.82	324.15	317.14	319.36	325.58	321.01
302.68	328.91	302.63	303.64	306.27	296.54	298.91	311.75	299.13
306.78	329.75	309.76	315.6	309.93	306.3	308.13	316.41	309.92
250.09	285.82	255.55	253.24	253.76	251.29	262	260.46	258.37
315.55	361.1	313.86	319.83	317.58	308.15	314.61	313.23	325.18
365.07	373.08	374.12	374.27	369.07	367.85	359.23	360.28	360.12
331.96	361.39	340.26	334.62	336.43	338.47	341.66	331.97	328.83
359.97	314.37	357.99	363.79	361.41	349.61	354.68	361.73	352.66
323.94	297.12	332.57	314.49	328.93	336.86	326.85	329.89	327.27
303.15	342.02	299.34	309.9	305.89	289.95	290.19	300.14	303.1
300.45	318.99	304.77	307.06	302.89	299.25	305.26	310.05	303.48
240.03	252.33	241.82	236.41	243.93	260.08	247.09	264.33	237.06
220.89	246.91	225.89	216.12	223.35	236.89	235.81	229.81	212.59
316.15	354.11	310.78	328.14	319.54	301.67	317.65	302.4	302.22
297.61	313.34	292.78	297.65	301.17	296.15	295.1	300.63	304.13
243.08	260.8	242.31	255.56	246.26	233.45	235.47	245.62	240.81
254.64	247.85	256.09	256.01	257.46	251.57	252.38	259.69	244.05
267.77	291.45	267.91	264.61	272.2	283.37	266.08	285.45	270.44
335.66	344.76	334.85	341.23	337.23	331.07	336.85	333.73	328.02
321.33	329.97	331.92	321.96	325.47	330.13	328.05	332.06	326.7
279.84	303.51	282.12	280.93	284.19	277.24	272.25	283.03	269.94
289.94	295.62	290.91	291.09	292.74	295.49	276.76	286.38	282.18
333.29	334.91	336.07	338.43	335.5	330.65	327.75	323.36	334.74
113.06	122.21	117.26	114.56	115.12	114.54	111.31	118.61	122.3
137.32	144.59	143.91	143.87	138.94	152.49	139.52	139.56	153.5
112.15	135.52	112.31	110.72	113.78	101.43	101.81	115.36	111.38
151.36	169.75	151.04	152.74	152.98	142.62	127.55	147.89	154.52
183.11	185.86	182.73	183.86	184.6	180.7	186.4	187.81	199.28
111.46	118.05	105.7	112.71	111.86	99.884	96.906	117.39	110.57
257.63	320	267.02	266.42	260.01	266.67	271.56	261.05	261.48
294.04	280.31	295.47	295.71	297.38	288.82	287.38	301.87	289.11
282.01	301.24	283.46	282.98	284.56	279.97	283.51	285.18	282.62
337.45	348.11	345.25	340.88	339.03	346.61	347.95	349.66	356.68
317.06	306.21	318.68	319.21	320.61	313.79	314.6	331.6	314.39
316.31	325.09	318.93	320.29	318.12	316.98	327.7	327.79	332.11
360.18	346.99	354.66	362.77	362.71	341.23	360.87	361.63	363.97
380.53	368.4	378.39	387.29	383.76	375.29	373.28	385.13	387.41
316.81	309.08	323.34	312.48	318.93	322.12	317.69	323.47	327.1
303.9	301.59	309.6	300.41	306.61	309.71	307.54	314.2	319.52
335.45	356.28	336.32	338.39	337.93	335.49	336.98	350.05	344.31
328.83	338.26	330.42	332.33	330.95	329.7	337.68	339.36	343.57
347	354.95	358.41	349.78	348.79	359.66	347.11	361.3	354.57
332.19	349.64	334.41	334	335.47	331.5	338.03	345.83	333.42
322.65	333.88	325.42	325.61	326.17	321.23	330.11	336.2	330.51
312.93	330.61	315.42	317.54	316.08	310.7	313.17	317.82	305.37
377.52	395.53	385.1	381.37	379.96	389.86	371.24	372.52	374.85
336.07	342.11	333.39	343.12	338.29	331.57	336.28	335.35	344.36
225.82	254	234.99	226.94	229.05	236.28	251.93	235.02	240.19
246.64	255.86	253.84	244.18	250.89	251.44	260.27	256.55	252.66
359.32	382.19	358.68	364.85	360.91	356.88	353.77	363.42	359.35
295.32	257.8	302.06	295.57	299.9	310.06	306.16	302.77	299.12
351.72	340.52	349.72	355.43	354.51	348.38	351.94	360.8	364
325.57	323.05	324.65	326.22	325.83	318.22	340.85	345.33	347.41
368.11	356.93	371.12	373.07	371.42	366.91	364.09	374.73	377.55
344.71	339.1	346.35	346	346.08	336.96	351.81	357.15	357.37
339.34	335.43	350.18	338.2	342.09	340.21	339.78	342.06	345.03
368.56	379.84	366.45	373.06	370.53	352.16	364.37	368.71	365.56
303.29	324.14	309.91	307.33	306.39	304.56	295.07	311.16	291.48
342.07	343.18	343.3	345.7	344.22	339.11	335.35	325.49	344.45
324.41	337.67	330.53	326.2	326.7	329.68	319.33	327.51	324.87
302.7	317.26	315.15	298.39	308.04	326.33	325.55	320.1	316.7
295.44	298.27	297.84	296.42	297.85	297.09	299.04	314.47	294.62
308.88	318.59	321.61	302.53	312.77	318.54	320.63	313.39	308.99
285.37	299.41	288.54	285.17	288.4	280.23	279.15	282.21	287.03
330.36	327.24	331.12	333.65	332.55	325.9	322.78	335.98	329.19
320.13	332.43	320.55	327.18	323.61	315.35	326.4	322.13	317.13
334.38	361.4	336.94	339.93	336.44	334.02	337.47	340.87	329
326.64	327.13	330.85	328.6	331.49	323.75	324.79	321.32	317.58
350.65	375.69	350.67	353.57	352.35	346.67	351.23	354.65	342.51
305.54	301.85	307.32	307.15	307.68	300.57	315.4	317.64	310.26
325.09	313.67	318.7	332.75	327.81	304.74	319.09	335.17	321.77
293.1	296.83	298.46	292.73	296.45	288.53	286.95	289.83	293
355.86	363.57	352.79	364.75	358.64	348.21	349.94	340.19	350.31
188.82	206.05	180.87	192.36	190.03	176	185.12	198.69	188.95
155.52	193.14	168.24	155.72	157.55	164.38	160.16	170.8	164.71
225.23	259.68	220.63	228.12	226.76	227.35	228.6	235.14	242.61
227.4	224.2	218.38	231.02	228.51	228.51	226.35	236.01	233.91
231.23	246.9	242.89	236.15	232.96	235.42	236.09	243.88	236.06
353.18	349.98	355.76	354.59	356.24	352.38	356.23	342.66	346.17
320.7	303.12	324.61	324.37	323.97	316.98	319.7	324.71	317.23
331.2	322.35	333.77	339	335.08	336.85	343.35	332.95	327.56
336.71	381.37	334.28	338.12	340.54	347.33	352.91	344.74	339.28
373.5	397.32	371.14	380.57	375.9	361.5	367.24	377.8	372.99
331.1	356.15	333.94	333.7	334.29	330.4	337.83	343.7	334.18
311.91	330.41	329.94	306.46	316.89	337.76	327.75	324.21	318.53
390.66	413.1	391.6	396.19	392.65	388.65	379.86	394.04	393.6
364.23	365.25	374.61	362.5	367.77	363.58	352.88	369.72	361.17
390.12	419.21	397.31	398.99	392.93	406.42	375.2	399.7	393.11
310.22	333.56	295.65	315.9	313.56	299.8	325.22	305.25	298.54
300.28	307.83	307.05	305.17	304.01	308.65	295.22	312.72	297
332.2	339.43	330.48	340.48	333.91	323.61	330.71	328.62	325.77
298.62	303.42	305.18	298.81	303.27	315.77	298.84	321.57	310.31
320.72	348.55	324.6	323.65	324.26	320.56	328.63	334.17	330.03
328.63	322.62	333.64	333.06	330.74	331.68	333.56	331.14	337.7
305.76	309.91	311.25	314.49	308.04	309.46	312.99	309.75	316.09
285.35	313.47	285.77	285.51	290.1	292.95	284.77	293.81	292.6
292.63	313.79	295.7	298.45	296.04	294.84	304.6	291.39	290.94
298.62	309.47	300.5	298.33	302	306.35	290.91	305.5	309.68
339.42	356.61	345.42	347.55	343.43	347.3	347.37	355.99	343.14
328.61	362.8	325.7	336.59	329.94	316.18	328.34	325.77	326.23
413.28	436.56	413.74	421.51	416.21	423.61	404.89	434.78	408.78
374.6	407.76	375.13	379.36	378.63	372.94	364.46	376.75	375.37
296.55	275.53	298.85	300.68	300.25	303.28	310.03	298.7	292.84
305.02	304.12	316.95	309.5	308.54	315	312.69	311.06	307.26
346.21	347.51	353.04	356.23	348.22	343.3	342.74	341.07	341.87
375.79	383.68	367.86	383.43	376.49	366.11	372.32	383.39	378.67
393.23	407.87	395.54	401.54	395.13	383.47	377.37	394.29	392
306.76	324.5	310.05	307.63	311.06	310.11	317.36	316.77	309.83
370.86	430.79	361.95	376.59	374.98	362.64	361.56	368.83	370.9
345.89	362	355.05	348.32	348.32	353.15	343.31	359.87	343.55
360.62	428.61	369.15	361.82	363.65	372.49	374.47	364.19	356.92
371.36	395.03	380.92	380.53	375.8	392.35	380.93	388.92	376.32
299.53	301.19	301.67	301.82	301.85	304.44	292.82	312.5	301.85
342.95	402.4	347.54	341.24	346.11	351.89	356.62	345.75	342.18
375.9	414.5	383.15	383.48	377.78	375.34	365.15	376.36	375.55
334.96	360.37	335.71	341.26	336.34	332.23	336.81	331.09	334.35
266.48	291.33	272.64	263.6	270.1	286.26	263.18	287.02	265.89
301.18	320.68	305.37	311.85	303.53	306.04	304.72	301.13	291.29
329.06	333.74	323.94	335.21	331.17	320.7	330.55	328.13	316.41
