# Supplementary material for: The effect of variations in CT scan protocol on femoral finite element failure load assessment using phantomless calibration
Source: PLoS One. 2022 Mar 18;17(3):e0265524. doi: 10.1371/journal.pone.0265524 (PMC8932617; doi:10.1371/journal.pone.0265524)
Supplement: S1 Data — (ZIP) [file pone.0265524.s004.zip › Data/BMD/C228L/Cortical/C228L_cor_all_AFM.xlsx]

## Sheet: C228L_P1_VM_AFM_cor
1169.2	1154.1	1178.7	1189	1169.7	1168.6	1159.4	1042.7	1150.9
1227	1231.4	1290.1	1230.7	1227.8	1282.7	1220.3	1105.7	1218.5
1199.1	1204.2	1256.6	1211.5	1199.8	1249.5	1194.7	1077.6	1184.9
1215.3	1217.3	1278	1218.1	1216.2	1275.6	1210.8	1101.2	1218.7
73.879	51.295	75.811	58.01	73.385	83.172	93.691	70.693	89.738
233.17	231.73	264.01	221.02	232.59	267.9	230.67	196.47	230.82
956.26	950.03	982.17	977.32	956.65	985.49	952.42	841.88	950.32
1212.4	1206.5	1275.6	1218.9	1212.8	1268.8	1196.1	1084.1	1209.5
1172.1	1158.7	1231.1	1185.2	1172.5	1236.5	1159.8	1056.7	1166.5
772.77	627.48	814.52	787.98	772.79	810.49	776.69	673.7	768.44
281.66	272.73	340.92	270.93	280.94	344.87	289.62	232.26	286.08
190.18	199.58	233.33	175.01	190.2	236.86	220.94	165.35	208.82
394.08	354.41	441.39	373.39	393.84	441.55	401.71	335.59	401.54
1186.1	1166.8	1263.1	1203.6	1186.7	1271.6	1183.8	1063.9	1175.1
119.7	107.31	170.22	104.9	119.1	175.98	149.69	105.49	137.62
100.36	85.48	110.53	82.555	100.07	117.06	121.25	91.242	116.71
278.07	250.87	291.72	263.78	277.77	300.19	286.63	239.07	291.49
1030.4	986.16	1088.5	1050.9	1031.3	1097.2	1042.9	917.8	1037.6
1023.4	988.32	1062.1	1043.8	1023.7	1064.3	1032	906.67	1014.2
706.04	683.55	777.3	726.87	705.47	768.05	708.08	611.78	718.03
701.05	669.24	762.26	712.16	701.06	764.61	696.74	601.44	686.4
1011.2	995.4	1046.2	1028.8	1011.8	1048.2	1021.1	895.2	1006.9
1238.7	1239.8	1300.6	1243.4	1238.3	1297.9	1239.5	1111.7	1233.6
1256.8	1269.1	1314.4	1268.3	1255.8	1312.7	1251.5	1134.9	1248.8
1244.3	1236.1	1307.5	1246.9	1244.3	1305	1246.4	1132.5	1243.9
1236.4	1245.7	1305.8	1239.7	1236.8	1307	1238.2	1115.8	1241.8
1096.3	1099.8	1122.2	1126.3	1096.5	1126.6	1096.1	982.32	1095.9
792.25	748.96	841.15	802.35	792.01	837.26	786.78	694.12	793.59
477.52	433.88	492.7	481.56	477.12	491.35	480.41	399.23	471.43
1143.3	1119.6	1191.1	1167	1144	1194.7	1131.7	1022.8	1132.1
1161.1	1155.5	1245.6	1175.7	1162.2	1242.9	1164.7	1041.2	1152
1167.5	1170.3	1238.7	1181.5	1168.8	1235.7	1174.4	1049.9	1161.5
957.03	936.12	998.91	979.21	957.36	998.08	962.18	846.98	946.29
1086.5	1058.9	1197.3	1103.6	1087	1198	1086.3	967.81	1093.7
395.66	349.91	426.5	389.86	395.32	429.92	394.34	341.08	401.03
1029.5	1011	1046.2	1053.4	1030	1051	1028.4	910.97	1026.6
651.38	625.18	712	656.85	651.58	714.21	650.71	562.66	653.34
667.34	644.52	695.64	683.08	667.13	695.86	669.93	585.78	678.47
1057.8	1047.1	1087.2	1088.2	1058	1093.3	1054.9	939.3	1058.9
892.18	833.97	915.64	920.48	891.22	914.27	884.94	775.26	888.87
1165.4	1177.2	1241.8	1191.7	1165.5	1248.7	1158.8	1041	1165.3
1199.2	1207.9	1273.9	1214.3	1199.8	1280.9	1193.7	1076.1	1203.8
1212.9	1207.8	1280.9	1228.4	1213.1	1277.9	1200.4	1085.1	1205.3
767.89	742.6	789.33	778.61	767.82	789.93	770.28	668.4	760.97
957.85	959.77	1008.9	981.91	958.2	1004.1	952.23	843.91	956.96
824.05	815.97	879.61	834.72	824.4	887.23	832.24	724.09	831.03
1090.6	1092.4	1127.9	1115.6	1090.8	1114.2	1081.7	967.64	1079
711.84	724.67	756.59	727.53	711.64	756.04	707.41	621.65	712.01
1198.8	1199.2	1254.6	1211.6	1199.4	1246.7	1192.9	1076.9	1183
1239.8	1235.1	1303.6	1243	1239.6	1292.6	1232.3	1112.5	1226
743.03	749.88	807.18	767.15	742.51	815.33	745.64	649.04	760.48
654.27	576.24	678.5	649	654.56	682.12	651.87	563.65	651.62
1259.9	1265.7	1325.7	1261.5	1259.9	1317.1	1256	1137.5	1247.2
1254.8	1255.1	1320.9	1254.8	1255.6	1310.7	1251.5	1136.9	1240.5
1207.2	1200.2	1267	1216.1	1208.6	1260.8	1209.3	1087.2	1193.7
1128.8	1109.4	1215.1	1143.2	1129.8	1213.8	1135.3	1011.8	1124.3
216.12	192.01	265.2	196.83	215.98	271.31	220.31	185.34	214.25
1147	1139.4	1206.8	1170.9	1147.5	1203.2	1141.6	1020.9	1135.7
1238.6	1243.7	1287.7	1247.1	1238.6	1288.4	1230.8	1107.4	1233.8
1237.5	1247	1302.1	1241	1237.5	1293	1234.3	1113.7	1235.7
1063.1	1069.3	1091.1	1080.3	1063	1098	1059.6	954.07	1062.9
1016.2	995.87	1049.9	1031.6	1016.3	1059.2	1010.5	909.92	1015.9
1164.5	1147.7	1214.6	1174.4	1164.6	1212.7	1150.8	1045.6	1153.4
809.01	800	887.46	824.87	808.64	878.41	797.29	706.56	805.05
1193.8	1175.1	1252	1210.9	1194.5	1245.8	1187.8	1072.5	1183.9
1202.8	1175.1	1264	1219.8	1203.3	1252.7	1191.1	1082.4	1188
1154.3	1159.9	1215.3	1170.5	1154.5	1220.9	1151.5	1041.1	1155
1249.2	1243.1	1321	1252.9	1248.4	1321.8	1236.7	1130.6	1246.9
1122.4	1198.4	1124.7	1153.7	1122	1117.9	1123.5	1042.5	1129.6
1255.5	1254.4	1324.2	1258.2	1254.8	1322.8	1252	1130.3	1247.4
1246.4	1262.6	1312.8	1261.7	1245.7	1316.2	1244	1129.9	1248.4
1194.6	1183.9	1252.2	1207.6	1194.9	1244.1	1194.2	1072.3	1189.5
1237.6	1245.2	1298.3	1243.1	1237.2	1295.3	1237.8	1109.8	1230.8
1252.7	1258.6	1318.2	1256.9	1251.8	1301	1240.1	1130.1	1243.1
1248.2	1253.6	1311.1	1251.3	1247.7	1299.1	1238.6	1124	1236.7
1249.6	1258.5	1315.2	1254.4	1249	1300.2	1239.9	1125	1234.2
1062.7	1067.9	1111.1	1089.6	1062.9	1109.8	1060.5	940.51	1052.4
1197.1	1198.8	1256.9	1213.6	1197.6	1252.8	1197.4	1071.7	1186.2
1225.1	1231.7	1287.6	1228.3	1226.1	1282.5	1218.1	1106.3	1225
1252.9	1250.9	1306.3	1264.3	1251.2	1299.5	1240.4	1122.4	1238.4
1241.3	1243.9	1303.6	1244.2	1240.8	1289.9	1238.3	1116.9	1232.9
1231.6	1236	1292.7	1234.8	1232.3	1286.8	1224	1109.4	1227.7
1246.7	1244.2	1318.1	1248.6	1246.4	1313.1	1243.1	1119.1	1234.5
1207.3	1199.6	1267.5	1213.4	1207.6	1255.8	1187.5	1075.8	1199.2
1076.5	1060.8	1151.3	1095.4	1077.5	1161.3	1084.4	961.88	1087.2
638.14	642.5	697.21	654.97	637.62	692.46	634.56	542.7	634.62
1186.8	1176.5	1243.6	1204.9	1187.4	1240.2	1181.8	1066.6	1178.2
1217.2	1218.7	1271.5	1229.8	1218.3	1264.6	1206.6	1089.4	1206.5
1228.5	1230.3	1295.6	1231.5	1227.9	1288.6	1224.1	1104.9	1225.2
1246.8	1254.3	1310.5	1251.2	1246.1	1296.9	1246	1123.8	1241.5
1233	1239.3	1301.6	1239.2	1231.9	1291.7	1220.2	1106.1	1225.1
1228.2	1232.1	1291.9	1231	1228.4	1286.2	1229.1	1109.2	1229.5
1221.8	1214.6	1287.2	1227.8	1221.3	1274	1201.7	1090.4	1207.8
1231.2	1234	1298.1	1237.2	1230.4	1288.5	1222.7	1105.1	1224.2
1196.7	1193.1	1254.5	1205.3	1197.9	1262.3	1195.2	1083.9	1196.1
1214.9	1219.8	1290	1222	1215.9	1282.2	1209.8	1091	1197.1
1210.9	1201.8	1271.1	1217.6	1211.9	1274.8	1208.4	1090.5	1218.9
1106.5	1122.5	1117.7	1137.3	1106.6	1129.4	1104.9	989.69	1105.7
821.21	791.84	765.01	831.17	821.03	766.81	806.39	711.2	801.57
1199.5	1207.6	1260.8	1214.2	1200	1259.7	1202.1	1075.5	1194.6
1254	1258.6	1314.1	1256.7	1253.9	1312.6	1244.4	1125.5	1249.3
1261	1263.5	1321.8	1264.2	1260.7	1318.3	1257.7	1134.7	1251.9
1071.2	1021.1	1137.4	1101.2	1070.4	1128	1052.9	948.6	1047.6
1131.2	1061.7	1172	1147.9	1131.9	1169.1	1132.3	1007.4	1115.5
1218.9	1214.6	1284.7	1221	1220	1288.3	1221.5	1096.2	1216.8
1228.1	1232.7	1292.5	1229.8	1228.5	1291.2	1230.5	1110	1229
1233.9	1242.9	1298.4	1237.3	1233.9	1292.9	1233.3	1111.7	1236.6
641.27	533.02	648.57	656.02	642.23	659.24	644.96	561.54	655.46
1247.4	1251	1309.7	1249.8	1246.9	1299.6	1244.2	1120.7	1235.6
1195	1174.7	1268.2	1205.9	1196.2	1271.8	1196.3	1074.2	1203.8
1241.9	1245.5	1308.3	1245.9	1241	1301.5	1236.5	1119.9	1236.8
1180.8	1178.3	1236.5	1201	1181	1230.5	1177.9	1054.1	1165.2
1254.9	1258.5	1318	1256.8	1254.4	1310.7	1244.1	1129.2	1252
1217.9	1229	1284.9	1222.1	1218.7	1278.1	1211.4	1101.6	1212.9
1216.9	1221.2	1275.1	1229.3	1216.7	1269.3	1206.1	1093.2	1206.1
1237.8	1248	1304	1239	1237.9	1302.7	1239.8	1117.8	1243.6
1258.6	1252.2	1326	1271.5	1257.3	1321.7	1244.2	1140	1255.6
1255	1262.8	1317.7	1257.3	1254.4	1326.8	1242.6	1132.7	1256.5
1217.8	1221.1	1282.2	1220.3	1218.2	1282.6	1221.6	1101.4	1218.5
1236.6	1235.6	1298.5	1238.6	1236.4	1296.6	1234.2	1118.9	1236.5
535.14	483.53	563.11	539.65	534.73	563.26	526.91	459.84	527.57
1200	1190.3	1263.9	1206.8	1200.9	1266.6	1195.8	1085.2	1197.4
1252.5	1255.6	1309.5	1255.7	1251.6	1314.5	1246.9	1131.7	1251
1267.2	1276.8	1339.9	1285.8	1266	1328	1265.2	1145.3	1263.7
1236.5	1236.7	1303.4	1242.1	1236.5	1295.4	1235.7	1117.5	1231.1
1261.1	1267.3	1326.1	1264.9	1260.3	1315.5	1257.2	1138	1247.2
1102.7	1182	1151.5	1125.3	1101.6	1136.8	1095	1010.4	1100.5
1274.8	1281.4	1342.5	1281.2	1273.8	1333.2	1275.9	1143.3	1264.2
1249.1	1247.3	1310.3	1253	1248.5	1305.8	1239.6	1118	1237.4
1015.6	971.84	1030.9	1037.4	1016.1	1035.2	1014.8	897.85	1012.4
1199.5	1208.7	1261	1211.6	1199.9	1256	1193	1081	1189.6
1252	1250.6	1317.3	1257.1	1251.2	1300.7	1241.4	1126.7	1235.9
1204.2	1187.9	1258.6	1211.6	1205.1	1259.7	1201.4	1091.4	1198.7
1142.7	1220.4	1153.6	1173.1	1142.7	1151	1142.1	1054.1	1139.8
1265.7	1282.4	1334.1	1288.6	1264	1318.4	1254.8	1142.9	1252.3
1213.3	1249	1266.9	1247.6	1213.3	1251.3	1217.7	1104.3	1216.9
1250.6	1254.5	1319.3	1257.6	1249.9	1314.9	1245.2	1122.6	1238.9
1254.6	1251.9	1318.6	1257.1	1253.6	1309.1	1250.7	1129.2	1243.9
1258.2	1262.1	1329.9	1262.5	1257	1317.8	1256.5	1133.5	1248.1
1211.5	1211.5	1275.7	1218	1212.5	1271	1210.5	1090.5	1206.7
1261.5	1262	1332.2	1276.2	1261.2	1322.2	1258.7	1140.4	1256.5
1257.4	1267.8	1316.8	1260.6	1257	1312.2	1253.3	1130.4	1246.8
1235.1	1250.2	1304.1	1239.1	1235.4	1305.5	1236.4	1114.1	1239.4
1029.3	1149.8	1074	1051	1028.6	1067.8	1023.1	946.97	1027.3
1215.4	1231.5	1285.6	1227.5	1216.2	1291.8	1212	1093.6	1223.8
1253.6	1255.5	1316.1	1256.5	1253.2	1304.9	1244.7	1124.4	1234
1135.7	1151.3	1108.6	1173.7	1135.2	1098.1	1135.6	1045.7	1136.2
1253.5	1261.9	1319.8	1255.1	1254.2	1320.2	1254.6	1136.2	1248.1
1242.1	1244.8	1299.7	1247.6	1241.6	1294.8	1234.5	1113.9	1233.3
1260.9	1267.7	1334.7	1270.6	1260.2	1330.7	1259.6	1132.2	1252
1249.5	1249.6	1320	1258.7	1249.1	1317.8	1244.1	1122	1238.4
1262.2	1265.4	1335.8	1273.3	1261.6	1333.1	1261.2	1131.2	1252.7
1117.3	1135.9	1108.5	1152	1116.5	1095.4	1118.3	1022.4	1119.3
1256.2	1263.5	1321.4	1259.2	1255.6	1313	1252.7	1130.6	1243.6
1258.6	1262.4	1321.5	1261.6	1257.4	1306.3	1248	1140.8	1247.4
1257.7	1263.9	1316.1	1275.2	1256.1	1310.3	1246.2	1135.2	1255.2
1257.2	1260.3	1324.6	1259.9	1256.1	1312.8	1254.8	1132.2	1246.2
1271.4	1275.9	1341.8	1277.3	1270.1	1331.7	1266.2	1144.5	1256.3
1130.6	1139.6	1193.9	1166.3	1130.5	1195.6	1126.3	998.5	1122.1
890.41	967.85	898.79	928.34	889.37	889.19	897.65	833.66	895.81
1242.3	1256.6	1310.3	1253.2	1241.1	1300	1239.3	1118.5	1237
1242.3	1231	1311	1244.2	1243.1	1313.8	1239.9	1128	1240.3
1250.6	1250.3	1313.8	1253.1	1250.1	1306	1249.7	1124.6	1240.8
1243.5	1248.2	1309.1	1247.3	1243	1298.8	1242.5	1117.3	1233.4
1264	1259.6	1336.8	1267.7	1262.7	1326.4	1254.6	1143.7	1256.6
1260.9	1269.8	1314	1280.4	1259.4	1300.6	1248.9	1134.8	1250.8
1191	1212.1	1234.6	1217.3	1190.7	1224.7	1181.7	1088	1183.2
1234.6	1256.7	1277.8	1258.4	1234.2	1277.7	1228	1123.4	1228.4
1253.8	1252.9	1319.5	1256.4	1253.4	1312.6	1241.9	1128.5	1243.9
1262	1257.6	1333.1	1264.5	1260.9	1323.5	1252	1141.2	1256.4
1118	1133.4	1158.1	1147.3	1117	1158.4	1117.4	1032.3	1113.1
1103.2	1104.4	1153.3	1129.7	1103.6	1146.7	1110.5	1029	1123.8
1228.3	1233.6	1291.2	1237.9	1228.6	1292.8	1220.3	1099.8	1232.3
1228.1	1251.9	1287.6	1254.2	1227.4	1285.6	1223.6	1122.9	1228.7
1220.8	1259	1250.8	1248.2	1219.8	1243.8	1216.8	1112.6	1216.4
1195.9	1233.9	1234.8	1228.1	1195	1230.6	1194	1087.4	1193.1
1141.1	1195.1	1278	1163.1	1141.1	1255	1142.2	1053.7	1138.9
1214.8	1253.6	1276.1	1238.7	1213.5	1260.9	1215.2	1103.4	1207.9
1276.3	1281.6	1344.7	1283.4	1275.2	1333.9	1277.3	1143.8	1265.3
1262.3	1270.2	1325	1265.8	1262.3	1321.6	1262.7	1138.9	1253.5
1261.9	1270.6	1307.3	1276.5	1260	1298.8	1252.1	1129.6	1242.7
1240.4	1248.6	1257.9	1260.9	1238.8	1250.3	1238.7	1119.9	1232.1
1139.7	1187.7	1152.6	1166	1138.6	1147.4	1138.6	1044.5	1120.7
1231.6	1247.8	1290.3	1255.6	1231.1	1281	1230	1119.9	1232.8
1014.2	1036.3	1037.2	1037.9	1014.2	1037.9	1014.7	943.58	1014.5
1172.5	1213.9	1234.7	1194.9	1171.5	1230.7	1166.6	1069	1171.3
1251.3	1263.8	1325.7	1258.1	1250.4	1314.5	1256.1	1125.6	1244.5
1203.2	1227.9	1264.7	1234.2	1202.2	1253.7	1194.3	1094.6	1202.8
1025.2	1064.3	1014.1	1049.9	1025.2	1005.7	1040.6	963.14	1029
1280.5	1290.6	1333.8	1294.4	1278.8	1321.3	1274.4	1152.9	1266.4
1069	1162.1	1089.8	1091.9	1069.6	1082.5	1066.1	995.27	1053.2
1164.6	1160.4	1217	1174.7	1164.1	1219.8	1155.7	1050.2	1156.4
957.43	1083.3	972.01	982.73	957.03	962.28	948.35	894.41	940.79
1187.4	1222.5	1246	1216.7	1186	1238.8	1182.5	1081.7	1180.3
1081.8	1140.3	1104.1	1112.4	1081.7	1103.5	1082.9	1006.8	1081.3
995.2	1013.2	924.54	1015.2	993.75	924.57	985.9	920.53	990.8
1143.1	1175.4	1198.9	1168.6	1143.2	1201	1144.7	1055.3	1141.3
1104.8	1133.9	1127.4	1128.2	1103.6	1125.4	1103	1019.4	1097.1
1030.5	1054.5	1084.6	1052.2	1030	1071.5	1026.6	961.5	1028.3
1179.6	1211.1	1186.6	1212.9	1177.8	1172.9	1173.3	1075.2	1181.2
1276.4	1280.6	1351.4	1286.1	1275.8	1346.2	1274.6	1150.2	1270.5
1259	1256.7	1322.3	1262	1258.1	1316.1	1247	1133.7	1248.2
929.47	963.92	965.21	953.64	929.23	954.28	944.46	877.07	934.05
451.66	377.61	552.24	451.44	451.85	565.39	460.97	381.73	471.22
522.26	505.18	533.05	528.53	522.13	532.98	529.78	442.56	519.82
61.56	67.573	56.868	44.897	60.886	70.466	89.103	58.746	72.668
1237	1241.4	1301.4	1240.9	1237.1	1287.7	1230	1109	1220.1
1237.1	1241.8	1306.9	1245.9	1235.7	1294.7	1222.1	1109	1228.5
1130.6	1105.1	1187.1	1151.6	1131	1180.8	1126.2	1005.7	1123.3
1212.4	1234.1	1282	1239.5	1211.4	1272	1206	1092.5	1202.4
544.49	551.93	575.97	548.88	544.22	578.43	539.37	470.56	546.5
105.66	76.164	128.47	91.781	104.58	134.66	111.52	91.343	104.07
48.776	41.521	46.723	35.167	47.814	60.198	75.148	48.225	59.821
480.78	452.22	518.68	473.81	480.83	524.47	486.13	414.41	488.51
1160.3	1158.2	1224.1	1175.3	1160.9	1221.7	1158.7	1044.6	1152.5
1060.6	1032.7	1110.2	1075.5	1060.5	1117.6	1055.1	952.06	1060.2
1240.4	1266.2	1297	1267.4	1239.5	1289.7	1233.3	1127.1	1235.5
1013.3	1085.2	1075.5	1046	1012.2	1059.6	1012.1	943.47	1009.3
1241.8	1256.5	1301.3	1266	1240.6	1292.7	1235.1	1125.1	1231
1239.3	1249.3	1302.8	1242.6	1239.1	1290.3	1235.2	1118.4	1236.4
