# Supplementary material for: The effect of variations in CT scan protocol on femoral finite element failure load assessment using phantomless calibration
Source: PLoS One. 2022 Mar 18;17(3):e0265524. doi: 10.1371/journal.pone.0265524 (PMC8932617; doi:10.1371/journal.pone.0265524)
Supplement: S1 Data — (ZIP) [file pone.0265524.s004.zip › Data/BMD/C228L/Cortical/C228L_cor_all_AFM_2.xls]

## Sheet: Blad1
1169.2	1154.1	1119.1	1189	1169.7	1110.1	1159.4	1042.7	1150.9
1227	1231.4	1225	1230.7	1227.8	1218.6	1220.3	1105.7	1218.5
1199.1	1204.2	1193.2	1211.5	1199.8	1187.1	1194.7	1077.6	1184.9
1215.3	1217.3	1213.5	1218.1	1216.2	1211.9	1210.8	1101.2	1218.7
73.879	51.295	71.046	58.01	73.385	78.094	93.691	70.693	89.738
233.17	231.73	249.9	221.02	232.59	253.74	230.67	196.47	230.82
956.26	950.03	932.38	977.32	956.65	936.04	952.42	841.88	950.32
1212.4	1206.5	1211.2	1218.9	1212.8	1205.5	1196.1	1084.1	1209.5
1172.1	1158.7	1169	1185.2	1172.5	1174.7	1159.8	1056.7	1166.5
772.77	627.48	773.06	787.98	772.79	769.64	776.69	673.7	768.44
281.66	272.73	322.98	270.93	280.94	326.93	289.62	232.26	286.08
190.18	199.58	220.74	175.01	190.2	224.22	220.94	165.35	208.82
394.08	354.41	418.47	373.39	393.84	418.85	401.71	335.59	401.54
1186.1	1166.8	1199.3	1203.6	1186.7	1208.1	1183.8	1063.9	1175.1
119.7	107.31	160.76	104.9	119.1	166.34	149.69	105.49	137.62
100.36	85.48	104.04	82.555	100.07	110.32	121.25	91.242	116.71
278.07	250.87	276.23	263.78	277.77	284.44	286.63	239.07	291.49
1030.4	986.16	1033.4	1050.9	1031.3	1042.3	1042.9	917.8	1037.6
1023.4	988.32	1008.4	1043.8	1023.7	1011	1032	906.67	1014.2
706.04	683.55	737.69	726.87	705.47	729.3	708.08	611.78	718.03
701.05	669.24	723.4	712.16	701.06	726.02	696.74	601.44	686.4
1011.2	995.4	993.22	1028.8	1011.8	995.69	1021.1	895.2	1006.9
1238.7	1239.8	1235	1243.4	1238.3	1233.1	1239.5	1111.7	1233.6
1256.8	1269.1	1248.1	1268.3	1255.8	1247.1	1251.5	1134.9	1248.8
1244.3	1236.1	1241.6	1246.9	1244.3	1239.9	1246.4	1132.5	1243.9
1236.4	1245.7	1239.9	1239.7	1236.8	1241.7	1238.2	1115.8	1241.8
1096.3	1099.8	1065.5	1126.3	1096.5	1070.2	1096.1	982.32	1095.9
792.25	748.96	798.36	802.35	792.01	795.1	786.78	694.12	793.59
477.52	433.88	467.23	481.56	477.12	466.2	480.41	399.23	471.43
1143.3	1119.6	1130.9	1167	1144	1134.9	1131.7	1022.8	1132.1
1161.1	1155.5	1182.8	1175.7	1162.2	1180.8	1164.7	1041.2	1152
1167.5	1170.3	1176.2	1181.5	1168.8	1173.9	1174.4	1049.9	1161.5
957.03	936.12	948.29	979.21	957.36	948.01	962.18	846.98	946.29
1086.5	1058.9	1136.8	1103.6	1087	1138.1	1086.3	967.81	1093.7
395.66	349.91	404.31	389.86	395.32	407.79	394.34	341.08	401.03
1029.5	1011	993.27	1053.4	1030	998.34	1028.4	910.97	1026.6
651.38	625.18	675.63	656.85	651.58	678.1	650.71	562.66	653.34
667.34	644.52	660.09	683.08	667.13	660.66	669.93	585.78	678.47
1057.8	1047.1	1032.2	1088.2	1058	1038.5	1054.9	939.3	1058.9
892.18	833.97	869.15	920.48	891.22	868.33	884.94	775.26	888.87
1165.4	1177.2	1179.1	1191.7	1165.5	1186.3	1158.8	1041	1165.3
1199.2	1207.9	1209.6	1214.3	1199.8	1216.9	1193.7	1076.1	1203.8
1212.9	1207.8	1216.3	1228.4	1213.1	1214.1	1200.4	1085.1	1205.3
767.89	742.6	749.12	778.61	767.82	750.1	770.28	668.4	760.97
957.85	959.77	957.77	981.91	958.2	953.77	952.23	843.91	956.96
824.05	815.97	834.92	834.72	824.4	842.61	832.24	724.09	831.03
1090.6	1092.4	1070.9	1115.6	1090.8	1058.4	1081.7	967.64	1079
711.84	724.67	718.01	727.53	711.64	717.88	707.41	621.65	712.01
1198.8	1199.2	1191.3	1211.6	1199.4	1184.4	1192.9	1076.9	1183
1239.8	1235.1	1237.8	1243	1239.6	1228	1232.3	1112.5	1226
743.03	749.88	766.09	767.15	742.51	774.25	745.64	649.04	760.48
654.27	576.24	643.8	649	654.56	647.58	651.87	563.65	651.62
1259.9	1265.7	1258.9	1261.5	1259.9	1251.4	1256	1137.5	1247.2
1254.8	1255.1	1254.3	1254.8	1255.6	1245.2	1251.5	1136.9	1240.5
1207.2	1200.2	1203.1	1216.1	1208.6	1197.9	1209.3	1087.2	1193.7
1128.8	1109.4	1153.8	1143.2	1129.8	1153.1	1135.3	1011.8	1124.3
216.12	192.01	251.02	196.83	215.98	256.98	220.31	185.34	214.25
1147	1139.4	1145.9	1170.9	1147.5	1143.1	1141.6	1020.9	1135.7
1238.6	1243.7	1222.8	1247.1	1238.6	1224.1	1230.8	1107.4	1233.8
1237.5	1247	1236.4	1241	1237.5	1228.5	1234.3	1113.7	1235.7
1063.1	1069.3	1035.9	1080.3	1063	1043	1059.6	954.07	1062.9
1016.2	995.87	996.76	1031.6	1016.3	1006.1	1010.5	909.92	1015.9
1164.5	1147.7	1153.2	1174.4	1164.6	1152.1	1150.8	1045.6	1153.4
809.01	800	842.37	824.87	808.64	834.23	797.29	706.56	805.05
1193.8	1175.1	1188.8	1210.9	1194.5	1183.5	1187.8	1072.5	1183.9
1202.8	1175.1	1200.2	1219.8	1203.3	1190.1	1191.1	1082.4	1188
1154.3	1159.9	1154	1170.5	1154.5	1159.9	1151.5	1041.1	1155
1249.2	1243.1	1254.4	1252.9	1248.4	1255.8	1236.7	1130.6	1246.9
1122.4	1198.4	1067.9	1153.7	1122	1062	1123.5	1042.5	1129.6
1255.5	1254.4	1257.4	1258.2	1254.8	1256.8	1252	1130.3	1247.4
1246.4	1262.6	1246.6	1261.7	1245.7	1250.5	1244	1129.9	1248.4
1194.6	1183.9	1189	1207.6	1194.9	1181.9	1194.2	1072.3	1189.5
1237.6	1245.2	1232.8	1243.1	1237.2	1230.6	1237.8	1109.8	1230.8
1252.7	1258.6	1251.7	1256.9	1251.8	1236.1	1240.1	1130.1	1243.1
1248.2	1253.6	1244.9	1251.3	1247.7	1234.2	1238.6	1124	1236.7
1249.6	1258.5	1248.9	1254.4	1249	1235.3	1239.9	1125	1234.2
1062.7	1067.9	1054.9	1089.6	1062.9	1054.2	1060.5	940.51	1052.4
1197.1	1198.8	1193.4	1213.6	1197.6	1190.2	1197.4	1071.7	1186.2
1225.1	1231.7	1222.6	1228.3	1226.1	1218.4	1218.1	1106.3	1225
1252.9	1250.9	1240.5	1264.3	1251.2	1234.6	1240.4	1122.4	1238.4
1241.3	1243.9	1237.9	1244.2	1240.8	1225.5	1238.3	1116.9	1232.9
1231.6	1236	1227.5	1234.8	1232.3	1222.5	1224	1109.4	1227.7
1246.7	1244.2	1251.6	1248.6	1246.4	1247.5	1243.1	1119.1	1234.5
1207.3	1199.6	1203.6	1213.4	1207.6	1193.1	1187.5	1075.8	1199.2
1076.5	1060.8	1093.1	1095.4	1077.5	1103.2	1084.4	961.88	1087.2
638.14	642.5	661.58	654.97	637.62	657.42	634.56	542.7	634.62
1186.8	1176.5	1180.8	1204.9	1187.4	1178.2	1181.8	1066.6	1178.2
1217.2	1218.7	1207.3	1229.8	1218.3	1201.4	1206.6	1089.4	1206.5
1228.5	1230.3	1230.3	1231.5	1227.9	1224.3	1224.1	1104.9	1225.2
1246.8	1254.3	1244.4	1251.2	1246.1	1232.2	1246	1123.8	1241.5
1233	1239.3	1235.9	1239.2	1231.9	1227.2	1220.2	1106.1	1225.1
1228.2	1232.1	1226.8	1231	1228.4	1222	1229.1	1109.2	1229.5
1221.8	1214.6	1222.2	1227.8	1221.3	1210.4	1201.7	1090.4	1207.8
1231.2	1234	1232.6	1237.2	1230.4	1224.2	1222.7	1105.1	1224.2
1196.7	1193.1	1191.2	1205.3	1197.9	1199.2	1195.2	1083.9	1196.1
1214.9	1219.8	1224.9	1222	1215.9	1218.2	1209.8	1091	1197.1
1210.9	1201.8	1207	1217.6	1211.9	1211.1	1208.4	1090.5	1218.9
1106.5	1122.5	1061.2	1137.3	1106.6	1072.9	1104.9	989.69	1105.7
821.21	791.84	726.01	831.17	821.03	728.12	806.39	711.2	801.57
1199.5	1207.6	1197.1	1214.2	1200	1196.8	1202.1	1075.5	1194.6
1254	1258.6	1247.8	1256.7	1253.9	1247.1	1244.4	1125.5	1249.3
1261	1263.5	1255.2	1264.2	1260.7	1252.5	1257.7	1134.7	1251.9
1071.2	1021.1	1079.9	1101.2	1070.4	1071.6	1052.9	948.6	1047.6
1131.2	1061.7	1112.8	1147.9	1131.9	1110.6	1132.3	1007.4	1115.5
1218.9	1214.6	1219.9	1221	1220	1223.9	1221.5	1096.2	1216.8
1228.1	1232.7	1227.3	1229.8	1228.5	1226.8	1230.5	1110	1229
1233.9	1242.9	1232.9	1237.3	1233.9	1228.3	1233.3	1111.7	1236.6
641.27	533.02	615.35	656.02	642.23	625.83	644.96	561.54	655.46
1247.4	1251	1243.7	1249.8	1246.9	1234.7	1244.2	1120.7	1235.6
1195	1174.7	1204.2	1205.9	1196.2	1208.3	1196.3	1074.2	1203.8
1241.9	1245.5	1242.3	1245.9	1241	1236.5	1236.5	1119.9	1236.8
1180.8	1178.3	1174.1	1201	1181	1169	1177.9	1054.1	1165.2
1254.9	1258.5	1251.5	1256.8	1254.4	1245.3	1244.1	1129.2	1252
1217.9	1229	1220.1	1222.1	1218.7	1214.2	1211.4	1101.6	1212.9
1216.9	1221.2	1210.7	1229.3	1216.7	1205.9	1206.1	1093.2	1206.1
1237.8	1248	1238.3	1239	1237.9	1237.7	1239.8	1117.8	1243.6
1258.6	1252.2	1259.1	1271.5	1257.3	1255.8	1244.2	1140	1255.6
1255	1262.8	1251.3	1257.3	1254.4	1260.6	1242.6	1132.7	1256.5
1217.8	1221.1	1217.5	1220.3	1218.2	1218.6	1221.6	1101.4	1218.5
1236.6	1235.6	1233	1238.6	1236.4	1231.8	1234.2	1118.9	1236.5
535.14	483.53	534.13	539.65	534.73	534.57	526.91	459.84	527.57
1200	1190.3	1200.1	1206.8	1200.9	1203.3	1195.8	1085.2	1197.4
1252.5	1255.6	1243.4	1255.7	1251.6	1248.9	1246.9	1131.7	1251
1267.2	1276.8	1272.4	1285.8	1266	1261.7	1265.2	1145.3	1263.7
1236.5	1236.7	1237.6	1242.1	1236.5	1230.7	1235.7	1117.5	1231.1
1261.1	1267.3	1259.2	1264.9	1260.3	1249.8	1257.2	1138	1247.2
1102.7	1182	1093.3	1125.3	1101.6	1079.9	1095	1010.4	1100.5
1274.8	1281.4	1274.8	1281.2	1273.8	1266.7	1275.9	1143.3	1264.2
1249.1	1247.3	1244.2	1253	1248.5	1240.6	1239.6	1118	1237.4
1015.6	971.84	978.74	1037.4	1016.1	983.26	1014.8	897.85	1012.4
1199.5	1208.7	1197.4	1211.6	1199.9	1193.3	1193	1081	1189.6
1252	1250.6	1250.8	1257.1	1251.2	1235.7	1241.4	1126.7	1235.9
1204.2	1187.9	1195.1	1211.6	1205.1	1196.8	1201.4	1091.4	1198.7
1142.7	1220.4	1095.3	1173.1	1142.7	1093.4	1142.1	1054.1	1139.8
1265.7	1282.4	1266.8	1288.6	1264	1252.6	1254.8	1142.9	1252.3
1213.3	1249	1203	1247.6	1213.3	1188.8	1217.7	1104.3	1216.9
1250.6	1254.5	1252.8	1257.6	1249.9	1249.3	1245.2	1122.6	1238.9
1254.6	1251.9	1252.1	1257.1	1253.6	1243.7	1250.7	1129.2	1243.9
1258.2	1262.1	1262.9	1262.5	1257	1252	1256.5	1133.5	1248.1
1211.5	1211.5	1211.3	1218	1212.5	1207.6	1210.5	1090.5	1206.7
1261.5	1262	1265	1276.2	1261.2	1256.2	1258.7	1140.4	1256.5
1257.4	1267.8	1250.4	1260.6	1257	1246.7	1253.3	1130.4	1246.8
1235.1	1250.2	1238.3	1239.1	1235.4	1240.3	1236.4	1114.1	1239.4
1029.3	1149.8	1019.7	1051	1028.6	1014.3	1023.1	946.97	1027.3
1215.4	1231.5	1220.7	1227.5	1216.2	1227.3	1212	1093.6	1223.8
1253.6	1255.5	1249.8	1256.5	1253.2	1239.8	1244.7	1124.4	1234
1135.7	1151.3	1052.5	1173.7	1135.2	1043.1	1135.6	1045.7	1136.2
1253.5	1261.9	1253.2	1255.1	1254.2	1254.3	1254.6	1136.2	1248.1
1242.1	1244.8	1234.2	1247.6	1241.6	1230.2	1234.5	1113.9	1233.3
1260.9	1267.7	1267.4	1270.6	1260.2	1264.3	1259.6	1132.2	1252
1249.5	1249.6	1253.4	1258.7	1249.1	1252	1244.1	1122	1238.4
1262.2	1265.4	1268.5	1273.3	1261.6	1266.5	1261.2	1131.2	1252.7
1117.3	1135.9	1052.4	1152	1116.5	1040.5	1118.3	1022.4	1119.3
1256.2	1263.5	1254.8	1259.2	1255.6	1247.5	1252.7	1130.6	1243.6
1258.6	1262.4	1254.9	1261.6	1257.4	1241.1	1248	1140.8	1247.4
1257.7	1263.9	1249.7	1275.2	1256.1	1244.8	1246.2	1135.2	1255.2
1257.2	1260.3	1257.8	1259.9	1256.1	1247.3	1254.8	1132.2	1246.2
1271.4	1275.9	1274.1	1277.3	1270.1	1265.2	1266.2	1144.5	1256.3
1130.6	1139.6	1133.6	1166.3	1130.5	1135.8	1126.3	998.5	1122.1
890.41	967.85	853.14	928.34	889.37	844.47	897.65	833.66	895.81
1242.3	1256.6	1244.3	1253.2	1241.1	1235.1	1239.3	1118.5	1237
1242.3	1231	1244.8	1244.2	1243.1	1248.2	1239.9	1128	1240.3
1250.6	1250.3	1247.6	1253.1	1250.1	1240.7	1249.7	1124.6	1240.8
1243.5	1248.2	1243.1	1247.3	1243	1234	1242.5	1117.3	1233.4
1264	1259.6	1269.4	1267.7	1262.7	1260.2	1254.6	1143.7	1256.6
1260.9	1269.8	1247.8	1280.4	1259.4	1235.6	1248.9	1134.8	1250.8
1191	1212.1	1172.2	1217.3	1190.7	1163.5	1181.7	1088	1183.2
1234.6	1256.7	1213.3	1258.4	1234.2	1213.9	1228	1123.4	1228.4
1253.8	1252.9	1252.9	1256.4	1253.4	1247.1	1241.9	1128.5	1243.9
1262	1257.6	1265.9	1264.5	1260.9	1257.4	1252	1141.2	1256.4
1118	1133.4	1099.6	1147.3	1117	1100.5	1117.4	1032.3	1113.1
1103.2	1104.4	1095	1129.7	1103.6	1089.3	1110.5	1029	1123.8
1228.3	1233.6	1226.1	1237.9	1228.6	1228.2	1220.3	1099.8	1232.3
1228.1	1251.9	1222.6	1254.2	1227.4	1221.4	1223.6	1122.9	1228.7
1220.8	1259	1187.6	1248.2	1219.8	1181.7	1216.8	1112.6	1216.4
1195.9	1233.9	1172.5	1228.1	1195	1169.1	1194	1087.4	1193.1
1141.1	1195.1	1213.5	1163.1	1141.1	1192.3	1142.2	1053.7	1138.9
1214.8	1253.6	1211.7	1238.7	1213.5	1198	1215.2	1103.4	1207.9
1276.3	1281.6	1276.9	1283.4	1275.2	1267.3	1277.3	1143.8	1265.3
1262.3	1270.2	1258.2	1265.8	1262.3	1255.6	1262.7	1138.9	1253.5
1261.9	1270.6	1241.3	1276.5	1260	1233.9	1252.1	1129.6	1242.7
1240.4	1248.6	1194.4	1260.9	1238.8	1187.8	1238.7	1119.9	1232.1
1139.7	1187.7	1094.3	1166	1138.6	1090	1138.6	1044.5	1120.7
1231.6	1247.8	1225.2	1255.6	1231.1	1217.1	1230	1119.9	1232.8
1014.2	1036.3	984.71	1037.9	1014.2	985.88	1014.7	943.58	1014.5
1172.5	1213.9	1172.4	1194.9	1171.5	1169.2	1166.6	1069	1171.3
1251.3	1263.8	1258.9	1258.1	1250.4	1248.8	1256.1	1125.6	1244.5
1203.2	1227.9	1200.9	1234.2	1202.2	1191.1	1194.3	1094.6	1202.8
1025.2	1064.3	962.68	1049.9	1025.2	955.22	1040.6	963.14	1029
1280.5	1290.6	1266.6	1294.4	1278.8	1255.4	1274.4	1152.9	1266.4
1069	1162.1	1034.7	1091.9	1069.6	1028.3	1066.1	995.27	1053.2
1164.6	1160.4	1155.6	1174.7	1164.1	1158.8	1155.7	1050.2	1156.4
957.43	1083.3	922.72	982.73	957.03	913.97	948.35	894.41	940.79
1187.4	1222.5	1183.1	1216.7	1186	1176.9	1182.5	1081.7	1180.3
1081.8	1140.3	1048.2	1112.4	1081.7	1048.2	1082.9	1006.8	1081.3
995.2	1013.2	877.61	1015.2	993.75	878.11	985.9	920.53	990.8
1143.1	1175.4	1138.3	1168.6	1143.2	1140.9	1144.7	1055.3	1141.3
1104.8	1133.9	1070.4	1128.2	1103.6	1069	1103	1019.4	1097.1
1030.5	1054.5	1029.7	1052.2	1030	1017.8	1026.6	961.5	1028.3
1179.6	1211.1	1126.6	1212.9	1177.8	1114.3	1173.3	1075.2	1181.2
1276.4	1280.6	1283.2	1286.1	1275.8	1279	1274.6	1150.2	1270.5
1259	1256.7	1255.6	1262	1258.1	1250.4	1247	1133.7	1248.2
929.47	963.92	916.26	953.64	929.23	906.36	944.46	877.07	934.05
451.66	377.61	523.8	451.44	451.85	536.6	460.97	381.73	471.22
522.26	505.18	505.57	528.53	522.13	505.79	529.78	442.56	519.82
61.56	67.573	53.044	44.897	60.886	66.013	89.103	58.746	72.668
1237	1241.4	1235.8	1240.9	1237.1	1223.4	1230	1109	1220.1
1237.1	1241.8	1240.9	1245.9	1235.7	1230.1	1222.1	1109	1228.5
1130.6	1105.1	1127.1	1151.6	1131	1121.7	1126.2	1005.7	1123.3
1212.4	1234.1	1217.3	1239.5	1211.4	1208.4	1206	1092.5	1202.4
544.49	551.93	546.36	548.88	544.22	549	539.37	470.56	546.5
105.66	76.164	121.08	91.781	104.58	127.05	111.52	91.343	104.07
48.776	41.521	43.403	35.167	47.814	56.249	75.148	48.225	59.821
480.78	452.22	491.92	473.81	480.83	497.7	486.13	414.41	488.51
1160.3	1158.2	1162.3	1175.3	1160.9	1160.6	1158.7	1044.6	1152.5
1060.6	1032.7	1054.1	1075.5	1060.5	1061.7	1055.1	952.06	1060.2
1240.4	1266.2	1231.5	1267.4	1239.5	1225.3	1233.3	1127.1	1235.5
1013.3	1085.2	1021	1046	1012.2	1006.5	1012.1	943.47	1009.3
1241.8	1256.5	1235.6	1266	1240.6	1228.1	1235.1	1125.1	1231
1239.3	1249.3	1237.1	1242.6	1239.1	1225.9	1235.2	1118.4	1236.4
