# Supplementary material for: The effect of variations in CT scan protocol on femoral finite element failure load assessment using phantomless calibration
Source: PLoS One. 2022 Mar 18;17(3):e0265524. doi: 10.1371/journal.pone.0265524 (PMC8932617; doi:10.1371/journal.pone.0265524)
Supplement: S1 Data — (ZIP) [file pone.0265524.s004.zip › Data/BMD/C228L/Cortical/C228L_cor_all_Phant.xlsx]

## Sheet: C228L_P1_VM_Phant_cor
1149.5	1132.5	1100.4	1167.6	1150.9	1093	1138.5	1143.8	1133.9
1206	1207.8	1203.6	1208.2	1207.7	1198.9	1197.8	1212.2	1200
1178.7	1181.3	1172.6	1189.5	1180.4	1168.1	1172.9	1181.6	1167.1
1194.6	1194	1192.4	1196	1196.4	1192.3	1188.6	1207.2	1200.2
81.305	58.061	78.865	65.489	80.972	85.641	100.49	89.665	97.882
236.66	233.85	253.19	224.34	236.36	257.09	233.91	226.07	235.63
941.89	933.65	918.41	961.33	943.03	923.07	936.89	926.03	938.12
1191.7	1183.5	1190.2	1196.7	1193	1186	1174.3	1188.7	1191.2
1152.5	1137	1149	1163.9	1153.7	1156	1138.9	1159	1149.2
762.94	619.41	763.12	776.82	763.59	760.65	765.73	743.64	760.53
283.95	273.8	324.43	272.97	283.54	328.52	291.32	264.88	289.58
194.73	202.52	224.77	179.5	194.98	228.27	224.43	192.33	214.15
393.6	353.37	417.5	372.81	393.73	418.24	400.49	376.95	402.31
1166	1144.8	1178.6	1181.9	1167.6	1188.6	1162.2	1166.8	1157.6
125.99	112.63	166.31	111.18	125.59	171.78	155.03	127.41	144.63
107.13	91.365	111.02	89.407	107.02	117.1	127.33	111.95	124.21
280.45	252.49	278.86	266.01	280.45	287.05	288.41	272.28	294.86
1014.2	968.85	1016.9	1033	1015.9	1026.8	1025	1008.4	1023.3
1007.4	970.96	992.46	1026.1	1008.5	996.26	1014.4	996.29	1000.5
697.86	674.03	728.65	717.27	697.88	721.27	698.91	676.48	711.32
692.99	660.09	714.72	702.93	693.57	718.07	687.85	665.26	680.43
995.47	977.85	977.72	1011.5	996.81	981.29	1003.8	983.86	993.36
1217.3	1216	1213.4	1220.6	1218	1213	1216.6	1218.7	1214.7
1235	1244.5	1226.2	1244.9	1235	1226.7	1228.2	1243.8	1229.5
1222.8	1212.4	1219.8	1224	1223.8	1219.6	1223.2	1241.2	1224.7
1215.2	1221.7	1218.2	1217	1216.4	1221.4	1215.2	1223.1	1222.7
1078.5	1079.6	1048.1	1106.5	1079.5	1054	1076.8	1078.3	1080.3
781.94	737.75	787.79	790.82	782.34	785.5	775.56	765.78	785.09
474.98	430.79	465.02	478.22	475.02	464.46	477.15	445.96	470.54
1124.4	1098.8	1111.9	1146.2	1125.9	1117.2	1111.5	1122.2	1115.6
1141.7	1133.9	1162.5	1154.6	1143.7	1162	1143.7	1142.2	1135
1147.9	1148.3	1156.1	1160.3	1150	1155.2	1153.1	1151.6	1144.3
942.65	920.1	933.92	963.16	943.72	934.76	946.39	931.55	934.18
1068.9	1039.7	1117.7	1084.4	1070.3	1120.3	1067.3	1062.6	1078.1
395.14	348.98	403.7	388.87	395.18	407.45	393.32	382.9	401.81
1013.4	993.08	977.76	1035.4	1014.7	983.88	1010.9	1001	1012.6
644.54	617.16	668.16	649.04	645.28	671.3	643.03	623.2	648.16
660.12	636.01	653	674.6	660.46	654.27	661.75	648.28	672.69
1040.9	1028.2	1015.7	1069.4	1042	1023.1	1036.8	1031.7	1044.1
879.4	820.58	856.78	905.93	879.17	856.97	871.17	853.77	878.11
1145.9	1154.9	1158.9	1170.2	1146.9	1167.3	1137.9	1141.9	1148
1178.8	1184.9	1188.6	1192.3	1180.4	1197.2	1171.9	1180	1185.6
1192.2	1184.8	1195.1	1206	1193.3	1194.5	1178.4	1189.8	1187
758.17	731.57	739.79	767.69	758.73	741.57	759.49	737.89	753.24
943.45	943.14	943.16	965.79	944.54	940.38	936.71	928.22	944.6
812.95	803.04	823.41	822.37	813.95	831.87	819.84	798.28	821.64
1073	1072.3	1053.4	1096	1073.9	1042.5	1062.8	1062.4	1063.8
703.51	714.09	709.46	717.91	703.9	710.12	698.25	687.18	705.44
1178.4	1176.4	1170.7	1189.6	1179.9	1165.5	1171.1	1180.9	1165.3
1218.4	1211.3	1216.1	1220.2	1219.1	1208.1	1209.5	1219.5	1207.3
733.93	738.65	756.33	756.52	734.03	765.15	735.49	716.89	752.76
647.37	569.49	637.13	641.39	648.19	641.51	644.15	624.28	646.48
1238	1241.2	1236.6	1238.2	1239	1230.9	1232.6	1246.6	1228
1233.1	1230.8	1232.2	1231.7	1234.7	1224.9	1228.2	1246	1221.4
1186.7	1177.4	1182.3	1194	1188.9	1178.6	1187.1	1192.1	1175.7
1110.2	1088.9	1134.2	1123	1112.1	1135	1115	1110.3	1108
220.04	195.15	254.29	200.77	220.15	260.25	223.81	214	219.44
1127.9	1118.2	1126.5	1149.9	1129.3	1125.2	1121.1	1120.2	1119.2
1217.2	1219.8	1201.4	1224.2	1218.2	1204.2	1208	1213.9	1214.9
1216.2	1223	1214.8	1218.2	1217.1	1208.5	1211.4	1220.8	1216.8
1046.1	1049.9	1019.3	1061.7	1046.8	1027.5	1041.3	1047.7	1048
1000.4	978.31	981.16	1014.2	1001.3	991.44	993.43	999.82	1002.1
1145	1126.3	1133.7	1153.3	1146	1133.9	1130.1	1147	1136.4
798.28	787.48	830.68	812.76	798.57	823.69	785.8	779.27	796.28
1173.6	1152.9	1168.3	1188.9	1175.1	1164.7	1166.2	1176.1	1166.2
1182.4	1152.9	1179.5	1197.6	1183.8	1171	1169.3	1186.8	1170.1
1135.1	1138.1	1134.4	1149.6	1136.1	1141.5	1130.8	1142.1	1138
1227.6	1219.2	1232.2	1229.9	1227.8	1235.2	1213.7	1239.1	1227.7
1104	1175.6	1050.5	1133.2	1104.4	1046	1103.6	1143.6	1113.2
1233.8	1230.2	1235.2	1235	1234	1236.2	1228.7	1238.8	1228.1
1224.9	1238.1	1224.7	1238.4	1225.2	1230	1220.9	1238.4	1229.1
1174.3	1161.5	1168.6	1185.7	1175.6	1163.1	1172.4	1175.9	1171.6
1216.2	1221.2	1211.3	1220.3	1216.8	1210.6	1214.8	1216.6	1212
1231	1234.2	1229.7	1233.7	1231.1	1215.9	1217.1	1238.6	1223.9
1226.6	1229.4	1223.1	1228.3	1227	1214.1	1215.6	1231.9	1217.7
1228	1234.2	1226.9	1231.4	1228.4	1215.2	1216.9	1233.1	1215.2
1045.7	1048.5	1037.8	1070.7	1046.7	1038.4	1042.2	1033	1037.8
1176.7	1176.1	1172.9	1191.6	1178.2	1171.2	1175.5	1175.2	1168.4
1204.1	1208	1201.3	1205.9	1206	1198.7	1195.6	1212.7	1206.3
1231.3	1226.8	1218.7	1241	1230.5	1214.5	1217.4	1230.3	1219.4
1219.9	1220	1216.2	1221.4	1220.4	1205.6	1215.3	1224.2	1214
1210.4	1212.2	1206	1212.3	1212.1	1202.7	1201.4	1216.2	1208.9
1225.2	1220.3	1229.6	1225.7	1225.8	1227.1	1220	1226.7	1215.6
1186.7	1176.8	1182.7	1191.3	1187.9	1173.9	1165.8	1179.7	1181.1
1059.2	1041.6	1075.1	1076.4	1061	1086.2	1065.4	1056.2	1071.8
631.63	634.04	654.46	647.21	631.66	651.11	627.29	601.56	629.87
1166.8	1154.3	1160.5	1183.1	1168.2	1159.5	1160.3	1169.7	1160.6
1196.4	1195.4	1186.4	1207.4	1198.4	1182.1	1184.5	1194.4	1188.3
1207.4	1206.7	1208.8	1209	1207.8	1204.4	1201.5	1211.3	1206.5
1225.2	1230.1	1222.5	1228.2	1225.5	1212.1	1222.9	1231.8	1222.4
1211.8	1215.5	1214.3	1216.5	1211.7	1207.3	1197.7	1212.6	1206.4
1207.2	1208.5	1205.3	1208.6	1208.3	1202.1	1206.4	1215.9	1210.7
1200.9	1191.5	1200.9	1205.4	1201.3	1190.9	1179.7	1195.5	1189.5
1210	1210.3	1211	1214.6	1210.2	1204.3	1200.2	1211.5	1205.5
1176.4	1170.4	1170.7	1183.5	1178.5	1180	1173.3	1188.5	1178
1194.2	1196.4	1203.6	1199.7	1196.1	1198.4	1187.6	1196.2	1179
1190.2	1179	1186.1	1195.4	1192.2	1191.6	1186.3	1195.7	1200.3
1088.4	1101.7	1043.9	1117.2	1089.4	1056.6	1085.5	1086.3	1089.8
810.19	779.53	717.26	818.9	810.66	720.12	794.66	784.3	792.88
1179.2	1184.5	1176.5	1192.2	1180.6	1177.6	1180.1	1179.4	1176.6
1232.3	1234.3	1225.9	1233.6	1233.2	1226.7	1221.3	1233.6	1230
1239.1	1239	1233	1240.9	1239.8	1231.9	1234.3	1243.6	1232.5
1054	1002.9	1062.2	1082.1	1054.1	1055.3	1034.7	1041.8	1033.1
1112.5	1042.4	1094.3	1127.6	1114.1	1093.5	1112.1	1105.5	1099.4
1198.1	1191.4	1198.6	1198.8	1200.1	1204.1	1199	1201.8	1198.3
1207	1209	1205.9	1207.4	1208.3	1206.8	1207.7	1216.8	1210.2
1212.7	1219	1211.3	1214.6	1213.6	1208.3	1210.4	1218.6	1217.7
634.69	527.38	609.4	648.23	636.16	620.28	637.42	622	650.23
1225.9	1226.9	1221.8	1226.8	1226.3	1214.6	1221.1	1228.4	1216.6
1174.8	1152.5	1183.3	1184.1	1176.8	1188.8	1174.4	1177.9	1185.6
1220.5	1221.5	1220.5	1223.1	1220.6	1216.4	1213.5	1227.5	1217.8
1160.9	1156	1154	1179.3	1162	1150.4	1156.5	1156.2	1147.9
1233.1	1234.2	1229.5	1233.6	1233.6	1224.9	1221	1237.6	1232.7
1197.1	1205.5	1198.8	1199.9	1198.8	1194.6	1189.1	1207.7	1194.5
1196.1	1197.9	1189.7	1206.9	1196.9	1186.5	1184	1198.6	1187.9
1216.5	1223.9	1216.5	1216.3	1217.5	1217.5	1216.8	1225.3	1224.5
1236.7	1228.1	1236.9	1248	1236.4	1235.1	1221.1	1249.3	1236.2
1233.3	1238.4	1229.2	1234.2	1233.6	1239.8	1219.6	1241.4	1237.1
1196.9	1197.8	1196.3	1198.1	1198.3	1198.8	1199.1	1207.5	1200
1215.3	1211.8	1211.4	1215.9	1216.1	1211.8	1211.3	1226.5	1217.5
531.17	479.17	530.24	534.82	531.23	531.2	522.44	511.7	525.36
1179.7	1167.7	1179.4	1184.9	1181.4	1184	1173.9	1189.9	1179.4
1230.8	1231.4	1221.6	1232.6	1230.9	1228.4	1223.7	1240.3	1231.7
1245.1	1252	1249.8	1261.9	1245	1241	1241.6	1255.1	1244.1
1215.2	1213	1215.9	1219.4	1216.2	1210.7	1212.8	1224.9	1212.2
1239.2	1242.7	1237	1241.6	1239.4	1229.3	1233.8	1247.2	1228
1084.7	1159.6	1075.2	1105.5	1084.5	1063.5	1075.8	1108.8	1084.8
1252.5	1256.5	1252.2	1257.5	1252.6	1245.8	1252	1253	1244.6
1227.5	1223.3	1222.3	1230	1227.9	1220.4	1216.6	1225.5	1218.4
999.79	954.89	963.6	1019.9	1001.1	969.16	997.63	986.73	998.69
1179.2	1185.7	1176.7	1189.6	1180.4	1174.1	1171.2	1185.3	1171.7
1230.3	1226.5	1228.8	1234	1230.5	1215.6	1218.4	1234.9	1216.9
1183.7	1165.4	1174.4	1189.6	1185.5	1177.6	1179.4	1196.7	1180.6
1123.8	1197.1	1077.2	1152.1	1124.6	1076.6	1121.7	1156.2	1123.1
1243.7	1257.5	1244.4	1264.7	1243	1232	1231.4	1252.5	1233
1192.6	1224.9	1182.2	1224.7	1193.5	1169.7	1195.3	1210.7	1198.4
1228.9	1230.2	1230.7	1234.5	1229.2	1228.8	1222.1	1230.4	1219.9
1232.9	1227.7	1230	1234	1232.9	1223.4	1227.5	1237.6	1224.8
1236.4	1237.7	1240.6	1239.2	1236.2	1231.5	1233.1	1242.3	1228.9
1190.9	1188.4	1190.3	1195.8	1192.8	1188.1	1188.3	1195.7	1188.5
1239.6	1237.6	1242.6	1252.5	1240.2	1235.6	1235.2	1249.8	1237
1235.6	1243.2	1228.4	1237.4	1236.1	1226.3	1230	1239	1227.6
1213.8	1226.1	1216.6	1216.4	1215.1	1220.1	1213.5	1221.2	1220.4
1013.2	1128.3	1003.5	1033.1	1013.2	999.47	1005.7	1040	1013.2
1194.6	1207.9	1199.5	1205.1	1196.3	1207.3	1189.7	1199	1205.2
1231.9	1231.2	1227.8	1233.4	1232.5	1219.5	1221.6	1232.5	1215.1
1116.9	1129.7	1035.5	1152.7	1117.3	1027.6	1115.3	1147.1	1119.6
1231.8	1237.5	1231.1	1232	1233.4	1233.7	1231.2	1245.3	1228.8
1220.7	1220.9	1212.6	1224.7	1221.2	1210.2	1211.7	1221	1214.4
1239	1243.1	1245	1247.1	1239.3	1243.4	1236.1	1240.9	1232.7
1227.9	1225.5	1231.3	1235.5	1228.4	1231.4	1221	1229.8	1219.4
1240.3	1240.9	1246	1249.7	1240.7	1245.6	1237.7	1239.8	1233.4
1099	1114.7	1035.4	1131.5	1099.1	1025.1	1098.4	1121.8	1103.1
1234.4	1239.1	1232.7	1236	1234.8	1227.1	1229.4	1239.1	1224.4
1236.7	1238	1232.7	1238.3	1236.6	1220.8	1224.8	1250.2	1228.2
1235.8	1239.4	1227.8	1251.6	1235.3	1224.5	1223.1	1244.2	1235.8
1235.4	1235.9	1235.6	1236.7	1235.3	1226.9	1231.5	1240.8	1227
1249.3	1251.1	1251.5	1253.7	1248.9	1244.3	1242.5	1254.2	1236.8
1112	1118.4	1114.5	1145.4	1112.7	1118	1106.3	1095.9	1105.8
877.67	951.01	841.18	913.59	877.36	833.69	883.55	917.11	884.89
1220.9	1232.4	1222.4	1230.1	1220.7	1215	1216.3	1226	1218
1220.8	1207.4	1223	1221.3	1222.6	1227.8	1216.9	1236.3	1221.2
1229	1226.2	1225.6	1230	1229.5	1220.5	1226.4	1232.6	1221.7
1222	1224.2	1221.3	1224.4	1222.5	1213.9	1219.5	1224.7	1214.5
1242.1	1235.3	1246.9	1244.3	1241.7	1239.4	1231.2	1253.4	1237.2
1239	1245.2	1225.8	1256.7	1238.5	1215.5	1225.6	1243.7	1231.5
1170.9	1189	1152.2	1195.1	1171.4	1145.1	1160.2	1192.9	1165.5
1213.4	1232.5	1192.2	1235.2	1213.9	1194.3	1205.3	1231.4	1209.6
1232.1	1228.7	1230.9	1233.3	1232.7	1226.7	1218.8	1236.9	1224.8
1240.1	1233.3	1243.5	1241.1	1240	1236.7	1228.6	1250.6	1237
1099.6	1112.3	1081.4	1127	1099.5	1083.5	1097.6	1132.6	1097.1
1085.2	1084.1	1076.9	1109.8	1086.4	1072.7	1090.8	1128.9	1107.5
1207.2	1209.9	1204.7	1215.2	1208.4	1208.3	1197.8	1205.8	1213.4
1207.1	1227.8	1201.3	1231.2	1207.2	1201.6	1201	1230.7	1209.9
1199.9	1234.7	1167.2	1225.2	1199.9	1162.8	1194.4	1219.6	1197.9
1175.6	1210.2	1152.4	1205.7	1175.6	1150.6	1172.2	1192.2	1175.1
1122.1	1172.4	1192.5	1142.4	1123	1173.2	1121.8	1155.7	1122.2
1194	1229.4	1190.7	1216	1193.7	1178.7	1192.9	1209.7	1189.6
1254.1	1256.7	1254.2	1259.6	1254	1246.4	1253.3	1253.5	1245.6
1240.4	1245.5	1236	1242.4	1241.3	1235	1239.1	1248.2	1234.2
1240	1245.9	1219.5	1252.9	1239.1	1213.8	1228.7	1238.1	1223.6
1219.1	1224.5	1173.8	1237.7	1218.4	1168.8	1215.7	1227.6	1213.2
1120.8	1165.2	1076.3	1145.2	1120.6	1073.3	1118.2	1145.7	1104.4
1210.4	1223.7	1203.8	1232.5	1210.9	1197.4	1207.3	1227.5	1213.9
998.44	1017.7	969.42	1020.3	999.2	971.72	997.52	1036.3	1000.8
1152.8	1190.7	1152.3	1173.4	1152.7	1150.7	1145.5	1172.3	1153.8
1229.6	1239.3	1236.6	1235	1229.8	1228.4	1232.7	1233.7	1225.3
1182.7	1204.3	1180.1	1211.7	1182.7	1172	1172.4	1200.1	1184.7
1009.1	1045	947.95	1032.1	1009.9	941.79	1022.8	1057.5	1014.9
1258.1	1265.4	1244.2	1270.3	1257.4	1234.8	1250.5	1263.4	1246.7
1051.9	1140.2	1018.1	1073	1053.2	1013.1	1047.6	1092.4	1038.5
1145.1	1138.6	1136	1153.6	1145.5	1140.5	1134.9	1151.9	1139.4
943.03	1063.5	909	966.59	943.39	901.53	932.93	983	928.81
1167.3	1199.1	1162.8	1194.6	1166.9	1158.2	1161	1186.2	1162.7
1064.4	1119	1031.3	1092.9	1065	1032.6	1064	1104.9	1066
979.87	995.23	865.03	998.2	979.23	866.53	969.5	1011.3	977.64
1124.1	1153.2	1119.2	1147.7	1125.1	1123.1	1124.2	1157.5	1124.5
1086.7	1112.8	1053	1108.4	1086.4	1052.9	1083.5	1118.6	1081.4
1014.3	1035.4	1013.3	1034.2	1014.6	1002.9	1009.1	1055.8	1014.3
1159.7	1187.9	1107.8	1190.9	1158.9	1097	1152	1179.1	1163.5
1254.1	1255.7	1260.4	1262.3	1254.5	1257.8	1250.7	1260.5	1250.8
1237.2	1232.4	1233.5	1238.8	1237.3	1229.9	1223.9	1242.5	1228.9
915.77	947.18	902.7	938.24	916.27	894.1	929.14	964.18	922.23
449.75	375.98	520.17	448.87	450.35	533.18	458.22	426.99	470.34
518.62	500.26	502.4	523.99	518.94	503.11	525.23	492.96	517.8
69.29	73.92	61.318	52.711	68.773	73.849	96.016	76.709	81.215
1215.7	1217.5	1214.1	1218.2	1216.7	1203.6	1207.2	1215.7	1201.5
1215.8	1217.9	1219.2	1223	1215.4	1210.1	1199.6	1215.7	1209.7
1111.9	1084.7	1108.2	1131.1	1113.2	1104.3	1106.2	1103.7	1107
1191.7	1210.4	1196.1	1216.8	1191.7	1188.9	1183.9	1197.9	1184.2
540.3	545.81	542.15	543.82	540.5	545.29	534.58	523.33	543.84
112.31	82.289	127.64	98.397	111.42	133.43	117.85	112.06	111.87
56.822	48.538	51.921	43.229	56.016	64.319	82.424	65.298	68.672
478.16	448.66	489.09	470.67	478.63	495.21	482.72	462.43	487.23
1140.9	1136.5	1142.5	1154.3	1142.4	1142.3	1137.8	1145.9	1135.5
1043.7	1014.2	1037	1056.9	1044.4	1045.7	1036.9	1045.5	1045.4
1219	1241.7	1210	1244	1219.1	1205.4	1210.5	1235.3	1216.5
997.51	1065.4	1004.8	1028.2	997.2	991.89	995.02	1036.2	995.74
1220.4	1232.2	1214	1242.6	1220.2	1208.2	1212.2	1233.2	1212.2
1218	1225.3	1215.4	1219.8	1218.7	1206	1212.4	1225.9	1217.4
