# Supplementary material for: The effect of variations in CT scan protocol on femoral finite element failure load assessment using phantomless calibration
Source: PLoS One. 2022 Mar 18;17(3):e0265524. doi: 10.1371/journal.pone.0265524 (PMC8932617; doi:10.1371/journal.pone.0265524)
Supplement: S1 Data — (ZIP) [file pone.0265524.s004.zip › Data/BMD/C228L/Trabecular/C228L_trab_all_AFM.xlsx]

## Sheet: C228L_P1_VM_AFM_trab
-15.343	-8.6783	-16.981	-15.187	-15.581	-9.0839	-24.537	-11.108	-6.3543
-26.063	-21.267	-25.763	-26.133	-25.829	-10.663	-11.717	-17.655	-20.128
-30.102	-27.314	-29.299	-31.278	-29.204	-14.924	-13.641	-19.11	-21.198
-23.012	-21.373	-24.09	-24.619	-22.601	-14.724	-14.753	-11.408	-13.183
-17.018	-20.036	-16.274	-15.676	-17.9	-20.253	-12.24	-18.069	-18.261
-24.248	-30.631	-24.218	-25.244	-23.434	-14.485	-10.482	-17.012	-18.92
-16.675	-21.723	-18.203	-15.382	-17.977	-20.583	-17.309	-17.47	-16.166
-19.981	-13.793	-22.281	-19.166	-21.202	-22.584	-15.616	-13.758	-16.824
-23.286	-19.931	-26.723	-22.316	-23.908	-21.625	-14.271	-26.071	-27.112
-25.775	-30.579	-26.69	-26.134	-24.924	-9.8295	-24.515	-17.417	-17
-20.41	-24.588	-21.065	-19.616	-21.112	-20.423	-16.041	-13.222	-15.623
-17.508	-10.691	-19.984	-16.794	-18.238	-17.097	-17.323	-15.37	-15.496
-7.2223	-7.6549	-6.6504	-8.6406	-7.5585	5.8832	-1.4134	-3.6627	-11.093
-26.683	-16.327	-27.202	-27.131	-26.27	-15.174	-12.877	-16.896	-16.116
-26.454	-27.696	-25.51	-27.637	-25.432	-16.395	-18.835	-20.58	-16.432
-26.57	-28.41	-26.917	-26.076	-26.208	-19.242	-16.581	-17.854	-15.792
-22.646	-18.429	-24.562	-23.172	-22.484	-16.081	-11.793	-14.76	-17.845
-27.241	-19.819	-26.602	-27.783	-26.975	-20.294	-19.207	-20.348	-17.758
-21.776	-18.694	-20.645	-22.099	-21.349	-13.63	-27.226	-16.204	-15.03
-24.084	-26.49	-25.344	-24.554	-23.742	-20.212	-17.459	-19.398	-17.05
-20.002	-24.171	-21.2	-19.381	-20.326	-8.4025	-27.119	-15.177	-15.602
-27.623	-27.652	-30.145	-27.57	-27.07	-15.759	-20.131	-19.285	-14.398
-25.257	-20.578	-27.11	-24.741	-25.567	-20.672	-18.663	-14.877	-20.344
-22.869	-28.124	-24.277	-23.326	-22.776	-18.121	-14.071	-14.032	-18.359
-7.456	-21.242	-8.6607	-10.295	-7.5936	0.0667	4.7697	-7.1112	-2.9257
-29.282	-35.457	-30.453	-30.358	-28.327	-14.099	-16.777	-19.617	-24.356
-3.0088	-0.5543	-1.1185	-5.4111	-3.024	10.39	9.2699	10.016	11.107
-26.075	-28.332	-23.624	-27.24	-24.871	-16.186	-22.535	-19.898	-13.564
-19.22	-19.451	-18.099	-19.072	-19.192	-7.9833	-17.07	-11.202	-20.196
-19.039	-29.599	-21.383	-18.893	-19.309	-15.717	-16.158	-22.761	-17.944
-21.802	-17.033	-22.883	-22.573	-21.633	-16.893	-7.7081	-18.885	-18.117
-1.6382	-4.4196	-0.3133	-4.2399	-1.2623	16.638	10.812	12.354	5.5418
-36.404	-36.838	-36.237	-38.135	-34.459	-15.264	-15.367	-23.027	-20.749
-20.969	-19.948	-21.797	-20.59	-21.46	-18.751	-21.228	-17.996	-10.951
-8.5598	-5.2649	-9.6247	-10.545	-9.3454	-4.6886	-4.1181	-6.9025	0.1166
-24.123	-24.342	-22.63	-25.839	-23.366	-14.191	-13.36	-15.095	-13.621
-25.093	-38.536	-26.565	-26.631	-24.379	-16.116	-13.83	-18.368	-18.094
-22.606	-13.142	-22.348	-23.32	-22.275	-16.527	-29.489	-17.392	-13.857
-2.2413	-1.6985	-4.0238	-2.3166	-2.5056	12.482	6.1216	6.575	20.272
-13.875	-9.4574	-12.348	-13.832	-13.973	-8.8645	-10.422	-10.601	-3.8238
-22.899	-15.439	-22.747	-24.078	-22.693	-8.6186	-8.8494	-12.862	-6.609
-29.321	-23.319	-27.404	-30.718	-28.357	-13.698	-24.114	-22.585	-17.399
-15.929	-22.324	-15.971	-20.377	-15.772	-4.1728	-5.4899	-1.4225	-3.4707
-11.938	-11.675	-9.3929	-13.268	-12.708	-5.198	-5.3002	-8.3103	2.2394
-26.911	-33.2	-27.885	-27.061	-27.01	-20.297	-23.616	-26.518	-21.676
-18.738	-18.952	-18.417	-19.743	-18.578	-11.207	-13.485	-19.44	-12.537
-33.397	-37.85	-34.183	-35.275	-31.36	-17.943	-19.306	-17.969	-15.94
4.1658	-4.6207	5.5888	2.7448	3.3656	6.4073	14.052	-2.0032	9.6128
-19.666	-21.32	-19.688	-19.241	-20.544	-18.35	-15.465	-13.3	-20.497
-21.164	-20.973	-22.1	-21.288	-21.217	-18.481	-13.209	-13.688	-20.536
-27.318	-31.24	-28.264	-27.871	-26.172	-12.884	-17.414	-16.588	-27.012
-23.384	-24.695	-27.419	-22.424	-23.778	-15.17	-21.138	-20.205	-11.289
-27.217	-29.519	-28.934	-26.929	-26.803	-18.038	-20.871	-17.984	-13.355
-3.0125	-2.0789	-1.8346	-5.9455	-3.3367	16.71	11.607	12.18	18.677
-27.268	-18.637	-29.538	-27.713	-27.453	-18.603	-17.925	-20.683	-23.822
-17.217	-12.184	-17.12	-16.761	-17.346	-9.0715	-21.453	-11.324	-18.454
-18.572	-20.781	-20.062	-17.617	-19.458	-17.926	-21.798	-15.587	-12.277
-20.521	-14.964	-19.759	-24.828	-19.552	-6.7025	-5.5966	-5.8925	-3.4798
-12.261	-11.075	-10.959	-12.724	-13.166	-7.7945	-11.224	-10.18	-1.3493
-21.451	-17.828	-21.071	-22.019	-20.937	-7.4468	-9.639	-14.991	-7.4768
-22.398	-17.393	-24.794	-22.032	-23.216	-21.198	-18.32	-25.681	-19.718
-10.696	0.8917	-10.135	-11.017	-10.795	-1.0813	-2.1903	-7.9885	-7.2455
-22.97	-20.224	-24.187	-22.217	-22.741	-19.006	-12.504	-24.785	-15.255
-21.597	-24.711	-25	-20.452	-22.552	-21.417	-16.54	-26.645	-22.198
-23.416	-36.43	-23.916	-24.24	-23.311	-13.269	-22.525	-17.855	-20.014
-17.399	-19.558	-17.699	-17.177	-17.777	-17.455	-8.298	-16.334	-11.559
-25.439	-29.223	-25.755	-26.267	-24.685	-17.663	-16.619	-22.33	-18.824
-26.779	-35.05	-28.27	-26.364	-26.965	-21.23	-22.277	-27.396	-26.835
-19.404	-20.175	-19.212	-18.472	-19.608	-12.617	-26.712	-18.401	-15.329
-21.249	-27.587	-22.868	-22.693	-21.619	-20.292	-15.616	-20.265	-9.8813
-18.324	-16.895	-18.893	-18.469	-17.855	-4.7209	-11.57	-11.986	-13.887
-18.983	-27.871	-17.717	-18.683	-19.166	-12.078	-23.593	-16.215	-10.942
-2.6998	-4.5384	-3.262	-3.5826	-2.9143	-1.8223	0.2091	-1.4282	-1.1599
-24.791	-23.69	-26.119	-25.959	-23.691	-11.204	-9.1538	-17.87	-19.127
0.4223	-12.026	1.6463	-1.2747	0.065	2.9594	7.218	-1.2556	1.7193
-21.664	-21.893	-22.786	-21.478	-21.268	-9.1215	-20.905	-16.888	-15.576
14.448	17.464	12.229	11.716	14.684	25.852	24.259	25.918	20.207
-12.116	-11.554	-9.8517	-14.16	-12.716	-2.0766	-1.8646	-8.7388	-4.5165
-24.697	-24.453	-25.09	-25.764	-24.347	-10.644	-18.46	-20.422	-17.802
-25.663	-24.759	-26.251	-25.742	-25.625	-13.806	-16.42	-22.253	-19.242
-28.267	-26.427	-28.217	-29.326	-27.839	-17.459	-17.933	-26.365	-17.542
-34.821	-28.653	-33.308	-36.783	-33.134	-17.185	-20.584	-25.823	-22.777
-27.595	-23.669	-29.017	-27.512	-26.899	-14.626	-12.596	-19.685	-17.768
1.5774	-0.8383	0.9795	-0.748	1.6563	21.119	14.52	17.493	22.465
-23.118	-19.289	-23.051	-23.165	-22.537	-17.233	-16.67	-18.481	-17.284
-31.555	-33.577	-32.195	-33.386	-29.868	-17.489	-19.132	-18.415	-16.341
-24.207	-19.563	-24.846	-25.065	-23.903	-13.381	-13.552	-16.132	-5.7895
-25.153	-27.749	-26.105	-25.703	-25.359	-15.857	-10.584	-20.765	-16.94
6.2879	10.919	7.1057	4.0348	6.1333	18.09	18.708	15.463	12.688
-31.605	-35.019	-29.314	-33.219	-30.175	-15.94	-17.924	-25.497	-19.047
-14.028	-6.392	-15.763	-12.653	-14.132	-13.873	-20.324	-18.821	-14.897
-19.47	-16.911	-18.616	-19.428	-19.228	-9.4865	-22.637	-11.736	-17.916
-29.358	-27.209	-30.459	-29.898	-28.079	-16.459	-17.041	-16.971	-17.537
-31.518	-26.691	-31.289	-32.764	-30.18	-13.603	-16.096	-19.522	-15.484
-30.379	-24.104	-31.119	-31.17	-29.007	-15.013	-21.202	-16.316	-17.198
-14.177	-8.6247	-11.77	-14.71	-14.261	0.2292	-12.655	-13.396	-13.045
-12.396	-20.657	-12.714	-13.548	-12.296	-11.297	-3.7508	-8.1366	-11.515
-19.624	-26.653	-20.52	-19.981	-19.375	-13.078	-18.147	-15.354	-11.432
-23.105	-20.29	-24.532	-23.232	-23.171	-20.703	-20.519	-19.645	-17.989
-21.099	-18.194	-21.308	-21.615	-20.65	-8.0409	-8.3178	-16.478	-2.725
-20.053	-15.134	-21.216	-20.257	-20.485	-12.109	-10.952	-21.599	-15.793
-18.157	-25.444	-21.261	-17.341	-18.827	-20.186	-16.388	-21.274	-15.145
-31.946	-24.676	-34.218	-32.34	-30.855	-16.418	-15.943	-22.622	-31.934
-29.415	-35.732	-29.41	-31.205	-28.306	-11.998	-12.039	-16.509	-23.866
-18.771	-4.2494	-22.138	-16.737	-20.662	-18.213	-12.454	-21.88	-19.418
-29.722	-31.45	-32.911	-28.868	-29.607	-16.764	-17.374	-19.134	-12.428
-27.659	-33.059	-27.785	-29.493	-26.498	-21.373	-17.427	-18.072	-16.521
-20.093	-14.728	-20.955	-19.586	-20.636	-17.092	-6.3841	-19.457	-15.168
-15.291	-19.408	-16.709	-13.666	-16.466	-21.948	-13.161	-20.724	-17.096
-19.794	-34.235	-19.478	-20.427	-19.98	-18.248	-7.4989	-19.875	-17.655
-28.705	-25.242	-29.386	-29.083	-28.764	-20.425	-21.145	-27.331	-25.556
-32.946	-34.298	-33.421	-33.852	-31.404	-15.036	-20.142	-22.177	-19.862
-25.779	-28.849	-26.892	-26.211	-25.539	-15.174	-9.9128	-17.951	-15.656
-25.093	-17.769	-26.741	-24.853	-25.634	-20.101	-20.369	-25.785	-22.888
-28.477	-26.024	-27.878	-29.299	-27.617	-13.057	-12.803	-19.15	-20.781
-24.547	-16.596	-22.3	-24.837	-24.488	-9.0459	-14.046	-15.557	-9.3056
-32.966	-31.352	-33.52	-33.26	-31.774	-13.032	-17.373	-18.716	-15.907
-25.296	-22.194	-26.636	-25.723	-24.832	-18.304	-13.393	-20.946	-16.655
-9.9758	-14.627	-10.942	-10.788	-10.813	-10.438	-13.872	-6.906	-9.2116
-25.22	-23.658	-25.605	-26.394	-23.814	-11.611	-12.173	-15.077	-13.117
-20.83	-29.422	-22.075	-21.799	-20.668	-16.658	-13.93	-15.04	-11.753
-8.5992	-23.909	-9.0914	-10.002	-8.8643	-0.6484	1.7815	-8.4173	-13.758
-22.003	-20.678	-23.082	-20.984	-21.855	-19.221	-14.119	-25.358	-22.439
6.1497	-12.297	8.3205	2.7311	5.6089	9.9923	22.133	-0.4107	10.705
-14.193	-14.682	-14.56	-14.192	-14.099	-12.319	-18.038	-16.929	-14.425
-22.769	-20.809	-23.888	-22.186	-22.258	-14.924	-12.115	-18.949	-18.15
-22.669	-20.628	-22.007	-22.933	-22.643	-19.106	-18.105	-18.15	-17.982
-22.491	-19.664	-22.415	-22.991	-21.622	-10.587	-9.9645	-13.95	-8.4182
-21.658	-20.865	-21.933	-21.847	-20.515	-8.2215	-13.46	-9.2445	-5.9908
-27.387	-28.812	-27.956	-28.142	-26.072	-14.524	-12.689	-18.45	-21.199
-21.481	-19.307	-22.144	-21.327	-21.338	-16.35	-8.7482	-19.258	-17.689
-28.515	-37.31	-28.416	-29.82	-27.025	-16.451	-14.349	-20.43	-21.034
-30.523	-25.058	-32.082	-30.477	-28.8	-22.809	-13.357	-24.562	-30.657
-16.493	-12.585	-15.549	-17.308	-16.191	-2.9906	-12.562	-13.349	-13.78
-21.416	-29.072	-22.022	-22.296	-21.702	-18.199	-11.056	-23.076	-17.114
-18.708	-21.091	-19.545	-18.457	-18.307	-11.531	-16.969	-18.488	-13.791
-14.006	-8.5811	-13.35	-13.517	-14.256	1.1615	-10.872	-9.8267	-10.42
-34.623	-35.709	-34.233	-36.336	-32.558	-14.639	-15.734	-21.117	-22.202
-18.914	-19.045	-20.227	-19.133	-18.749	-14.131	-17.748	-14.682	-10.556
-16.477	-14.565	-16.011	-16.173	-16.457	-6.5394	-15.554	-8.8454	-18.263
-13.201	-10.191	-9.6217	-14.319	-13.222	-0.6717	-12.159	-12.9	-11.6
-27.584	-31.77	-29.258	-28.983	-26.854	-12.057	-9.795	-15.367	-14.027
16.905	17.023	14.074	14.475	16.98	29.91	26.964	27.751	31.357
-16.294	-9.7839	-17.215	-16.097	-16.334	-10.707	-16.083	-17.149	-14.864
-33.831	-33.924	-33.691	-35.164	-31.966	-15.864	-15.306	-21.775	-23.126
-4.7538	2.8969	-1.9821	-7.3126	-5.0094	17.682	4.5374	6.6815	13.774
-24.97	-25.962	-23.463	-24.728	-24.269	-19.173	-13.702	-22.4	-28.758
-19.94	-23.769	-18.571	-21.925	-19.779	-4.2704	-8.76	-13.852	-13.099
-35.459	-33.928	-34.764	-36.908	-34.159	-19.478	-16.641	-27.176	-17.926
-32.811	-28.816	-33.605	-33.671	-32.04	-21.512	-15.666	-28.471	-24.798
-31.278	-36.273	-29.878	-32.109	-30.467	-17.915	-19.612	-27.275	-22.083
-37.702	-40.414	-37.962	-40.185	-35.276	-13.737	-18.831	-20.93	-17.968
-25.93	-17.57	-25.574	-26.205	-25.674	-21.693	-19.565	-19.944	-14.992
-28.89	-29.914	-30.312	-28.873	-28.646	-18.542	-20.836	-23.099	-27.6
-30.49	-28.74	-31.655	-30.932	-30.447	-20.065	-18.993	-23.81	-23.236
-21.206	-28.049	-24.13	-20.762	-21.336	-10.016	-13.854	-24.839	-15.365
9.4228	-0.2369	9.2626	5.5283	8.4254	9.2103	16.982	4.4764	12.437
-22.185	-22.17	-23.046	-22.514	-21.916	-14.775	-8.8227	-15.88	-14.966
-17.222	-24.23	-19.561	-16.377	-17.929	-13.994	-16.289	-22.131	-20.7
-23.066	-18.914	-20.778	-23.28	-22.34	-17.079	-10.934	-23.712	-8.1943
-19.793	-20.412	-22.129	-18.439	-20.301	-19.736	-16.111	-20.11	-22.019
-17.191	-15.864	-20.048	-16.197	-17.672	-13.974	-14.726	-22.468	-17.195
-25.54	-22.772	-26.252	-27.093	-24.687	-18.877	-16.672	-20.277	-14.611
-19.588	-17.121	-21.491	-18.89	-20.084	-18.13	-7.3143	-19.543	-13.868
-26.889	-23.102	-26.43	-27.189	-26.399	-18.666	-16.037	-23.382	-18.676
-31.566	-24.81	-29.406	-32.448	-29.701	-19.839	-14.086	-21.556	-22.253
-23.814	-23.328	-23.668	-24.456	-22.75	-8.6287	-4.6719	-16.458	-14.475
-28.102	-19.329	-28.689	-29.225	-26.832	-17.365	-16.483	-20.729	-18.91
-17.439	-23.386	-15.804	-18.687	-17.282	-2.5261	-9.4762	-13.744	-19.26
-14.73	-11.25	-13.254	-15.75	-14.479	-1.538	-8.5254	-8.668	-5.0792
-23.805	-12.082	-23.434	-25.082	-21.967	-6.9195	-5.4873	-6.1276	-5.1372
-32.366	-34.234	-34.014	-34.384	-30.68	-10.797	-17.385	-17.448	-19.812
-31.32	-31.021	-32.594	-32.214	-30.046	-14.117	-18.073	-20.786	-22.17
-24.653	-27.54	-27.541	-24.47	-24.266	-13.437	-18.047	-19.516	-22.456
-11.903	-4.5676	-10.474	-12.994	-11.897	3.0617	-2.7226	-5.4778	-12.838
-23.96	-37.077	-25.702	-24.331	-23.858	-19.065	-13.031	-18.436	-16.988
-21.912	-22.031	-24.313	-21.123	-22.939	-16.274	-17.853	-19.977	-15.683
-19.565	-17.345	-21.915	-18.362	-20.977	-12.621	-8.4329	-18.238	-14.051
-26.63	-21.522	-24.583	-26.731	-26.647	-17.223	-11.008	-18.663	-16.023
-22.407	-14.609	-26.518	-21.493	-22.938	-14.872	-10.444	-16.954	-9.3353
-24.871	-20.841	-25.797	-25.527	-24.379	-8.8134	-11.453	-21.214	-17.921
-24.416	-18.642	-24.173	-26.5	-24.149	-4.3305	-11.796	-11.883	-4.7713
-25.982	-21.027	-26.013	-26.643	-23.816	-8.0622	-12.811	-11.132	-11.414
-19.023	-23.112	-19.477	-19.14	-18.952	-10.322	-15.197	-19.313	-18.025
-8.6194	-7.5021	-7.7775	-8.7485	-8.9056	-2.3499	-5.7872	-7.9725	-3.7505
-15.494	-16.62	-13.722	-16.42	-14.884	-12.279	-10.995	-7.9603	-16.625
-26.918	-28.813	-26.805	-27.133	-26.22	-8.6767	-14.823	-24.66	-16.414
-19.128	-20.37	-20.531	-20.154	-18.564	-15.429	-15.719	-16.765	-18.822
-25.507	-26.297	-26.265	-25.338	-25.246	-20.972	-14.468	-24.521	-26.753
-32.742	-34.514	-32.491	-33.484	-30.505	-16.844	-15.5	-22.647	-27.239
-19.452	-20.332	-19.672	-20.237	-19.085	-14.041	-18.04	-16.609	-21.222
-18.407	-23.239	-18.596	-19.245	-18.9	-16.052	-13.691	-15.922	-9.723
-21.634	-25.427	-22.843	-21.777	-21.515	-10.328	-12.288	-23.447	-14.768
-27.61	-28.186	-28.668	-28.339	-26.728	-11.656	-19.218	-18.855	-23.06
-29.544	-33.453	-28.099	-31.136	-28.385	-16.162	-15.419	-19.991	-20.334
-6.6233	-22.387	-7.6736	-11.21	-6.6777	3.4414	4.7976	-3.3322	-5.2461
-17.864	-15.636	-18.46	-18.012	-17.491	-9.1788	-15.515	-17.832	-15.101
-16.429	-17.739	-16.624	-16.368	-16.441	-0.5719	-12.577	-13.433	-17.815
-11.36	-22.238	-10.431	-12.276	-11.676	-0.3245	-3.5922	-9.0938	-15.074
-22.807	-21.017	-22.624	-22.657	-22.772	-16.578	-21.728	-20.889	-15.198
-20.748	-15.673	-20.81	-20.199	-21.13	-19.242	-21.648	-21.288	-10.614
-27.523	-30.573	-27.057	-27.877	-26.75	-12.367	-16.723	-22.971	-16.82
-24.402	-25.61	-25.523	-24.209	-24.328	-8.8956	-15.335	-25.22	-18.997
-20.438	-19.763	-24.199	-19.683	-21.657	-19.144	-21.28	-17.541	-12.573
-27.514	-23.228	-33.048	-26.282	-27.573	-17.35	-23.779	-22.914	-20.83
-23.441	-29.888	-24.086	-23.182	-23.379	-19.822	-20.895	-18.603	-20.138
-34.774	-40.694	-34.904	-36.472	-32.795	-15.448	-18.66	-20.027	-25.064
-36.093	-37.346	-34.186	-37.635	-34.089	-16.406	-20.466	-27.041	-20.954
