# Supplementary material for: The effect of variations in CT scan protocol on femoral finite element failure load assessment using phantomless calibration
Source: PLoS One. 2022 Mar 18;17(3):e0265524. doi: 10.1371/journal.pone.0265524 (PMC8932617; doi:10.1371/journal.pone.0265524)
Supplement: S1 Data — (ZIP) [file pone.0265524.s004.zip › Data/BMD/C228L/Trabecular/C228L_trab_all_AFM_2.xls]

## Sheet: Blad1
181.96	204.42	187.87	176.76	182.03	187.55	197.41	167.15	197.06
207.32	249.18	204.07	211.03	207.38	220.94	217.61	185.38	211.47
173.21	187.15	171.55	176.17	172.23	162.5	173.77	149.17	178.07
158.26	140.3	166.58	152.6	159.8	170.38	166.2	132.3	164.99
163.46	150.36	164.84	160.11	163.89	182.27	163.3	145.63	173.23
131.04	141.67	127.37	127.4	130.62	137.05	137.27	122.09	124.69
191.04	183.52	177.75	197.11	191.08	171.89	187.22	169.69	183.97
135.49	130.64	144.18	130.92	135.48	141.7	138.05	130.52	142.33
260.08	256.69	255.49	269.24	258.08	262.04	266.99	242.21	260.97
364.1	349.53	375.18	356.51	364.77	388.66	366.16	331.43	370.05
339.82	342.81	344.87	336.3	339.34	354.14	333.76	312.69	362.4
255.05	264.81	254.37	254.84	254.31	259.12	261.31	231.07	251.58
180.9	189.63	180.25	174.41	180.74	174.91	175.84	166.13	178.65
204.37	173.46	200.02	211.36	203.74	213.71	236.25	184.85	207.36
251.18	241.75	236.62	258.49	249.74	231.41	260.39	227.17	253.7
257.28	383.94	262.7	257.55	257.41	266.66	240.67	227.3	260.04
346.88	442.98	341.07	346.07	346.08	353.6	352.53	313.59	340.71
202.33	203.66	192.88	201.57	201.55	210.36	200.8	179.32	205.21
223.28	230.48	215.86	225.17	223.54	222.86	231.44	202.97	235.51
159.75	143	162.98	156.86	159.93	156.38	157.6	140.7	157.91
137.65	197.22	146.79	135.03	138.54	150.13	136.5	125.15	141.4
289.53	318.36	287.23	292.56	289.32	295.55	299.3	267.23	298.53
158.07	165.07	159.41	157.3	157.91	163.02	151.12	140.31	164.51
154.01	125.54	163.96	146.82	154.88	151.74	143.76	123.31	134.5
124.14	131.89	135.75	118.89	124.71	131.49	115.43	108.43	130.47
253.95	258.51	254.32	254.65	253.12	252.21	256.98	227.43	267.96
186.24	192.7	178.58	194.49	185.9	173.34	185.41	157.74	175.83
187.99	193.5	189.86	192.51	187.88	187.8	188.22	163.87	185.49
284.41	381.6	282.87	283.88	283.2	299.56	284.97	247.86	279.04
172.81	240.58	173.87	174.61	172.67	187.6	187.19	157.52	185.04
231.7	234.87	229.48	238.71	231.82	223.19	239.88	199.18	224.82
185.28	211.56	187.28	186.2	185.09	203.57	187.88	162.68	193.52
177.97	183.26	179.08	177.4	177.43	180.34	193.61	147.37	176.91
264.97	265.42	262.24	262.58	264.32	263.76	278.85	242.05	277.17
350.03	425.62	344.47	348.47	351.33	362.55	363.8	322.2	363
204.66	208.45	198.51	214.58	204.11	200.7	206.65	182.08	196.76
205.9	209.63	203.72	211.07	204.38	222.38	208.86	193.2	208.24
229.38	247.64	240.45	219.09	228.77	239.06	248.17	210.23	235.4
202.91	210.08	205.25	206.07	201.7	207.02	213.83	181.13	202.59
137.9	145.28	140.34	134.15	137.61	141.22	141.76	134.51	140.03
252.92	238.4	252.24	251.74	253.14	266.01	264.8	234.46	257.2
218.03	225.27	214.12	222.62	218.28	209.42	231.38	201.26	215.28
230.15	256.53	227.92	234.14	230.56	231.94	235.61	202.04	250.64
274.4	241.09	258.18	277.04	272.07	261.55	282.42	249.92	282.17
289.99	362.5	289.16	297.56	289.55	301.19	286.56	256.53	278.14
143.21	147.58	144.13	134.36	143.44	131	131.68	119.53	135.65
238.57	235.04	242.47	233.71	239.57	232.25	227.22	202.41	231.89
240.9	226.31	227.05	247.67	239.45	224.34	241.74	210.41	244.15
308.92	437.97	309.03	320.95	308.8	303.5	313.18	272.56	309.8
186.76	198.75	185.84	179.44	186.52	180.26	182.03	172.89	186.98
475.19	474.86	475.87	484.3	475.73	474.67	473.58	424.07	484.68
314.69	330.74	334.22	325.52	315.68	335.99	317.49	281.79	314.7
185.68	142.8	181.43	192.86	184.94	171.56	183.76	164.48	185.91
226.76	203.94	222.11	232.98	226.34	215.31	218.1	194.43	219.51
336.46	429.14	331.99	334.71	335.63	344.66	341.28	304.37	326.63
296.6	384.83	293.02	297.21	296.33	303.55	293.32	265.56	285.74
474.64	477.37	474.69	476.54	476.51	468.02	470.29	426.05	476.08
253.21	254.99	254.56	254.41	252.72	254.64	260.35	222.62	248.57
284.3	379.8	284.59	291.74	283.97	263.76	282	223.08	273.95
184.86	232.7	182.52	193.69	184.6	183.68	196.58	166.19	175.33
180.98	178.67	168.83	185.99	181.13	163.13	180.94	162.69	175.3
164.76	185.21	171.94	163.55	164.19	157.93	154.68	136.73	159.16
199.23	176.43	193.23	198.42	199.69	200.56	219.35	179.96	195.21
247.95	237.85	257.76	243.67	248.65	261.51	235.26	218	253.16
143.49	126.52	139.81	135.59	142.9	138.35	140.67	116.4	144.31
239.55	253.35	243.85	237.19	239.53	241.18	231.19	210.63	243.36
254.3	282.52	256.24	256	253.89	250.72	248.86	217.25	242.53
221.13	214.18	214.43	224.84	220.99	223.69	231.31	199.72	216.57
194.71	210.96	194.28	197.1	193.98	196.41	205.59	163.07	203.53
205.2	205.03	198.54	211.21	204.51	189.67	206.03	163.98	190.5
315.89	317.78	319.92	321.18	316.81	336.26	320	287.03	320.93
352.4	385.6	341.61	346.81	351.81	346.5	350.97	329.05	365.75
376.74	342.14	370.26	382.28	375.45	375.05	366.61	347.56	374.3
254.87	374.76	253.2	258.05	253.75	253.21	264.06	230.44	264.17
267.68	266.87	261.01	276.21	268.36	263.72	273.79	234.08	261.86
267.79	271.94	262.52	274.86	267.19	259.31	269.58	232.58	261.13
179.62	185.08	183.43	182.41	179.65	184.36	190.06	160.05	178.49
396.5	403.88	406.14	392.12	396.75	406.58	399.02	352.96	404.2
202.11	199.93	206.21	205.34	201.13	186.17	195.25	176.18	197.61
148.95	126.48	150.43	144.35	149.38	138.25	142.22	124.95	132.31
532.59	603.56	529.3	539.57	529.52	515.9	531.77	465.09	518.41
194.83	195.33	188.31	199.17	195.14	188.89	207.2	173.12	192.19
159.44	161.53	163.82	160.13	159.77	162.15	161.08	137.05	158.64
390.34	453.29	386.07	391	390.13	401.11	396.26	358.06	408.3
232.71	318.88	226.38	233.19	233.13	221.45	232.77	217.13	247.5
219.87	151.25	221.67	226.72	218.97	204.18	207.24	189.48	215.5
502.73	491.98	494.99	506.84	503.93	488.4	503.02	447.38	507.43
195.48	182.02	191.36	193	195.91	179.95	186.78	164.73	186.86
142.82	141.84	149.42	142.03	142.94	157.93	152.94	129.13	136.27
202.32	197.63	200.89	199.3	202.83	201.29	224.03	190.22	205.14
485.64	522.95	481.12	488.46	487.29	474.02	480.79	438.97	489.54
191.88	187.3	186.2	192.62	191.65	180.26	191.13	177.58	200.34
507.88	573.97	507.11	513.73	506.54	497.97	495.69	441.71	496.97
293.73	326.18	294.14	289.22	295.59	298.95	297.68	258.29	284.47
147.86	157.51	150.5	145.05	147.96	138.86	143.41	128.51	138.65
238.48	182.89	240.58	245.75	236.97	235.97	238.18	202.62	234.97
163.22	175.54	172.25	155.78	163.95	167.56	161.73	135.25	170.67
167.12	177.21	165.84	169.27	166.57	157.39	169.23	149.78	167.54
503.7	598.49	505.75	506.96	504.39	480.06	487.21	431.34	490.84
264.77	271.2	269.07	261.79	264.08	272.12	256.62	245.49	270.5
209.27	200.73	221.68	208.32	208.92	221.74	212.61	185.7	217.56
427.5	486.99	419.48	428.58	427.4	437.51	427.5	384.71	440.21
393.73	476.78	392.65	406.58	394.73	400.42	409.33	354.01	406.67
187.03	224.65	191.15	183.45	187.72	204.71	198.47	171.59	203.55
238.89	227.18	226.55	245.2	237.96	241.03	254.77	218.88	247.74
278.14	298.62	279.57	275.58	277.46	272.94	276.92	243.26	284.01
214.47	245.93	214.57	220.02	212.02	226.71	219.65	203.94	215.74
296.41	303.53	282.94	306.86	294.87	276.49	289.37	248.29	293.77
203.4	214.78	198.69	213.97	202.04	202.06	208.68	166.36	202.63
229.87	246.45	230.74	231.91	228.55	216.98	216.18	190.53	219.45
337.23	349.21	340.64	325.01	336.5	345.93	343.52	315.78	338.31
232.36	238.07	232.64	224.07	232.41	240	223.2	213.25	236.92
154.68	167.61	152.98	152.23	153.64	161.68	158.16	128.89	168.74
179.14	190.67	181.42	181.39	179.81	178.9	187.05	155.41	185.66
258.84	268.68	255.76	258.9	257.83	249.99	258.92	230.33	258.75
153.4	175.14	149.02	155.65	153.03	153.42	152.4	141.63	164.3
217.74	226.46	212.01	223.09	216.19	234.44	222.05	204.45	215.73
165.51	167.61	169.44	167.11	165.21	168.91	171.05	148.48	167.98
290.56	317.19	287.96	290.83	290.72	297.1	303.3	267.37	301.99
275.74	306.21	272.99	282.17	275.69	278.17	264.98	243.2	279.38
235.89	251.8	227.28	239.17	234.94	215.1	223.47	196.92	239.94
274.78	213.51	267.43	271.58	275.63	260.14	276.13	238.93	274.17
288.07	406.78	290.48	310.08	288.79	286.22	287.88	257.09	284.1
180.23	167.4	168.87	173.97	180.55	155.18	176.03	153.6	165.25
302.1	391.45	295.14	295.98	303.06	300.06	303.87	266.42	299.54
197.88	156.26	201.38	198.88	197.38	183.92	187.72	170.07	192.14
265.35	240.79	259.15	274.88	265.35	267.25	271.66	237.34	261.19
185.1	200.63	181.26	190.99	185.4	192.73	179.44	158.98	194.33
162.39	133.03	163.84	158.56	163.26	175.06	180.72	138.17	159.18
338.34	341.03	331.76	339.74	338	345.46	350.91	306.82	335.08
338.31	415.82	320.99	339.96	338.02	319.34	332.2	309.77	330.55
173.41	312.09	179.69	165.79	172.93	182.62	166.02	157.39	177.99
196.62	220.92	196.5	196.42	196.77	182.73	185.88	168.58	193.04
370.79	460.36	378.81	365.22	370.96	387.24	378.48	343.95	382.73
228.21	274.48	227.88	231.94	227.51	233.47	218.41	205.23	234.94
201.38	227.83	202.86	202.91	200.42	211.03	208.46	187.16	197.46
234.34	224.88	231.94	236.76	234.26	238.28	241.42	208.9	235.52
154.32	101.34	154.51	152.01	153.77	143.8	153.04	138.81	156.67
187.96	195.48	188.93	192.91	187.6	171.01	188.04	162.45	180.42
280.85	399.75	279.56	291.47	280.71	278.59	283.52	250.01	282.1
324.02	299.23	322.29	330.83	323.32	303.9	317.73	276.55	309.31
223.8	232.56	215.43	223.64	224.03	221.73	243.39	203.2	240.96
212.58	194.63	211.1	212.89	211.42	219.34	213.24	187.33	212.94
171.47	212.11	172.89	172.36	173.3	196.55	184.12	152.62	190.41
131.14	133.51	124.97	128.47	130.77	134.26	136.13	121.78	126.43
220.95	220.49	213.62	227.58	220.74	216.91	235.57	200.54	219.83
150.78	175.27	154.09	145.49	151.39	154.34	152.42	139.24	164.18
184.23	230.12	195.8	181.18	182.34	210.33	194.39	164.66	192.5
341.58	391.52	328.61	346.25	340	334.2	349.09	304.71	343.15
223.28	284.69	218.81	223.24	222.76	219.8	223.4	202.66	229.25
260.5	377.93	256.03	265.76	260	258.88	243.53	231.2	256.61
166.69	158.58	170.87	170.44	166.67	162.69	167.96	138.94	153.32
217.11	178.25	216.97	219.63	216.41	205.59	205.89	180.82	209.37
420.34	482.98	421.15	419.8	421.02	433.65	422.47	385.37	435.34
273.95	372.31	281.07	295.93	273.04	279.3	271.99	243.94	281.92
289.98	290.82	289.32	295.4	289.72	292.5	280.93	263.32	295.02
242.54	310.57	244.02	249.9	243.5	234.58	241.55	199.25	239.88
136.68	143.69	118.59	128.64	136.19	114.61	136.64	109.99	145.92
188.67	213.89	182.78	184.56	188.57	198.97	202.87	178.69	184.72
235.67	213.93	228.05	236.93	235.8	225.36	230.32	213.99	242.42
330.42	325.01	326.8	328.36	329.04	338.06	338.81	299.35	334.14
308.63	335.98	312.68	302.57	308.75	317.78	321.63	292.33	327.17
171.99	183.37	181.89	169.54	171.7	203.28	189.85	155.98	183.96
161.52	142.51	173.64	153.66	162.43	177.68	165.81	147.95	176.99
297.41	360.22	288.09	284.21	296.51	285.37	286.35	270.06	272.35
190.03	171.56	196.55	185.68	190.48	211.68	178.11	164.91	186.82
234.57	183.28	238.85	222.28	233.91	233.28	230.54	206.27	235.12
197.31	169.06	191.7	194.72	196.35	188.27	215.98	173.24	201.48
180.68	154.19	188.97	171.42	179.99	195.16	190.26	168.13	192.72
168.29	148.91	167.73	164.72	168.91	183.54	187.52	147.78	168.39
254.56	181.83	255.4	259.68	253.16	259.06	250.92	221.52	245.64
383.22	464.1	389.36	379.02	382.16	392.42	385.5	341.95	382.53
507.63	579.87	507.39	511.41	507.59	489.03	493.17	441.79	502.79
158.59	163.4	158.17	156.01	158.73	156.37	158.83	150.24	162.72
347.15	388.72	313.96	364.34	348.49	328.6	343.44	310.48	348.41
237.42	260.28	239.07	239.09	237.73	246.39	244.12	211.17	232.22
178.98	166.76	180.96	174.4	179.75	181.46	185.66	164.78	193.27
480.08	557.48	471.78	486.66	480.35	467.61	476.94	422.78	468.55
288.34	291.3	284.94	288.64	289.03	312.31	299.21	262.76	293.39
211.73	190.42	209.44	214.06	210.69	209.59	207.63	188.44	209.66
203.28	236.16	210.45	194.34	203.99	215.8	213.97	195.53	195.54
469.57	467.56	482.92	465.09	470.83	480.9	468.69	424.61	479.49
369.96	374.95	380.34	361.61	369.13	379.49	369.87	334.89	377.02
219.27	245.3	238.25	220.98	219.93	241.6	226.07	199.48	230.26
168.11	175.13	159.23	170.65	167.53	156.67	168.84	149.87	163.36
158.44	174.89	160.34	156.61	157.59	173.62	164.07	138.13	169.48
259.34	202.21	260.98	263.75	258.77	260.67	237.78	226.02	255.88
176.91	170.63	182.8	180.55	177.75	183.54	174.96	149.2	168.87
247.88	289.09	253.91	252.43	247.18	252.97	236.64	216.57	249
177.49	168.69	174.79	162.29	177.27	161.24	160.44	148.97	161.28
267	362.97	273.54	259.61	268.03	275.55	267.91	241.27	270.47
289.91	317.28	283.04	294.02	288.13	276.93	302.48	248.5	286.66
186.59	190.34	194.13	179.32	187.73	205.64	196.65	169.03	211.97
406.86	423.33	410.49	407.37	407.69	427.23	412.07	372.57	428.84
247.73	232.17	238.83	247.55	247.26	247.88	256.64	230.13	250.86
521.53	603.72	511.37	526.93	520.22	500.03	519.87	455.15	507.11
165.42	177.02	170.63	163.53	165.42	174.45	168.17	155.47	173.92
293.64	303.11	284.04	307.24	292.22	291.77	291.2	266	303.58
318.42	320.85	314.37	322.21	317.46	307.93	319.78	275.28	311.48
301.04	381.82	295.34	310.88	301.12	293.34	308.06	265.95	300.92
401.13	426.07	384.85	398.16	402.85	381.68	404.06	379.19	410.94
316.12	404.38	305.78	337.97	315.9	300.07	311.92	275.3	313.93
485.17	547.32	471.54	491.2	485.79	465.49	478.52	425.01	476.11
238.6	227.21	235.47	223.83	239.11	236.72	242.07	216.63	230.83
317.22	363.29	324	311.43	315.64	332.85	328.46	290.69	327.97
407.17	422.89	371.23	403.88	409.4	381.28	408.8	376.96	411.28
299.03	314.35	290.05	299.33	298.31	307.44	299.4	272.75	307.97
172.64	182.26	171.32	173.33	172.6	170.76	187.14	154.16	180.56
482.46	588.1	480.76	483.63	482.36	479.31	477.39	425.17	481.74
196.72	219.93	189.96	201.88	195.73	205.72	185.59	161.5	199.11
299.32	324.83	298.36	306.27	299.24	296.38	298.22	263.76	293.78
258.54	254.13	252.06	263.84	258.06	253.41	263.21	230.1	264.56
177.83	193.36	173.88	181.08	177.12	184.98	173.51	155.55	185.47
238.84	233.3	242.88	236.86	238.46	227.49	235.92	206.77	227.19
170.76	201.9	173.78	166.95	171.93	175.18	185.09	148.41	180.96
190.18	191.91	195.05	188.58	190.01	209.51	190.02	165.56	209.28
172.54	187.03	175.84	171.66	173.44	192.99	175.95	154.66	186.11
181.99	217.89	181.76	181.68	182.56	180.69	182.75	159.42	175.64
273.63	244.86	275.86	276.81	274.3	293.02	283.11	255.81	290.88
516.39	502.99	519.39	517.27	515.4	510.02	516.19	458.06	517.49
349.07	399.92	360.75	346.83	349.43	360.68	357.91	313.83	359.2
217.6	202.12	216.79	217.15	214.58	222.95	209.12	199.47	216.02
140.42	158.07	140.12	133.9	140.73	140.83	145.75	114.01	153.71
141.09	172.33	139.9	135.93	141.51	148	149.32	121.31	153.24
232.19	236.66	228.38	236.74	230.61	233.11	244.89	209.6	230.5
136.73	117.52	133.54	131.49	137.07	124.68	129.33	115.26	133.79
210.7	251.52	213.53	215.51	210.09	216.67	214.82	180.26	222.12
164.57	174.01	155.83	161.33	165.53	161.29	172.69	146.85	168.74
208.76	248.65	204.8	211.38	208.35	200.92	215.47	175.25	218.04
161.63	168.05	156.34	156.29	162.93	163.56	173.06	139.29	163.67
141.23	146.29	146.79	131.35	141.82	136.73	129.22	111.62	126.85
205.5	220.92	199.49	200.62	205.9	202.35	221.1	187.76	218.3
198.83	189.74	213.31	203.94	197.37	217.5	203.61	170.4	199.89
267.5	263.52	271.16	274.82	266.97	267.48	267.49	232.29	267.36
250.26	253.9	240.6	258.46	249.05	242.67	249.62	215.44	250.56
254.59	293.81	251.2	250.61	254.81	257.48	259.01	225.68	257.72
306.42	312.88	305.84	313.95	306.43	308.99	317.06	278.29	312.45
238.69	243.36	239.41	243.62	238.42	229.04	243.59	202.21	234.59
180.03	192.05	169.37	179.32	180.28	169.22	178.16	161.9	186.81
219.17	220.51	218.49	219.69	218.48	225.35	208.05	182.92	234.49
244.42	256.6	246.97	246.03	243.99	240.19	239.13	219.32	248.47
209.23	205.87	207.06	206.91	208.21	204.06	200.46	186.21	206.24
254.43	282.9	257.94	256.79	256.04	265.98	263.23	224.94	256.01
315.46	341.31	311.54	316.03	315.29	323.11	330.09	286.92	321.11
236.41	237.83	234.73	227.95	235.85	241.34	229.94	220.47	243.79
250.24	262.83	246.4	251.51	249.62	244.35	257.49	224	264.51
162.24	124.09	163.19	150.25	162.5	149.82	151.59	136.04	153.29
254.78	262.16	241.01	260.2	253.79	245.97	249.94	221.67	262.48
196.43	215.48	201.08	198.64	195.22	206.11	203.58	167.87	206.07
167.33	174.27	165.66	169.49	168.26	174.61	171.26	142.85	182.13
285.11	303.83	282.43	289.59	285.66	272.96	283.51	249.01	276.43
247.92	249.47	243.92	250.61	247.08	247.63	267.37	224.13	243.68
333.25	455.47	345.54	348.03	333.64	350.99	334.06	299.67	325.69
272.07	297.52	274.33	272.49	271.42	279.38	262.44	246.13	277.8
286.49	377.59	285.37	281.87	286.64	289.51	296.12	270.25	303.97
398.54	401.98	400.02	396.44	397.58	392.25	392.4	361.61	399.77
183.68	150.42	188.52	172.47	183.62	195.01	197.91	173.37	197.34
428.96	419.97	418.68	432.96	428.19	415.16	429.81	388.22	433.73
431.27	439.87	432.64	430.9	430.54	439.76	436.04	393.93	441.82
219.02	209.74	215.09	223.1	220.24	232.89	220.37	193.22	231.1
190.8	191.16	196.72	192.66	191.83	214.36	195.02	171.23	201.36
506.48	575.61	504.73	511.07	507.35	491.24	501.84	447.32	507.18
469.77	508.93	468.99	486.72	468.45	460.41	457.64	407.49	458.62
210.15	242.75	213.54	207.97	210.23	201.76	211.92	173.71	200.23
459.62	517.17	460.13	474.15	460.28	440.45	454.75	393.85	445.66
234.83	243.04	226.34	239.54	233.98	244.45	240.36	217.71	225.7
259.05	277.3	251.16	260.44	257.72	244.41	247.13	224.14	249.03
202.96	217.24	201.03	205.71	202.21	212.52	207.46	181.96	215.02
235.9	282.81	237.01	251.15	236.36	232.62	237.61	204.77	223.8
407.06	485.98	402.15	434.29	405.97	394.08	398.89	351.52	386.36
170.8	190.97	171.11	169.92	171.15	169.94	187.16	153.29	179.41
177.05	156.29	175.34	175.67	176.5	172.29	199.16	153.64	185.01
217.52	248.87	215.23	221.52	217.25	224.11	215.23	199.72	224.24
174.38	213.5	173.97	181.72	174.18	179.39	171.49	153.89	169.29
156.03	161.99	149.28	149.5	157.03	174.84	172.56	139.16	174.81
176.37	145.42	179.74	175.45	178.2	201.41	182.99	157.68	192.97
313.48	355.96	321.82	308.73	313.77	331.15	321.88	289.58	332.77
386.05	386.31	380.76	382.2	386.44	378.91	383.95	361.78	385.24
330.77	372.61	319.96	322.31	329.66	333.95	339.13	304.73	347.67
366.53	395.72	365.48	371.01	366.78	362.99	383.18	321.11	376.12
426.9	459.94	422.24	429.43	426.97	419.24	425.24	391.92	433.93
310.77	335.61	308.32	318.44	310.21	318.2	310	275.8	320.87
527	578.05	524.66	532.56	524.9	513.64	527.18	462.58	513.62
448.58	478.14	439.72	466.82	448.74	435.56	440.06	390.75	439.13
414.06	472.91	425.5	411.29	415.52	425.79	416.11	370.55	409.26
199.17	206.35	201.68	202.06	198.62	191.23	203.25	167.33	197.34
217.46	213.23	199.93	222.97	218.31	205.17	214.29	188.16	208.8
292.59	295.65	291.13	286.28	292.95	301.35	293.32	265.93	287.55
367.83	423.36	370.88	374	368.1	374.09	380.48	327.75	376.82
313.38	334.78	318.82	312.12	313.73	332.06	327.54	278.49	304.89
315.33	356.6	318.92	315.79	316.02	329.54	318.83	285.61	313.59
449.61	518.16	446.9	464.49	449.1	451.53	460.39	397.57	450.13
196.93	266.4	197.37	200.73	197.37	200.25	203.26	182.03	190.6
205.42	194.94	213.69	207.96	205.06	220.77	228.9	182.81	220.29
253.26	259.03	253.02	267.58	252.22	249.46	250.83	225.66	252.69
253.89	251.98	255.99	251.38	253.89	263.39	265.56	236.4	265.17
305.19	398.14	289	302.71	304.58	292.47	307.53	289.71	297.72
208	238.7	227.29	194.74	206.08	233.47	218.47	201.39	219.55
210.81	198.46	211.2	207.89	211.1	207.88	198.88	187.68	216.09
178.78	202.14	176.18	182.52	178.46	176.86	196.34	156.11	184.24
228.98	210.83	232.23	228.74	228.55	244.36	252.64	202.73	248.9
188.67	163.16	184.33	188.03	188.58	188.63	196.36	161.61	192.53
180.01	171.2	179.79	175.88	181.24	191.36	195.84	166.86	183.71
209	232.22	205.09	208.03	208.82	201.97	218.89	182.54	199.79
284.38	460.17	272.46	283.84	283.84	286.18	286.27	268.38	286.27
525.77	596.47	520.87	532.3	523.29	495.88	521.44	456.85	499.93
226.39	220.49	217.78	233.63	225.04	217.61	230.82	199.07	217.05
296.38	438.84	290.81	312.27	295.77	298.43	293.23	254.93	282.27
253.57	275.6	250.26	256.9	254.33	246.1	256.33	213.3	256.73
513.93	598.82	508.85	519.39	514.04	492.67	510.41	446.48	503.4
488.6	516.72	468.89	486.87	488.21	473.04	485.96	433.81	492.36
530.88	588.29	535.17	536.98	528.05	522.62	530.61	464.74	513.57
167.52	208.46	179.97	151.36	166.58	184.44	171.07	164.51	177.57
290.58	307.06	288.23	294.12	289.88	269.95	292.71	250.86	298.37
495.5	574.68	502.08	491.85	496.26	482.69	484.14	432.57	470.92
283.69	287.21	285.6	284.19	282.37	281.82	281.94	250.06	288.34
249.64	231.99	247.83	251.35	249.01	249.93	261.46	226.3	260
173.31	192.25	170.25	174.19	174.13	175.27	193.96	155.11	184.67
250.6	276.59	259.31	255.25	250.25	264.05	259.02	222.31	260.13
271.76	337.62	265.1	277.71	271.91	269.76	282.05	235.01	264.08
144.99	200.26	147.56	144.49	143.36	157.75	126.86	128.8	140.58
170.83	170.56	166.13	174.78	170.41	157.11	172.4	144.13	164.58
276.03	254.14	275.59	268.47	277.38	281.8	281.68	246.19	275.42
277.4	409.9	264.83	282.32	276.15	263.82	284.99	249.77	282.56
221.96	216.96	228.99	217.74	221.38	234.93	243.8	207.49	233.9
274.85	261.44	295.72	265.63	274.03	309.86	265.28	252.94	281.91
296.69	297.08	289.15	310	296.16	301.08	301.61	264.47	311.89
259.2	256.15	265.51	251.63	258.24	274.1	271	235.29	263.28
378.34	425.07	384.86	395.73	379.07	380.6	378.68	338.33	379.39
478.41	489.71	475.92	483.68	479.86	470.39	475.3	431.12	483.42
205.3	205.21	197.32	205.86	205.38	208.94	229.24	182.86	210.56
226.5	206.12	232	220.66	227.11	248.87	220.03	199.08	220.79
247.06	354.62	253.1	252.9	246.6	259.7	256.04	219.49	260.27
396.26	443.35	396.63	423.78	395.64	399.83	390.8	344.35	387.11
277.94	296.83	285.95	278.14	277.89	281.13	270.41	248.24	273.98
265.37	255.29	252.04	265.59	262.85	253.41	265.68	235.92	265.65
192.95	222.33	183.73	195.04	191.58	184.19	170.36	155.64	187.54
301.93	308.44	285.98	303.89	301.96	279.37	300.43	269.5	295.36
249.77	304.28	254.48	247.18	249.51	257.85	257.78	217.25	252.7
332.87	318.73	315.91	334.1	332.59	315.52	327.98	306.38	325.13
236.28	259.58	231.91	239.59	235.38	246.48	242.79	220.16	227.32
166.13	179.73	173.74	170.11	165.75	182.18	171.23	136.65	173.75
151.42	211.75	155.8	150.4	150.87	159.68	138.84	132.88	151.87
159.14	120.96	150.63	152.62	160.25	147.37	152.71	132.09	146.58
242.33	226.59	234.11	232.22	242.67	241.89	246.26	222.67	246.49
272.14	318.27	259.16	274.95	271.1	254.65	277.46	243.45	275.04
191.99	225.84	195.01	187.95	192.04	194.14	184.65	167.05	193.85
220.5	237.95	229.83	218.42	219.63	242.01	248.08	197.29	239.28
222.76	215.28	219.94	221.35	222.29	215.23	224.69	199.33	211
263.31	277.45	268.28	275.62	263.29	283.11	272.46	237.86	269.67
294.93	273.54	292.89	295.41	293.8	289.27	294.96	265.31	309.26
218.92	225.84	212.97	225.44	218.93	209.7	218.56	189.6	220.96
291.51	429.87	295.53	318.5	291.15	283.52	287.81	249.85	288.65
263.02	291.16	260.22	264.56	261.29	261.74	274.13	228.63	255.91
186.03	165.57	190.62	192.58	185.94	193.28	207.22	158.94	185.32
203.46	227.13	195.64	209.23	202.58	209.86	187.64	166.65	202.22
255.89	267.24	252.99	257.1	255.36	249.08	256	230.02	254.49
254.88	196.64	259.39	250.64	255.6	255.42	249.06	222.12	259.87
324.41	305.62	323.67	321.32	323.36	333.7	329.09	311.01	330.94
370.84	369.52	378.16	383.1	370.97	379.53	374.8	332.3	371.41
273.49	278.19	273.69	282.5	273.01	259.95	280.31	229.41	278.7
167.88	170.01	165.88	168.03	168.47	169.53	158.95	143.63	167.7
153.51	185.48	149.79	151.64	153.44	149.83	148.03	134.79	148.56
226.16	332.7	222.73	241.49	225.88	238.79	221.42	199.08	224.63
199.76	207.14	202.97	198.11	199.89	209.57	222.71	187.3	201.9
201.76	204.05	196.18	198.03	202.28	196.26	215.72	188.73	204.2
222.03	211.7	220.54	225	222.33	235.3	224.38	192.62	234.79
209.87	173.68	223.03	207.15	210.18	243.08	231.22	195.49	222.65
197.73	237	201.85	203.57	198.43	203.41	209.01	175.8	205.86
247.68	250.04	252.64	248.57	247.87	255.56	259.81	218.77	243.94
255.77	272.03	249.3	263.81	252.6	242.96	263.15	225.01	247.76
249.3	264.79	246.07	250.49	248.73	248.89	266.37	226.15	258.39
244.76	232.06	247.89	245.25	244.27	242.67	235.88	209.81	240.3
227.71	177.44	236.64	219.43	228.27	230.85	222.08	199.65	231.26
287	293.68	283.81	291.62	285.57	280.53	277.43	260.8	276.64
242.81	245.18	243.05	242.29	243.15	249.84	259.24	214.93	240.11
279.62	291.39	276.69	282.47	278.89	280.11	297.91	247.43	275.09
242.58	242.78	233.56	248.85	240.18	229.17	251.35	212.79	232.23
283.74	273.87	256.13	287.59	284.5	274.19	281.22	254.84	287.79
235.57	163.15	239.07	230.53	234.33	242.71	253.16	224.76	239.34
207.59	185.83	205.48	206.7	207.56	203.13	218.38	179.75	205
246.87	227.4	242.66	247.51	245.73	241.71	258.44	226.41	256.81
275.54	279.81	270.22	276.99	276.05	264.12	278.13	239.18	271.44
253.41	289.52	237.98	252.46	254.13	255.63	243.14	219.67	242.59
324.99	365.08	327.87	330.35	324.56	316.64	322.05	287.36	316.65
214.35	221.23	241.68	206.77	214.73	259.57	221.52	197.16	223.58
267.6	255.69	275	257.17	266.63	289.66	275.62	245.63	270.37
149.31	137.65	151.8	141.4	149.16	164.5	159.08	133.92	156.13
279.46	302.26	269.65	280.24	278.27	270.38	287.83	254.26	289.74
276.68	224.09	275.16	281.98	275.98	290.3	284.78	249.36	264.63
385.99	367.92	382	395.7	385.53	375.07	379.71	338.99	378.19
243.67	222.43	243.53	239.98	243.13	249.46	254.55	231.47	252.59
251.81	170.22	255.63	244.46	251.18	259.02	267.32	237.17	252.51
401.58	440.52	401.01	420.46	400.53	394.79	393.65	344.95	380.3
280.52	288.03	277.55	282.19	279.32	275.23	278.45	264.09	282.17
397.65	414.41	398.69	411.36	397.76	394.03	403.05	359.18	391.04
194.17	162.23	199.11	193.13	193.7	210.56	206.3	177	213.94
293.35	338.07	290.61	302.38	292.64	300.44	308.12	269	310.91
249.68	258.12	250.38	258.41	249.71	255.11	255.34	209.13	244.18
261.42	217.21	253.75	260.25	262.25	247.45	255.64	234.3	263.08
178.97	190.89	185.31	180.47	178.64	190.42	177.57	148.32	190.93
278.52	339.61	275.88	281.42	278.41	278.91	279.62	232.5	271.4
271.91	272.31	267.47	272.49	272.48	260.79	275.3	237.21	267.37
257.7	241.2	250.87	265.69	257.47	250.03	254.73	224.69	258.07
279.84	280.37	260.59	268.52	280.6	267.22	288.33	266.85	283.21
241.32	258.22	235.82	247.71	241.31	223.78	244.36	196.41	231.69
220.62	312.05	225.71	225.21	221.74	236.33	225.53	200.48	249.68
277.69	283.78	264.35	286.06	278	259.57	279.01	239.35	275.69
200.49	186.12	208.05	197.46	201.77	199.21	195.08	173.1	198.57
304.81	268.77	300.9	309.06	304.67	287.44	301.58	259.54	301.62
192.06	176.48	213.92	188.94	192.69	218.1	197.59	169.56	198.77
225.42	214.11	232.71	218.9	228.1	233.86	220.66	207.5	224.11
307.82	342.73	303.74	315.21	307.62	309.93	318.18	268.51	325.57
402.91	449.53	404.87	420.35	403.75	396.74	402.05	360.79	402.58
262.9	249.12	269.09	252.84	261.69	270.43	279.45	244.33	268.58
261.51	269.22	270.17	253.75	260.11	279.34	254.41	236.02	265.88
279	278.63	282.52	278.65	277.78	274.81	273.91	245.88	280.7
233.76	237.02	230.24	241.62	232.7	235	233.53	201.13	240.47
242.35	245.15	243.76	242.05	241.62	240.57	251.25	219.24	235.67
269.44	293.71	268.51	273.56	269.86	264.52	259.29	229.72	260.48
255.55	276.3	254.98	254.01	256.45	257.88	263.12	225.93	252.6
228.7	226.84	221.54	232.8	227.93	219.89	235.1	202	215.98
423.95	513.63	428.45	445.1	422.5	419.55	416.81	370.26	404.33
288.31	315	274.14	300.22	286.92	270.43	279.38	244.49	286.14
325.76	366.06	319.64	334.98	324.44	311.27	318	282.01	318.33
190.46	183.38	193.4	184.89	190.44	186.42	185.81	159.17	168.66
273.86	218.34	272.08	274.8	273.42	267.63	267.35	252.13	274.37
247.1	257.42	248.35	247.67	247.11	238.27	249.59	221.52	238.99
260.6	272.89	262.32	261.28	261.09	260.95	267.67	229.97	260.74
140.22	149.06	133.61	136.79	140.6	117.66	125.03	112.6	128.57
251.67	256.77	254.15	251.77	252.18	261.24	257.45	215.92	260.75
224.39	211.53	215.08	220.5	223.69	211.03	221.66	209.45	228.39
200.47	187.74	198.01	203.39	199.83	191.77	202.19	175.68	201.23
173.26	189.39	180.51	168.34	173.54	170.57	166.39	152.75	169.13
419	451.66	419.54	417.22	419.11	422.03	421.24	377.88	428.94
437.07	471.79	432.16	452.49	436.65	419.9	452.56	382.12	433.82
273.48	288.63	272.12	276.82	273.29	280.59	281.66	229.1	269.84
260.14	294.04	257.97	262.23	260.89	256.59	254.09	224.46	261.01
135.72	137.73	138.84	127.72	136.28	135.75	139.1	108.83	148.7
231.52	256.19	238.65	230.21	231.61	246.86	238.45	200.16	233.65
192.33	179.78	186.98	189.81	192.06	210.22	215.94	179.52	201.35
219.98	216.41	222.9	222.31	218.58	205.63	204.68	185.7	212.99
200.07	157.69	195.49	196.98	198.34	199.33	199.97	177.91	206.12
287.32	306.05	286.48	298.09	284.75	285.68	284.14	245.65	283.29
258.51	243.42	261.95	257.99	257.64	263.76	257.38	233.96	268.87
454.75	455.45	444.98	460.32	454.85	453.99	449.61	404.09	461.71
505.03	618.03	500.13	505.96	504.19	490.53	501.49	445.13	495.32
467.19	508.82	468.08	468.16	467.26	475.46	463.95	416.04	472.24
246.26	248.47	243.37	249.49	245.97	230.94	253.8	219.87	249.15
309.81	333.16	306.8	325.08	309.81	317.21	312.06	279.34	322.81
185.44	141.09	198.09	173.58	186.55	199.11	192.1	162.78	186.51
236.94	248.58	230.86	237.84	238.2	233.27	247.19	206.42	233.84
247.58	239.4	245.48	251.64	246.59	240.81	242.41	209.47	243.13
200.18	161.65	206.27	196.04	200.72	200.2	197.42	173.37	187.02
251.52	273.7	241.6	249.69	251.89	233.72	245.08	223.44	256.79
254.84	261.36	254.59	254.28	255.66	257.39	262.61	223.42	252.01
272.59	310.58	269.76	279.51	272.67	270.71	278.42	239.08	270.32
262.2	254.2	262.21	264.01	260.85	256.99	263	231.25	259.55
243.15	253.07	251.19	248.53	243.4	250.66	254.63	217.72	246.8
268.93	292.5	271.3	270.69	269.37	264.56	262.34	240.02	269.59
276.88	278.53	265.13	282.21	276.14	254.47	265.06	241.07	278.62
266.67	280.01	258.17	274.17	266.95	260.92	273.84	229.61	261.5
235.85	269.7	244.9	222.19	235.73	257.22	235.21	225.45	232.32
519.33	576.62	511.62	522.09	517.8	487.22	499.26	443.3	482.35
238.39	247.82	234.85	236.06	239.62	236.47	239.76	203.56	230.49
299.7	317.9	299.49	306.61	298.79	307.02	293.07	277.21	314.42
259.81	244.56	259.06	263.72	259.48	249.56	256.45	224.45	250.42
274.78	285.96	278.45	281.04	275.95	276.4	277.46	230.62	259.02
242.65	223.37	240.71	248.67	241.34	229.59	238.12	202.87	235.96
188.76	181.54	193.57	177.67	189.01	184.61	184.42	156.55	197.41
243.95	232.47	229.42	250.84	242.55	234.45	251.81	218.58	249.43
220.01	198.07	218.76	221.99	219.63	234.73	247.99	199.77	222.51
225.68	270.75	224.1	233.99	223.83	235.36	235.15	198.05	228.6
266.31	287.03	259.02	276.07	267.01	263.18	276.42	240.16	277.42
283.95	322.95	298.1	283.74	284.34	312.82	299.43	268.18	302.98
297.64	344.5	318.32	286.76	298.34	330.06	302.34	286.39	324.21
139.57	146.24	148.59	130.4	140.01	140.95	141.48	111.29	152.6
279.76	360.33	275.51	281.27	278.76	278.01	300.2	249.75	276.99
281.88	303.48	280.85	286.04	281.58	281.18	283.31	248.76	271.24
301.07	309.13	288.49	306.62	297.73	285.59	291.72	255.81	292.29
190.33	159.25	194.78	186.01	190.37	217.12	213	177.3	200.68
272.99	290.14	272.89	279.56	271.21	276.39	269.96	235.65	273.35
392.53	457.35	392.67	411.63	391.63	400.4	395.25	350.35	394.35
297.26	286.56	310.15	291.08	296.19	321.98	290.02	269.26	298.96
238.59	255.07	234.38	243.02	238.29	225.62	238.71	209.65	239.83
424.51	397.85	426.6	424.48	426.3	435.53	439.43	390.38	439.34
295.48	280.71	304.36	295.59	296.37	311.07	304.7	266.17	297.5
237.12	231.26	231.3	232.44	238.31	235.86	228.2	213.19	236.11
242.65	250.96	234.59	242.59	242.17	223.6	232.59	206.13	229.8
246.39	258.22	245.57	242.08	246.22	252.2	238.84	225.6	260.14
238.27	268.47	240.12	236.15	238.24	229.37	232.24	206.04	227.37
251.16	217.79	245.26	253.34	251.23	245.78	248.28	224.12	254.16
254.69	259.13	256.5	256.06	253.79	251.71	250.57	227.88	253.36
238.54	189.35	234.22	237.83	239.15	229.61	237.9	214.63	243.04
234.16	248.2	234.36	233.66	235	230.22	234.81	212.33	234.86
247.62	247.58	243.42	247.9	248.3	238.05	250.92	222.05	255.22
250.29	215.47	250.27	249.32	250.56	247.79	248.72	223.57	258.25
282.59	295.96	281.97	276.53	282.42	284.5	289.33	252.22	284.32
244.92	237.56	257.05	239.3	243.38	258.6	257.54	223.74	257.61
281.96	427.68	273.72	299.21	281.27	285.26	287.93	248.14	291.27
197.94	321.69	203.95	200.04	197.03	217.42	207.2	186.66	215.04
217.89	228.56	221.78	219.74	217.22	213.25	223.55	187.13	219.91
227.69	246.95	223.61	225.97	227.61	239.56	221.69	196.31	229.28
283.09	268.12	265.74	278.58	283.23	267.58	280.3	253.26	267.88
184.62	191.85	183.09	186.51	184.12	196.64	172.06	156.58	181.8
311.77	341.04	308	321.22	311.68	307.88	324.27	280.15	315.02
198.08	231.08	191.25	201.83	196.54	191.5	174.63	158.38	192.96
242.24	244.68	250.45	247.8	241.89	248.81	243	203.28	241
250.79	301.8	252.04	257.24	250.82	256.52	261.62	217.8	257.66
248.82	252.34	247.99	255.34	248.67	252.04	264.18	219.94	246.09
203.54	183.29	197.23	201.07	201.86	193.77	201.28	179.43	209.37
392.86	431.21	394.21	391.44	392.3	414.21	394.8	359.26	407.44
421.18	524.01	411.41	419.71	421.55	426.68	423.17	380.72	438.09
171.69	190.16	178.12	154.23	172.33	174.1	176.28	155.62	171.2
302.71	305.94	304.56	309.93	301.57	303.64	299.81	268.29	301
170.27	166.45	183.46	167.95	169.95	194.39	182.23	153.73	182.72
246.37	251.07	251.24	251.03	246.35	262.79	248.85	215.01	243.68
209.6	221.66	211.42	215.54	208.87	217.58	209.03	178.47	221.4
222.16	218.07	223.1	224.74	221.12	235.36	229.85	193.57	227.68
258.17	266.7	260.08	254.47	257.72	265.06	249.01	239.99	265.87
299.75	337.9	314.46	287.9	298.58	319.72	311.86	283.97	303.76
243.89	312.58	230.41	241.39	243.5	251.11	243.78	215.77	231.61
343.46	344.83	338.81	345.17	343.43	352.57	346.72	306.53	340.02
337.44	354.27	335.6	329.82	337.07	341.45	333.16	313.86	347.52
313.41	357.9	319.36	302.08	313.68	331.96	315.9	297.68	334.56
260.6	256.5	263.68	259.7	261.41	271.78	270.76	233.41	258.44
337.26	440.29	354.05	325.98	336.55	363.14	342.62	306.56	343.47
153.71	181.25	141.42	147.95	152.14	165.62	171.54	139.48	164.15
355.15	381.55	367.7	352.51	355.28	364.74	356.23	334.94	354.36
225.37	202.21	234.95	220.35	225.26	242.26	242.24	213.07	241.36
137.37	144.52	156.18	121.04	137.93	160.73	149.09	129.42	152.79
284.58	314.09	281.54	286.83	282.89	283.14	301.33	242.27	280.08
243.95	219.69	250.48	235.53	244.97	251.83	237.64	216.36	235.56
283.99	399.88	281.78	291.67	283.76	289.92	289.31	252.25	283.91
308.85	323.97	292.79	311.78	308.05	292.8	308.89	269.48	319.52
221.3	228.58	244.13	198.87	221.5	248.73	227.54	207.65	220.3
334.6	354.04	324.63	327.62	335.37	322.06	340.78	319.31	335.82
293.84	317.36	261.06	283.12	293.94	257.78	299.22	278.14	288.14
171.13	140.29	174.05	153.97	171.96	176.02	180.72	155.35	176.19
293.71	309.12	292.05	304.67	293.15	292.7	297.34	259.1	294.3
266.89	289.68	265.72	266.43	266.48	272.67	295.62	240.36	276.09
319.37	407.59	324.48	322.69	317.46	330.86	320.95	277.56	313.34
243.28	305.48	244.57	242.55	243.48	255.4	257.88	210.55	257.94
254.17	274.73	251.29	257.26	254.42	243.31	247.28	223.79	253.35
201.46	198.26	197.53	203.63	201.34	193.95	216.31	185.16	205.64
211.68	222.16	214.73	212.86	210.52	204.3	215.99	181.95	216.39
269.49	256.87	263.73	273.36	267.93	255.38	257.92	228.27	259.58
223.14	263.8	226.73	222.85	223.08	231.16	239.05	192.46	236.41
211.98	201.64	243.22	199.24	212.16	246.96	225.03	199.85	223.73
192.05	166.09	190.19	185.92	192.28	189.34	181.33	167.35	191.05
215.51	228.09	208.84	212.87	216.13	205.78	202.61	187.57	208.82
219.4	212.85	210.15	221.88	218.76	231.34	225.94	199.27	221.46
251.25	259.82	247.76	251.78	250.74	249.47	260.47	225.64	266.5
271.01	311.06	263.05	270.52	270.74	265.41	279.21	245.04	269.34
279.09	358.59	272.57	281.59	278.68	281.21	287.54	232.98	271.57
293.42	319.04	297.05	300.96	293.32	287.35	295.33	250.27	290.42
297.43	278.74	297.19	299.29	296.63	290.46	293.72	256.83	290.12
246.81	241.02	257.93	243.71	247.53	267.42	252.64	219.03	245.97
247.93	254.62	246.53	245.04	248.46	249.7	260.37	225.88	252.46
278.8	289.72	273.85	279.7	278.93	268.04	276.94	242.83	278.19
262.36	251.48	260.5	263.94	262.89	261.84	264.81	227.81	263.36
291.68	277.95	289.7	283.29	292.15	286.85	292.61	263.05	293.15
258.85	235.3	263.74	251.34	258.94	260.47	258.8	233.02	254.02
246.5	261.96	249.27	251.3	246.09	241.93	245.63	218.7	247.56
317.94	338.24	317.89	327.73	317.94	331.71	329.12	297.47	330.18
248.6	247.37	240.92	249.09	248.66	251.61	252.23	220.38	247.55
252.45	236.25	248.86	253.92	252.1	240.15	256.76	227.85	254.81
267.58	282.33	270.88	270.58	267.72	262.76	262.97	234.76	264.67
297.3	312.29	295.76	301.39	296.39	284.71	304.86	254.67	296.74
460.3	465.09	467.33	454.25	460.83	470.08	457.27	415.99	455.85
410.4	407.19	410.37	412.31	412.8	416.18	422.52	377.16	408.57
385.79	354.67	365.51	382.98	386.09	375.05	400.46	363.93	398.9
296.68	386.81	301.33	315.42	296.2	306.25	308.21	274.37	312.05
282.23	343.6	282.35	285.19	281.39	282.39	289.19	253.7	277.38
183.17	163.06	176.81	168.66	183.1	180.72	189.15	168.44	189.89
227.33	231.85	226.09	230.84	228.26	230.97	226.91	203.08	236.2
231.76	236.51	237.13	225.68	231.01	240.46	258.46	209.46	242.24
239.65	237.59	242.9	234.67	240.61	247.84	246.46	215.73	246.67
250.12	233.51	250.9	244.02	249.94	253.73	258.71	218.34	252.82
281.54	297.36	284.51	281.31	280.13	278.24	275.07	250.41	284.43
270.83	273.54	264.81	271.96	270.35	279.57	279.6	246.04	278.72
308.88	312.74	301.04	314.84	308.78	289.33	298.91	262.83	291.6
250.13	267.3	258.14	244.31	250.91	271.44	252.9	225.46	249.34
269.82	275.36	274.46	268.81	268.85	281.34	263.64	249.42	286.57
278.99	300.93	277.78	281.23	278.61	275.49	279.44	252.85	282.2
256.85	244.26	255.79	252.34	256.96	263.43	265.08	233.99	262.59
286.87	271.39	296.66	269.14	286.6	315.02	281.99	264.64	293.82
270.49	279.16	267.84	274.92	270.33	272.59	275.24	238.8	274.4
404.25	442.11	400.34	397.91	404.08	418.17	409.39	375.8	418.73
184.94	190.82	187.5	190.69	184.97	182.19	195.75	150.57	177.47
229.08	225.88	215.82	233.14	228.3	203.93	216.86	191.17	234.59
212.14	228.35	214.49	217.19	211.25	209.14	221.12	177.93	209.03
374.54	353.22	370.66	375.52	373.72	376.38	374.81	347.34	378.18
329.97	401.85	326.82	328.83	329.76	336.24	327.29	307.23	339.8
330.31	333.33	327.11	328.9	329.99	336.79	327.93	308.17	341.05
291.39	285.83	286.17	286.77	290.74	301.73	294.71	276.31	296.37
258.98	330.77	261.42	259.97	258.81	269.82	269.13	242.36	269
236.13	226.62	230.36	237.59	236.3	245.33	241.46	203.12	236.15
217.96	204.92	227.12	213.58	217.7	242.18	226.6	190.15	217.98
268.42	250.8	262.41	263.9	268.55	265.31	264.01	235.92	266.07
277.75	258.94	279.5	276.05	277.17	291.14	285.38	255.55	287.72
354.61	397.63	351.84	366.49	354.54	350.42	360.52	312.82	365.35
248.44	218.91	252.32	243.72	248.69	254.4	262.16	229.46	262.08
199.1	165.88	198.34	184.92	197.71	215.53	208.37	189.57	213.92
260.24	238.27	251.48	260.52	258.9	254.8	267.33	233.49	267.2
251.56	226.48	248.41	248.31	250.81	265.07	249.82	231.73	249.73
243.67	267.84	253.91	236.18	243.57	269.11	236.98	226.32	242.66
282.81	336.26	288.28	279.09	281.88	309.57	280.62	255.76	282.71
257.49	268.94	244.83	265.6	256.27	253.2	247.47	214.55	267.06
269.12	278.72	262.24	267.11	269.27	262.5	267.82	234.19	268.04
283.14	314.16	279.88	288.47	282.34	281.8	288.37	242.61	280.48
346.53	360.34	342.5	355.55	346.03	340.38	352.84	309.36	355.52
252.06	274.92	250.83	254.16	251.65	260.55	247.04	214.87	256.74
240.15	212.19	229.9	241.43	239.5	230.8	239.76	208.56	240.81
245.93	209.28	246.69	239.16	246.13	254.63	253.7	219.17	252.04
290.49	314.36	298.05	296.26	289.7	307.47	317.21	251.81	301.7
237.4	237.98	244.16	231.19	239.88	243.96	246.12	220.04	238.65
276.84	327.79	273.33	278.42	276.15	282.96	276.71	237.5	266.19
198.5	138.43	213.37	185.23	198.02	217.75	204.45	191.18	207.26
264.13	317.11	275.49	268.07	264.26	258.67	256.89	219.49	258.35
276.07	274.18	269.87	274.3	276.63	284.03	300.59	247.63	282.52
250.76	263.27	246.84	244.72	250.59	254.74	245.39	223.67	256.09
239.29	254.58	257.41	232.41	239.1	266.95	248.52	217.05	244.86
287.35	290.67	289.69	285.12	287.25	296.72	305.99	255.98	292.64
284.92	286.6	274.76	294.83	283.49	284.62	283.02	257.64	297.04
278.09	280.6	267.69	288.77	278.52	271.16	276.76	241.91	275.51
273.57	301.5	272.69	279.77	273.66	274.87	263.36	240.45	270.13
244.93	253.75	239.5	245.67	244.96	243.81	254.77	218.12	249.45
302.22	301.42	300.63	306.77	302.37	286.9	294.88	257.61	299.47
198.65	188.6	195.51	200.56	199.45	200.79	213.1	184.64	204.91
217.14	174.99	217.46	202.79	217.46	217.61	218.87	197.2	218.75
257.03	260.92	251.73	257.71	257.49	244.79	253.24	222.19	252.13
293.72	305.6	291.13	297.38	293.49	280.57	286.53	251.92	282.4
248.67	256.82	247.48	248.02	249.68	248.78	257.22	213.37	242.72
251.69	252.57	250.19	253.2	250.92	251.49	262.35	227.12	258.49
255.21	300.71	251.31	261.47	255.25	256.69	263.25	220.77	265.59
310.14	295.22	299.89	315.67	309.94	294.78	306.41	273.92	302.04
267.47	301.16	264.47	272.41	267.72	264.54	263.48	230.08	266.16
273.72	275.08	268.15	281.93	272.93	276	275.88	249.73	295.31
251.19	276.04	240.29	257.94	251.03	246.6	249.88	211.06	253.89
379.14	435.3	380.95	376.35	379.26	376.62	393.73	333.53	389.29
291.93	379.52	287.01	288.33	290.64	289.04	312.08	273.11	303.26
282	294.27	278.05	283.43	280.48	277.6	277.62	256.04	292.06
241.53	232.25	234.75	244.44	241.86	239.21	255.06	216.5	243.57
256.2	266.38	264.93	251.25	256.67	265.01	257.2	224.42	245.19
269.89	271.83	250.08	279.12	268.49	258.74	259.65	222.69	272.64
253.88	237.32	253.31	257.13	253.13	249.76	265.82	229.06	259.84
225.07	220.4	221.39	223.47	227.18	225.55	224.91	193.6	224.11
278.87	284.76	285.09	274.2	277.84	292.73	287.24	244.53	279.2
284.71	255.75	265.92	287.51	283.98	264.52	292.28	255.74	271.58
287.87	243.79	288.54	285.88	285.79	280.17	296.14	266.49	282.01
292.53	268.15	301.61	284.67	292.42	296.36	286.38	266.03	282.52
175.26	162.24	183.84	171.72	176.54	187.47	191.66	156.59	176.22
301.34	264.02	296.54	304.64	301.89	290.25	288.77	257.88	292.94
188.9	139.88	185.92	186.01	190.1	191.68	207.43	180.43	199.37
270.88	264.32	264.1	268.57	271.52	281.75	291.92	242.79	275.72
456.54	449.65	458.01	450.61	456.45	463.64	459.33	415.9	456.63
296.2	339.25	301.89	296.54	294.22	300.42	301.24	269.44	304.77
282.41	265.45	286.53	282.14	282.28	279.19	279.19	250.7	283.42
162.51	156.49	155.53	157.08	163.62	153.91	154.69	139.25	155.92
182.58	195.88	200.68	176.82	183.06	217.18	170.47	158.83	179.79
170.95	152.09	170.25	167.12	171.74	170.29	165.43	151.4	172.16
182.94	167.7	193.84	179.74	182.6	206.67	185.03	168.91	189.05
227.98	204.37	229.21	229.37	227.56	234.75	241.38	205.84	239.37
230.68	210.44	239.06	227.65	229.62	241.42	244.65	210.83	244.74
274.44	285.75	268.05	287.77	274.65	267.38	286.64	241.05	273.88
203.97	238.2	199.62	206.25	204.19	209.21	225.83	190.87	200.33
212.15	186.11	201.49	213.29	211.19	217.95	211.5	186.95	216.68
228.99	237.96	229.45	233.26	228.24	240.92	225.98	195.83	231.86
283.99	248.94	282.46	289.18	283.14	292.77	292.56	265.25	298.42
295.56	267.32	285.63	287.15	294.7	286.84	293.89	264.73	295.39
279.6	277.62	276.33	271.84	280.29	274.36	279.54	253.53	281.46
235.05	233.32	243.49	227.74	236.28	243.37	217.88	203.41	221.12
315.53	312.52	313.31	313.47	314.88	305.76	313.56	270.97	307.52
220.35	214.83	223.11	213.99	223.81	226.04	230.52	211.14	226.99
301.9	316.01	299.66	299.81	301.79	294.57	313.47	266.22	301.89
268.69	275.11	269.1	269.06	269.89	271.98	274.67	236.24	273.09
313.85	233.06	318.68	307.67	312.32	317.51	312.06	277.25	311.45
230.4	239.01	233.24	233.72	229.22	221.52	237.24	207.52	229.24
198.23	135.62	203.87	193.32	199.05	205.4	203.14	185.68	208.22
204.58	201.49	201.04	203.27	204.46	197.46	220.36	180.21	208.33
284.57	283.53	286.55	282.91	283.16	280.2	278.54	255.64	290.9
279.57	276.41	284.47	276.25	281.69	281.5	276.91	248.72	289.35
326.07	252.31	316.91	328.6	323.9	311.39	335.25	278.61	316.32
245.99	191.49	246.05	242.35	246.35	239.12	243.73	210.32	237.03
224.87	221.46	223.63	222.03	227.52	226.56	235.57	208	230.57
263.51	262.49	258.5	268.52	263.39	263.14	259.13	225.89	263.07
228.25	208.36	238.97	220.59	231.14	237.69	242.22	215.89	233.62
274.03	252.01	267.14	272.07	274.25	281.71	284.89	255.7	279.52
300.27	317.14	294.69	313.19	299.91	305.54	313.99	264.05	314.75
267.45	268.24	272.67	264.92	266.18	277.05	274.73	258.72	277.86
328.16	284.96	324.07	332.01	326.53	316.78	331.66	279.54	315.62
313.9	304.45	318.6	321.63	313.85	310.14	321.55	281.32	317.18
235.84	209.06	251.76	226.71	236.05	261.62	251.2	222.3	247.75
334.49	353.27	335.16	335.04	335.07	327.3	338.82	313.12	337.91
173.44	170.83	177.21	171.96	172.28	196.36	189.97	155.53	181.56
189.06	166.75	206.45	185.57	189.74	212.17	193.68	168.8	196.56
155.47	134.47	163.71	144.2	156.24	172.29	159.52	137.17	156.68
147.79	132.75	139.07	135	147.68	146.45	152.4	133.02	151.46
201.52	200.84	213.35	203.24	202.36	218.22	203.39	179.6	212.61
182.46	175.04	191.95	183.13	182.8	203.95	188.36	156.98	196.35
231.86	237.25	224.56	238.12	232.17	230.95	226.12	198.33	240.26
297.58	318.92	299.84	300.17	296.8	298.36	300.71	260.4	299.76
318.13	346.31	316.12	326.09	316.4	320.36	316.69	279.67	329.28
274.25	274.05	264.81	285.45	273.19	274.28	271.92	239.43	290.52
283.12	244.58	280.52	285.81	283.39	280.91	281.61	247.49	281.93
317.98	348.04	321.56	323.16	317.76	318.66	324	276.74	331.88
274.32	264.34	268.8	274.35	275.09	273.49	285.45	244.27	267.47
250.03	264.46	259.78	246	249.67	265.71	242.45	229.06	265.83
275.29	265.38	272.04	282.6	273.95	275	274.74	249.31	284.1
258.55	308.63	260.07	267.26	257.69	268.81	255.89	221.08	272.2
253.02	274.58	256.01	255.91	252.75	257.46	260.05	220.98	249.93
229.55	204.41	227.95	228.7	231.13	232.65	230.58	197.21	229.51
143.05	181.53	137.91	133.11	142.23	155.27	159.47	133.2	156.61
158.01	148.78	165.3	153.16	156.48	171.31	167.38	137.22	171.63
153.88	147.18	151.76	148.08	153.34	170.8	168.46	138.52	163.18
238.12	190.83	224.07	239.03	237.54	237.15	234.12	206.15	226.9
189.32	259.18	187.34	180.05	188.62	212.07	192.55	167.47	183.88
243.69	299.79	251.62	229.43	242.93	265.29	255.54	228.78	257.74
360.92	347.17	350.89	350.5	361.16	371.3	364.71	335.73	372.05
302.84	299.47	303.31	309.56	302.31	300.52	298.85	262.83	297.89
239.94	240.81	247.19	231.89	240.34	248.61	229.71	207.77	227.57
275.58	245.19	272.46	273.14	275.13	276.21	287.02	252.05	285.23
235.26	235.88	232.63	238.71	236.32	236.21	235.9	212.46	244.2
262.77	213.96	258.43	263.85	261.8	252.34	260.49	233.71	260.61
238.16	256.14	236.61	233.64	237.77	241.66	251.69	208.22	240.74
367.82	357.85	379.99	369.06	369.27	381.83	372.13	334.89	363.77
248.99	298.87	237.94	254.69	248.73	241.63	250.18	218.04	260.89
321.1	315.69	319.27	327.07	320.65	311.09	319.42	285.49	316.39
308.01	318.62	299.22	312.22	308.45	299.71	317.73	286.7	319.1
285.5	262.96	277.13	279.78	288.11	275.84	276.1	251.36	283.27
296.86	309.6	292.6	299.14	294.71	290.44	294.24	268.76	310.81
295.87	354.7	287.33	304.33	296.88	280.87	303.82	252.48	294.05
318.12	412.45	313.81	327.04	317.94	302.13	324.38	271.76	316.78
275.92	278.52	251.89	284.55	276.94	262.47	268.02	239.99	273.7
309.35	312.81	309.92	313.55	309.54	313.69	317.24	283.5	319.81
239.91	194.52	257.2	230.65	240.69	277.96	246.22	218.6	245.82
280.92	271.82	288.18	271.73	281.1	300.75	292.56	264.43	296.23
282.71	342.71	282.34	277.5	282.53	285.1	302.44	262.17	292.93
267.47	356.97	275.99	266.75	267.72	283.36	268.68	242.42	266.86
283.64	413.23	287.01	284.91	284.55	292.28	299.3	260.28	292.2
311.97	322.5	300.28	301.7	311.38	306.98	314.97	290.78	324.51
264.39	270.89	265.61	254.34	264.46	268.24	271.28	248.44	273.53
242.84	250.05	253.93	230.8	244	264.98	243.47	220.3	239.74
321.66	329.2	314.82	324.42	320.03	314.98	322.72	284.78	330.2
202.33	165.6	206.64	199.14	203.23	208.04	202.76	186.49	208.29
281.72	244.85	274.92	282.86	281.7	276.7	287.95	262.07	277.51
276.4	260.79	275.83	278.09	275.37	294.13	279.38	242.45	272.55
176.19	143.61	173.66	169.22	176.75	193.97	193.79	162.63	184.8
265.49	176.51	274.02	260.26	265.75	281.88	281.47	252.69	278.28
246.57	278	239.21	248.99	247.09	236.92	246.55	212.01	251.81
260.57	315.64	263.15	262.8	260.84	269.76	265.07	220.27	263.27
204.03	208.7	200.41	204.76	204.59	196.24	209.05	181.9	206.33
239.6	221.7	244.18	244.93	240.14	232.47	232.53	195.3	230.61
278.31	263.3	281.36	284.87	277.82	262.03	279.33	233.97	280.84
294.71	296.89	289.29	297.42	292.77	284.95	313.12	253.1	293.53
275.28	277.93	271	276.93	274.97	277.88	282.1	247.79	282.34
250.9	239.62	257.8	243.61	251.7	258.4	244.93	220.32	238.93
258.26	241.47	267.02	261.7	258.31	260.88	262.82	230.01	258.9
319.86	323.25	323.36	315.41	319.11	341.82	324.33	299.55	323.22
176.39	190.73	186.17	165.65	176.52	197.58	184.5	156.48	183.23
306.03	409.77	313.18	302.04	305.15	332.12	306.99	282.74	308.09
207.65	228.42	230.85	204.74	208.01	235.71	213.13	181.61	211.16
221.47	222.01	215.56	221.06	221.43	217.74	235.04	195.3	225.91
288.05	283.93	287.5	287.62	288.9	293.96	299.06	258.64	283.12
243.38	249.79	251.22	236.68	243.67	258.03	239.07	211.8	239.85
300.77	304.27	296.38	303.7	300.57	284.84	294.11	253.37	285.55
310.97	290.09	305.42	314.7	310.02	297.58	309.6	263.86	299.23
292.21	297.69	298.02	289.62	291.65	302.74	306.46	259.29	296.23
296.84	331.34	288.35	303.98	294.83	300.81	301.45	267.48	306.28
292.64	290.6	286.03	303.01	290.73	297.01	291.41	258.49	296.22
281.4	292.66	274.14	290.6	280.34	281.57	283.36	259.39	301.24
270.05	300.39	270.24	272.46	270.33	269.93	264.09	228.5	266.61
208.11	223.99	213.38	202.71	208.5	224.3	206.87	177.47	206.08
256.79	245.45	258.66	251.55	257.37	262.25	271.41	235.77	263.11
292.15	306.79	290.44	302.26	291.81	297.7	299.78	253.41	305.67
317.16	324.35	310.89	325.65	315.4	314.18	315.26	278.68	326.84
466.43	426.41	465.15	471.68	467.82	467.71	481	418.74	470.61
369.35	422.94	371.5	370.22	368.06	365.05	364.2	324.2	355.69
236.15	284.41	245.74	235.51	235.57	247.19	234.38	197.18	235.89
266.98	250.09	267.11	267.64	266.08	275.46	273.34	231.64	261.59
214.75	224.28	204.02	215.46	214.53	207.95	226.84	184.26	221.18
311.59	293.4	305.1	303.46	310.75	312.48	317.72	288.06	316.44
358.02	364.17	361.83	361.8	359.66	362.03	359.78	325.34	356.2
302.34	232.4	300.56	299.71	301.8	296.34	311.5	258.27	298.51
304.71	317.53	311.53	300.14	303.46	322.34	296.99	274.37	303.69
390.97	392.3	391.35	396.57	392.01	392.64	396.89	354.62	386.73
295.41	346.93	301.4	289.32	293.33	303.21	301.72	261.39	294.84
278.96	287.46	293.87	271.52	277.11	291.83	287.51	250.61	286.38
437.83	446.8	437.21	441.29	438.36	436.84	446.57	393.77	433.48
297.54	279.36	279.27	293.65	297.15	275.26	295.58	263.21	293.73
261.93	290.22	276.47	261.81	262.48	269.37	265.48	224.34	271.05
260.38	259.35	255.99	255.56	259.46	259.22	273.89	242.52	275.95
327.81	350.39	320.94	321.99	327.11	327.1	344.4	307.59	338.05
292.55	323.62	279.65	287.39	292.25	277.02	288.78	254.94	283.7
235.53	231.01	233.1	231.87	236.13	239.95	251.92	207.77	238.19
259.29	257.72	256.61	258.55	260.27	258.84	259.83	229.33	261.9
243.06	206.59	249.84	236.51	244.75	252.73	243.54	222.87	241.87
290.19	245.43	292.21	286.1	289.63	290.12	288.71	250.41	281.27
209.3	200.54	205.51	202.88	210.76	207.53	217.13	185.38	213.59
284.68	264.82	283.69	279.39	287.38	283	279.3	253.83	289.38
331.5	269.92	333.37	331.49	330.7	335.32	319.63	292.81	323.56
294.84	262.66	305.95	293.18	295.15	298.47	285.6	252.48	283.66
280.72	264.81	274.77	277.68	280.3	274.77	300.81	251.15	287.67
244.03	200.55	238.99	235.01	244.5	241.13	255.42	220.29	252.78
268.13	271.36	268.67	262.65	268.35	269.51	277.22	238.81	265.62
338.18	350.12	328	344.19	336.02	320.28	347.13	285.51	326.76
303.93	234.34	300.1	299.78	303.12	294.59	316.9	262.28	298.4
406.8	392.04	401.75	415.41	405.02	395.24	402.74	363.63	414.41
359.57	350.05	357.33	357.19	358.52	351.16	362.34	322.23	351.64
413.28	407.32	409.95	416.44	413.94	414.8	421.41	380.38	415.39
274.21	271.82	304.93	261.43	274.05	324.33	278.61	260.16	299.17
268.6	280.23	272.13	260.96	267.28	273.03	270.4	237.72	271.81
306.16	342.74	313.17	298.53	305.34	324.67	305.87	281	308.66
244.49	252.36	244.05	238.44	244.66	252.17	239.69	214.26	245.05
243.21	233.92	244.37	245.66	244.61	245.07	239.69	204.3	245.49
223.4	251.32	236.95	221.04	221.99	248.11	214.03	189.31	227.15
254.6	257.48	253.74	259.07	255.85	252.63	256.29	223.01	256.68
242.77	260.63	245.49	240.76	243.23	246.77	240.95	211.03	239.16
272.84	319.77	258.61	276.24	272.89	264.89	269.13	232.61	274.31
225.5	205.28	233.8	223.07	226.01	241.93	224.65	200.2	229.5
362.03	349.41	356.88	367.81	362.72	363.69	368.47	337.11	373.75
371.53	372.51	364.33	377.35	371.39	357.26	371.71	334.41	381.3
411.86	440.72	405.76	415.43	411.05	400.73	408.82	363.59	402.23
482.05	448.27	484.44	484.3	482.28	478.5	482.43	427.42	471.81
370.47	391.42	366.55	374.96	369.12	360.18	368.61	331.27	361.31
215.9	218.06	214.73	210.84	216.2	220.95	229.69	191.94	219.18
204.36	218.56	200.04	198.44	205.73	201.82	206.18	180.14	207.34
239.07	229.5	242.25	235.36	239.69	243.59	234.21	211.24	239.01
250.14	249.35	249.98	252.4	249.62	260	245.14	213.42	254.17
250.32	272.51	244.18	250.87	249.93	254.03	248.87	213.45	264
304.69	307.55	299.51	316.73	303.95	309.83	301.05	268.2	317.22
373.05	380.85	378.51	376.51	373.99	389.74	385.69	348.2	382.01
275.94	283.08	277.77	267.27	274.34	285.22	278.97	249.82	282.56
307.04	321.71	285.99	301.96	306.19	290.17	309.18	278.5	307.84
284.74	298.23	286.34	291.04	283.27	295.4	285.86	262.76	307.08
249.59	260.87	242.65	245.88	249.53	251.32	244.13	220	257.91
269.25	282.49	263.73	275.21	268.22	274.36	260.31	223.29	279.26
