# Supplementary material for: The effect of variations in CT scan protocol on femoral finite element failure load assessment using phantomless calibration
Source: PLoS One. 2022 Mar 18;17(3):e0265524. doi: 10.1371/journal.pone.0265524 (PMC8932617; doi:10.1371/journal.pone.0265524)
Supplement: S1 Data — (ZIP) [file pone.0265524.s004.zip › Data/BMD/C228L/Trabecular/C228L_trab_all_Phant.xlsx]

## Sheet: C228L_P1_VM_Phant_trab
-5.7139	-0.3679	-7.0875	-5.8386	-5.8571	0.0193	-14.67	0.951	4.0619
-16.168	-12.632	-15.222	-16.505	-15.86	-1.4462	-2.1828	-6.1488	-9.3866
-20.108	-18.524	-18.497	-21.519	-19.154	-5.4007	-4.0573	-7.7266	-10.431
-13.193	-12.736	-13.673	-15.03	-12.709	-5.2152	-5.1398	0.6262	-2.6058
-7.347	-11.433	-6.4326	-6.3151	-8.1212	-10.346	-2.6921	-6.5976	-7.5632
-14.398	-21.755	-13.791	-15.639	-13.522	-4.9934	-0.9806	-5.4523	-8.2064
-7.0123	-13.076	-8.2189	-6.0292	-8.1964	-10.653	-7.63	-5.9482	-5.5175
-10.237	-5.3508	-11.997	-9.7168	-11.343	-12.51	-5.9803	-1.923	-6.1606
-13.46	-11.331	-16.111	-12.786	-13.984	-11.62	-4.671	-15.276	-16.205
-15.888	-21.705	-16.081	-16.506	-14.976	-0.6727	-14.648	-5.8911	-6.3319
-10.656	-15.868	-10.87	-10.155	-11.255	-10.505	-6.3949	-1.3413	-4.9876
-7.8251	-2.3289	-9.8689	-7.4049	-8.4511	-7.4175	-7.6433	-3.6706	-4.8635
2.2066	0.6291	2.4817	0.5403	1.9723	13.91	7.8528	9.0257	-0.5647
-16.773	-7.8198	-16.555	-17.478	-16.29	-5.6327	-3.3128	-5.3259	-5.4693
-16.55	-18.896	-14.987	-17.971	-15.472	-6.7659	-9.1158	-9.3217	-5.7776
-16.663	-19.591	-16.291	-16.45	-16.229	-9.4087	-6.9207	-6.3647	-5.1527
-12.836	-9.8679	-14.11	-13.62	-12.595	-6.4743	-2.2572	-3.0092	-7.1568
-17.318	-11.222	-15.999	-18.114	-16.978	-10.384	-9.4784	-9.0701	-7.0722
-11.988	-10.126	-10.482	-12.575	-11.487	-4.1993	-17.289	-4.5754	-4.4084
-14.239	-17.721	-14.834	-14.967	-13.822	-10.309	-7.7758	-8.0396	-6.3805
-10.258	-15.461	-10.996	-9.926	-10.488	0.6518	-17.185	-3.4619	-4.9668
-17.691	-18.853	-19.281	-17.906	-17.071	-6.1758	-10.378	-7.9169	-3.7912
-15.383	-11.961	-16.47	-15.149	-15.604	-10.735	-8.9481	-3.1368	-9.5973
-13.054	-19.313	-13.846	-13.77	-12.88	-8.3679	-4.4755	-2.2196	-7.6585
1.9787	-12.608	0.6196	-1.0714	1.9381	8.5119	13.875	5.2858	7.4094
-19.308	-26.457	-19.566	-20.622	-18.297	-4.6348	-7.1114	-8.2772	-13.514
6.3161	7.5469	7.6058	3.6873	6.3979	18.092	18.258	23.86	21.11
-16.18	-19.516	-13.24	-17.584	-14.925	-6.5717	-12.72	-8.5817	-2.9777
-9.4953	-10.863	-8.1226	-9.6244	-9.3819	1.0408	-7.3969	0.8494	-9.4527
-9.3185	-20.75	-11.165	-9.4507	-9.4958	-6.1369	-6.5081	-11.687	-7.2537
-12.013	-8.5072	-12.554	-13.036	-11.764	-7.2285	1.7217	-7.4835	-7.4224
7.6528	3.7811	8.3517	4.8287	8.1173	23.891	19.761	26.395	15.677
-26.255	-27.802	-24.924	-28.201	-24.282	-5.7159	-5.738	-11.976	-9.9928
-11.2	-11.348	-11.549	-11.104	-11.596	-8.953	-11.447	-6.5187	-0.4264
0.9021	2.9576	-0.2734	-1.3158	0.2283	4.0985	5.2184	5.5121	10.38
-14.277	-15.628	-12.32	-16.219	-13.455	-4.7201	-3.7836	-3.3727	-3.0335
-15.222	-29.456	-15.965	-16.991	-14.444	-6.5074	-4.2409	-6.9223	-7.4004
-12.797	-4.7165	-12.058	-13.764	-12.391	-6.8886	-19.493	-5.8635	-3.2631
7.0646	6.4321	4.9147	6.7028	6.9038	20.035	15.192	20.129	30.059
-4.2818	-1.1269	-2.7963	-4.5187	-4.2884	0.223	-0.9219	1.5008	6.5325
-13.083	-6.9542	-12.428	-14.503	-12.799	0.4512	0.6101	-0.951	3.8132
-19.347	-14.632	-16.743	-20.973	-18.327	-4.2626	-14.258	-11.496	-6.7218
-6.2852	-13.662	-6.1521	-10.896	-6.0442	4.5773	3.8823	11.455	6.8773
-2.3924	-3.2874	-0.0587	-3.9693	-3.0534	3.6257	4.067	3.9853	12.452
-16.995	-24.258	-17.188	-17.409	-17.012	-10.388	-13.773	-15.761	-10.898
-9.0245	-10.377	-8.4173	-10.279	-8.7831	-1.9509	-3.9048	-8.0853	-1.9751
-23.322	-28.789	-23.021	-25.414	-21.258	-8.2026	-9.5745	-6.4899	-5.2968
13.313	3.5851	13.819	11.635	12.634	14.396	22.916	10.825	19.651
-9.9303	-12.684	-9.595	-9.7897	-10.701	-8.5802	-5.834	-1.4259	-9.7465
-11.39	-12.346	-11.829	-11.785	-11.358	-8.7022	-3.6363	-1.8474	-9.7841
-17.393	-22.349	-17.538	-18.199	-16.195	-3.5072	-7.7321	-4.992	-16.107
-13.556	-15.973	-16.756	-12.891	-13.857	-5.629	-11.359	-8.9145	-0.7564
-17.295	-20.672	-18.16	-17.281	-16.81	-8.2913	-11.1	-6.5062	-2.7737
6.3125	6.0615	6.9425	3.1666	6.0928	23.958	20.535	26.207	28.502
-17.344	-10.07	-18.719	-18.045	-17.445	-8.8153	-8.2302	-9.4327	-12.992
-7.541	-3.7835	-7.2165	-7.3729	-7.5799	0.0308	-11.666	0.7169	-7.7519
-8.8626	-12.159	-9.9416	-8.2068	-9.6418	-8.1869	-12.002	-3.9062	-1.7207
-10.764	-6.4916	-9.6607	-15.234	-9.733	2.2295	3.7783	6.6075	6.8684
-2.7078	-2.7024	-1.5088	-3.4387	-3.5009	1.216	-1.7029	1.9572	8.9485
-11.671	-9.2821	-10.876	-12.496	-11.085	1.5387	-0.1591	-3.2597	2.9659
-12.595	-8.858	-14.325	-12.509	-13.309	-11.223	-8.6138	-14.853	-8.9856
-1.1816	8.9556	-0.7464	-1.7751	-1.1862	7.4464	7.0961	4.3344	3.1918
-13.152	-11.617	-13.762	-12.689	-12.845	-9.1897	-2.9498	-13.881	-4.6279
-11.813	-15.988	-14.515	-10.969	-12.662	-11.427	-6.881	-15.899	-11.408
-13.588	-27.405	-13.511	-14.661	-13.401	-3.865	-12.71	-6.3661	-9.2753
-7.7185	-10.968	-7.7521	-7.7785	-8.0009	-7.7499	1.1471	-4.7159	-1.0202
-15.56	-20.384	-15.215	-16.636	-14.743	-7.9424	-6.9571	-11.219	-8.1131
-16.867	-26.06	-17.544	-16.73	-16.968	-11.254	-12.468	-16.713	-15.935
-9.6747	-11.569	-9.1542	-9.0402	-9.7883	-3.2593	-16.788	-6.9585	-4.7004
-11.473	-18.79	-12.54	-13.153	-11.751	-10.383	-5.9803	-8.9791	0.6182
-8.6209	-8.3725	-8.8583	-9.0369	-8.0765	4.0686	-2.0398	-0.0012	-3.2925
-9.2641	-19.067	-7.7691	-9.246	-9.3568	-2.7594	-13.75	-4.587	-0.4169
6.6174	3.6654	5.6203	5.4692	6.505	6.7587	9.4331	11.449	9.1334
-14.928	-14.993	-15.552	-16.336	-13.773	-1.9478	0.3136	-6.3819	-8.4083
9.6624	-3.6294	10.167	7.7181	9.4128	11.197	16.26	11.636	11.944
-11.879	-13.242	-12.464	-11.97	-11.408	-0.0156	-11.133	-5.3173	-4.9422
23.342	25.101	19.97	20.377	23.681	32.443	32.858	41.106	29.995
-2.5659	-3.1692	-0.4836	-4.8379	-3.0613	6.5227	7.4132	3.5207	5.8562
-14.837	-15.736	-14.598	-16.146	-14.413	-1.4283	-8.7504	-9.1503	-7.1154
-15.779	-16.035	-15.674	-16.125	-15.661	-4.3631	-6.764	-11.136	-8.5208
-18.318	-17.659	-17.495	-19.616	-17.822	-7.7538	-8.237	-15.596	-6.8612
-24.71	-19.828	-22.211	-26.884	-22.989	-7.4995	-10.819	-15.008	-11.972
-17.663	-14.972	-18.236	-17.85	-16.903	-5.1243	-3.0389	-8.3506	-7.0821
10.789	7.2702	9.5491	8.2313	10.966	28.05	23.372	31.969	32.199
-13.297	-10.706	-12.71	-13.613	-12.646	-7.5436	-7.007	-7.0448	-6.6094
-21.526	-24.625	-21.18	-23.573	-19.802	-7.7815	-9.4053	-6.9727	-5.6891
-14.358	-10.973	-14.373	-15.465	-13.979	-3.969	-3.9702	-4.497	4.6133
-15.282	-18.947	-15.539	-16.086	-15.401	-6.2669	-1.0798	-9.522	-6.2737
15.383	18.725	15.224	12.892	15.335	25.239	27.451	29.768	22.654
-21.574	-26.03	-18.512	-23.41	-20.101	-6.344	-8.2285	-14.653	-8.3302
-4.4312	1.8594	-5.9595	-3.3696	-4.4431	-4.425	-10.567	-7.4136	-4.2784
-9.7385	-8.3884	-8.602	-9.972	-9.4168	-0.3543	-12.819	0.2706	-7.2265
-19.382	-18.421	-19.572	-20.174	-18.056	-6.8249	-7.3684	-5.4069	-6.8559
-21.489	-17.916	-20.34	-22.967	-20.106	-4.1748	-6.448	-8.1741	-4.8515
-20.378	-15.396	-20.184	-21.414	-18.962	-5.4832	-11.421	-4.6966	-6.5256
-4.5768	-0.3157	-2.2603	-5.3739	-4.5694	8.6627	-3.0962	-1.5301	-2.4705
-2.8395	-12.038	-3.1354	-4.2417	-2.6516	-2.0348	5.5761	4.1737	-0.9768
-9.8888	-17.879	-10.366	-10.511	-9.56	-3.6871	-8.4456	-3.6539	-0.8955
-13.284	-11.68	-14.082	-13.678	-13.265	-10.764	-10.756	-8.3076	-7.2975
-11.328	-9.6382	-11.095	-12.102	-10.805	0.9873	1.1278	-4.8723	7.6054
-10.307	-6.6574	-11.01	-10.779	-10.644	-2.7884	-1.4375	-10.427	-5.154
-8.4581	-16.702	-11.052	-7.9384	-9.0253	-10.284	-6.7324	-10.075	-4.5213
-21.907	-15.953	-23.054	-22.553	-20.765	-6.7871	-6.2989	-11.536	-20.913
-19.439	-26.725	-18.6	-21.448	-18.277	-2.6852	-2.4966	-4.9063	-13.035
-9.0572	3.9469	-11.865	-7.3491	-10.817	-8.4534	-2.9008	-10.731	-8.6926
-19.737	-22.553	-21.844	-19.171	-19.546	-7.1081	-7.6932	-7.7535	-1.8686
-17.725	-24.121	-17.095	-19.779	-16.512	-11.386	-7.7443	-6.6009	-5.8649
-10.346	-6.2622	-10.768	-10.126	-10.791	-7.4128	3.0113	-8.1036	-4.5434
-5.6624	-10.821	-6.8351	-4.3565	-6.7212	-11.92	-3.589	-9.4774	-6.4253
-10.055	-25.267	-9.4	-10.945	-10.151	-8.4855	1.9255	-8.5562	-6.972
-18.746	-16.505	-18.578	-19.38	-18.724	-10.506	-11.366	-16.643	-14.686
-22.882	-25.328	-22.315	-24.027	-21.3	-5.5049	-10.389	-11.053	-9.126
-15.892	-20.019	-16.267	-16.582	-15.576	-5.6328	-0.4257	-6.4706	-5.0196
-15.223	-9.2245	-16.128	-15.258	-15.669	-10.206	-10.61	-14.966	-12.081
-18.523	-17.267	-17.181	-19.591	-17.605	-3.6681	-3.2412	-7.7708	-10.024
-14.69	-8.0821	-12.014	-15.243	-14.551	0.0546	-4.4516	-3.8743	1.1803
-22.901	-22.458	-22.407	-23.45	-21.661	-3.6448	-7.6923	-7.2993	-5.2648
-15.42	-13.536	-16.031	-16.106	-14.887	-8.5373	-3.8155	-9.7185	-5.9948
-0.4789	-6.1639	-1.4938	-1.5523	-1.2036	-1.2378	-4.2817	5.5083	1.2721
-15.347	-14.962	-15.075	-16.759	-13.893	-2.3262	-2.627	-3.3537	-2.5412
-11.065	-20.577	-11.806	-12.282	-10.823	-7.0102	-4.3386	-3.3135	-1.2095
0.8637	-15.207	0.2206	-0.7861	0.6979	7.8482	10.965	3.8693	-3.1663
-12.209	-12.059	-12.739	-11.488	-11.981	-9.3888	-4.5228	-14.503	-11.643
15.248	-3.8933	16.349	11.622	14.823	17.724	30.787	12.553	20.717
-4.5923	-6.2174	-4.845	-4.8695	-4.4107	-2.983	-8.3393	-5.3619	-3.8182
-12.956	-12.187	-13.485	-12.66	-12.374	-5.4008	-2.5706	-7.5525	-7.4547
-12.859	-12.01	-11.743	-13.387	-12.75	-9.2824	-8.4055	-6.6863	-7.2904
-12.685	-11.071	-12.121	-13.444	-11.754	-1.3759	-0.476	-2.1314	2.0468
-11.873	-12.241	-11.674	-12.329	-10.673	0.8197	-3.8807	2.9721	4.4167
-17.46	-19.983	-17.253	-18.463	-16.096	-5.0297	-3.1294	-7.0118	-10.432
-11.7	-10.723	-11.87	-11.822	-11.476	-6.7244	0.7086	-7.8873	-7.0046
-18.56	-28.262	-17.68	-20.099	-17.027	-6.8179	-4.747	-9.1587	-10.271
-20.519	-16.326	-21.075	-20.738	-18.759	-12.719	-3.7799	-13.639	-19.667
-6.835	-4.1741	-5.7609	-7.9059	-6.4529	5.6745	-3.0064	-1.4795	-3.1886
-11.636	-20.236	-11.757	-12.767	-11.832	-8.4402	-1.539	-12.029	-6.4436
-8.995	-12.461	-9.4625	-9.0254	-8.5178	-2.2519	-7.2984	-7.0528	-3.199
-4.4096	-0.2733	-3.724	-4.2112	-4.5644	9.5279	-1.3597	2.3408	0.092
-24.518	-26.703	-23.068	-26.447	-22.427	-5.1368	-6.0958	-9.9041	-11.411
-9.1965	-10.467	-10.094	-9.6839	-8.9495	-4.6646	-8.0569	-2.9245	-0.0406
-6.8198	-6.1034	-6.1889	-6.7996	-6.7129	2.3808	-5.9202	3.405	-7.5656
-3.6246	-1.8421	-0.2706	-4.9936	-3.5554	7.8266	-2.6134	-0.9927	-1.0593
-17.652	-22.865	-18.46	-19.283	-16.86	-2.7402	-0.3109	-3.668	-3.4296
25.738	24.672	21.678	23.066	25.921	36.209	35.492	43.094	40.881
-6.6406	-1.445	-7.3041	-6.7257	-6.592	-1.4875	-6.4352	-5.6004	-4.2466
-23.745	-24.963	-22.565	-25.306	-21.849	-6.273	-5.6783	-10.618	-12.314
4.6141	10.909	6.8059	1.8344	4.4602	24.86	13.649	20.244	23.715
-15.103	-17.206	-13.092	-15.137	-14.337	-9.344	-4.1163	-11.295	-17.812
-10.197	-15.07	-8.56	-12.404	-9.9545	4.4866	0.6971	-2.025	-2.5237
-25.333	-24.967	-23.559	-27.006	-23.989	-9.6273	-6.9794	-16.475	-7.2361
-22.75	-19.987	-22.486	-23.851	-21.921	-11.515	-6.0297	-17.88	-13.945
-21.255	-27.252	-19.034	-22.328	-20.386	-8.1767	-9.8728	-16.582	-11.295
-27.521	-31.286	-26.522	-30.199	-25.079	-4.2991	-9.1124	-9.7009	-7.2772
-16.039	-9.0304	-15.047	-16.576	-15.708	-11.683	-9.8274	-8.631	-4.3721
-18.927	-21.057	-19.436	-19.175	-18.609	-8.7586	-11.065	-12.054	-16.681
-20.486	-19.913	-20.68	-21.181	-20.366	-10.172	-9.27	-12.825	-12.421
-11.431	-19.239	-13.709	-11.272	-11.474	-0.8458	-4.2646	-13.941	-4.7358
18.441	7.856	17.222	14.347	17.572	16.998	25.77	17.853	22.409
-12.387	-13.512	-12.705	-12.978	-12.041	-5.2628	0.636	-4.2243	-4.3465
-7.5465	-15.52	-9.4773	-6.9985	-8.1496	-4.5379	-6.6357	-11.003	-9.9447
-13.245	-10.34	-10.604	-13.726	-12.454	-7.4008	-1.4204	-12.717	2.2654
-10.053	-11.8	-11.856	-9.0081	-10.464	-9.8671	-6.4631	-8.811	-11.233
-7.5157	-7.3685	-9.9284	-6.8229	-7.8979	-4.5194	-5.1136	-11.368	-6.5226
-15.659	-14.099	-15.675	-17.44	-14.745	-9.0697	-7.0097	-8.9929	-3.9995
-9.854	-8.5932	-11.265	-9.4471	-10.253	-8.3761	2.1053	-8.1965	-3.2739
-16.974	-14.42	-15.839	-17.535	-16.416	-8.8738	-6.3902	-12.36	-7.9686
-21.536	-16.084	-18.597	-22.659	-19.638	-9.9625	-4.49	-10.379	-11.461
-13.976	-14.64	-13.281	-14.871	-12.854	0.4418	4.6789	-4.8505	-3.8664
-18.158	-10.745	-17.932	-19.519	-16.839	-7.6659	-6.8248	-9.4827	-8.1968
-7.7574	-14.697	-5.997	-9.2496	-7.5181	6.1055	-0.0004	-1.9072	-8.5387
-5.1159	-2.8734	-3.635	-6.3879	-4.7825	7.0226	0.9256	3.5974	5.3068
-13.966	-3.6842	-13.065	-15.481	-12.09	2.0281	3.8847	6.3525	5.2501
-22.316	-25.266	-22.865	-24.545	-20.594	-1.5707	-7.7037	-5.9241	-9.0779
-21.296	-22.135	-21.549	-22.431	-19.975	-4.6515	-8.3735	-9.5443	-11.38
-14.794	-18.744	-16.869	-14.885	-14.334	-4.0208	-8.3481	-8.1673	-11.659
-2.3588	3.6369	-1.0603	-3.702	-2.2624	11.291	6.5776	7.0572	-2.2685
-14.118	-28.035	-15.166	-14.75	-13.936	-9.2436	-3.4634	-6.9965	-6.3207
-12.12	-13.377	-13.879	-11.623	-13.039	-6.6541	-8.1594	-8.667	-5.0462
-9.8317	-8.8112	-11.657	-8.9328	-11.124	-3.2638	1.0157	-6.7815	-3.4527
-16.722	-12.881	-14.129	-17.088	-16.658	-7.5345	-1.4928	-7.2419	-5.3785
-12.603	-6.1455	-15.922	-11.984	-13.038	-5.3529	-0.9435	-5.3887	1.1513
-15.006	-12.217	-15.253	-15.915	-14.445	0.2704	-1.9253	-10.009	-7.2312
-14.563	-10.075	-13.749	-16.863	-14.22	4.4309	-2.2601	0.1106	5.6074
-16.09	-12.398	-15.454	-17.002	-13.895	0.9675	-3.2487	0.9248	-0.8784
-9.3026	-14.43	-9.3993	-9.6907	-9.1477	-1.1301	-5.5726	-7.9471	-7.3332
0.844	0.7779	1.4377	0.4351	0.6575	6.2691	3.5927	4.3517	6.6041
-5.8606	-8.1048	-4.0684	-7.0407	-5.1772	-2.9457	-1.48	4.3649	-5.9658
-17.002	-19.984	-16.188	-17.48	-16.241	0.3972	-5.2081	-13.746	-5.76
-9.4056	-11.758	-10.376	-10.679	-8.7686	-5.8696	-6.0806	-5.1839	-8.1109
-15.626	-17.533	-15.688	-15.73	-15.29	-11.014	-4.8625	-13.595	-15.854
-22.683	-25.538	-21.454	-23.668	-20.424	-7.1829	-5.8678	-11.563	-16.329
-9.721	-11.722	-9.5804	-10.76	-9.2777	-4.581	-8.342	-5.0144	-10.454
-8.7021	-14.553	-8.5833	-9.7937	-9.0964	-6.4479	-4.1057	-4.2696	0.7728
-11.849	-16.685	-12.517	-12.26	-11.649	-1.1348	-2.7394	-12.431	-4.1531
-17.678	-19.374	-17.913	-18.655	-16.737	-2.3677	-9.4892	-7.4501	-12.249
-19.564	-24.505	-17.386	-21.381	-18.355	-6.5499	-5.7893	-8.6825	-9.5874
2.7908	-13.724	1.5339	-1.9632	2.8319	11.644	13.902	9.3842	5.1438
-8.1719	-7.1464	-8.4571	-8.5918	-7.722	-0.0687	-5.8825	-6.3407	-4.4777
-6.7725	-9.1952	-6.757	-6.9901	-6.6972	7.9192	-3.0207	-1.5701	-7.1281
-1.8284	-13.578	-1.0206	-3.0021	-2.0459	8.1488	5.7306	3.1356	-4.4513
-12.993	-12.389	-12.314	-13.118	-12.876	-6.9361	-11.934	-9.6559	-4.5726
-10.985	-7.1822	-10.634	-10.723	-11.273	-9.4085	-11.856	-10.09	-0.0967
-17.592	-21.699	-16.421	-18.205	-16.759	-3.0279	-7.0589	-11.914	-6.1559
-14.549	-16.864	-14.999	-14.631	-14.395	0.1941	-5.7068	-14.354	-8.2818
-10.683	-11.168	-13.773	-10.22	-11.787	-9.3169	-11.498	-6.026	-2.0094
-17.584	-14.543	-21.97	-16.651	-17.562	-7.652	-13.931	-11.853	-10.071
-13.611	-21.032	-13.669	-13.629	-13.469	-9.9464	-11.123	-7.1771	-9.3961
-24.665	-31.559	-23.689	-26.58	-22.658	-5.8875	-8.9454	-8.7213	-14.205
-25.951	-28.297	-23.024	-27.713	-23.921	-6.7763	-10.705	-16.329	-10.192
