# Supplementary material for: The effect of variations in CT scan protocol on femoral finite element failure load assessment using phantomless calibration
Source: PLoS One. 2022 Mar 18;17(3):e0265524. doi: 10.1371/journal.pone.0265524 (PMC8932617; doi:10.1371/journal.pone.0265524)
Supplement: S1 Data — (ZIP) [file pone.0265524.s004.zip › Data/BMD/C228L/Trabecular/C228L_trab_all_Phant_2.xls]

## Sheet: Blad1
186.72	207.25	192.73	181.21	187.01	192.48	201.51	194.27	202.67
211.45	250.85	208.52	214.61	211.74	225.07	221.18	214.04	216.74
178.18	190.42	176.82	180.63	177.44	168.03	178.48	174.77	184.13
163.6	144.77	171.98	157.66	165.31	175.72	171.11	156.48	171.36
168.67	154.58	170.29	164.98	169.31	187.33	168.29	170.93	179.4
137.06	146.11	133.76	133.1	136.84	143.19	142.93	145.41	132.01
195.57	186.88	182.87	201.03	195.84	177.19	191.58	197.02	189.88
141.4	135.36	150.14	136.54	141.58	147.73	143.69	154.54	149.23
262.9	258.17	258.64	271.33	261.23	265.19	269.28	275.68	265.07
364.36	348.62	375.3	356.36	365.36	388.78	365.87	372.44	371.56
340.68	342.07	345.77	336.67	340.54	355.08	334.31	352.11	364.09
258.01	266.08	257.55	257.29	257.55	262.34	263.75	263.6	255.9
185.68	192.84	185.3	178.91	185.75	180.14	180.49	193.17	184.69
208.57	177.08	204.58	214.92	208.2	218.01	239.34	213.47	212.72
254.23	243.61	240.25	260.85	253.09	235.29	262.85	259.37	257.97
260.18	382.14	265.67	259.93	260.58	269.7	243.64	259.5	264.16
347.56	439.66	342.06	346.19	347.12	354.56	352.6	353.09	342.92
206.59	206.5	197.62	205.39	206.06	214.74	204.81	207.47	210.62
227.02	232.63	220.01	228.38	227.52	226.94	234.65	233.12	240.21
165.06	147.41	168.47	161.81	165.44	162.06	162.73	165.59	164.44
143.5	200.22	152.7	140.54	144.56	155.96	142.18	148.73	148.32
291.63	318.25	289.58	294.05	291.72	297.89	300.75	302.81	301.74
163.41	168.9	164.99	162.25	163.47	168.53	156.42	165.16	170.88
159.45	130.39	169.43	152.03	160.51	157.52	149.25	146.73	141.59
130.32	136.58	141.93	124.81	131.06	137.76	121.66	130.59	137.65
256.93	259.94	257.5	257.11	256.39	255.6	259.53	259.65	271.89
190.9	195.82	183.68	198.48	190.79	178.61	189.82	184.07	181.93
192.6	196.6	194.68	196.55	192.72	192.73	192.56	190.71	191.37
286.64	379.86	285.33	285.59	285.75	301.81	286.79	281.8	282.71
177.79	242.47	179.09	179.11	177.87	192.52	191.55	183.83	190.93
235.23	236.91	233.29	241.58	235.6	227.26	242.87	229.01	229.77
189.95	214.2	192.16	190.4	190	208.12	192.23	189.43	199.21
182.82	186.63	184.17	181.83	182.52	185.44	197.81	172.82	183
267.67	266.67	265.22	264.84	267.32	266.87	280.83	275.5	280.88
350.64	422.75	345.38	348.53	352.24	363.29	363.58	362.43	364.68
208.86	211.17	203.1	218.06	208.56	205.31	210.51	210.47	202.37
210.06	212.31	208.19	214.64	208.82	226.47	212.66	222.52	213.58
232.97	249.35	243.99	222.46	232.63	242.76	250.95	240.99	240.1
207.15	212.76	209.67	209.77	206.21	211.48	217.5	209.43	208.06
143.74	149.63	146.41	139.68	143.65	147.25	147.31	158.87	146.99
255.93	240.34	255.48	254.28	256.41	269.06	267.15	267.27	261.38
221.9	227.55	218.32	225.9	222.39	213.82	234.6	231.27	220.46
233.72	258.01	231.77	237.12	234.37	235.81	238.72	232.11	254.97
276.87	242.97	261.26	278.93	274.89	264.71	284.31	284.03	285.76
292.08	361.25	291.47	298.92	291.95	303.4	288.34	291.21	281.83
148.93	151.86	150.1	139.89	149.35	137.28	137.49	142.63	142.71
241.93	237.07	245.95	236.71	243.16	236.11	230.54	232.51	236.67
244.21	228.57	230.92	250.31	243.05	228.39	244.69	241.19	248.64
310.55	434.77	310.83	321.71	310.74	305.65	314.27	308.59	312.74
191.39	201.72	190.75	183.82	191.39	185.37	186.53	200.5	192.83
472.71	470.72	473.45	480.89	473.65	472.73	470.5	472.91	483.48
316.17	330.31	335.38	326.17	317.44	337.37	318.47	318.6	317.52
190.34	147.21	186.45	196.9	189.85	176.87	188.21	191.38	191.77
230.41	206.78	226.1	236	230.26	219.58	221.66	223.86	224.58
337.4	426.17	333.21	335.12	336.92	345.84	341.64	343.09	329.17
298.52	383	295.23	298.58	298.56	305.71	294.93	301	289.25
472.17	473.17	472.3	473.33	474.42	466.25	467.29	475.06	475.08
256.21	256.51	257.74	256.87	256	257.96	262.81	254.44	252.96
286.53	378.1	287.01	293.25	286.5	266.87	283.9	254.93	277.74
189.55	234.79	187.52	197.71	189.52	188.7	200.7	193.24	181.44
185.76	182.15	174.17	190.2	186.12	168.64	185.46	189.44	181.43
169.94	188.53	177.2	168.33	169.6	163.57	159.89	161.28	165.66
203.56	179.97	197.96	202.31	204.24	205.18	222.88	208.17	200.86
251.08	239.81	260.86	246.41	252.02	264.67	238.37	249.43	257.44
149.19	131.35	145.89	141.08	148.82	144.45	146.25	139.24	151.16
242.89	254.91	247.3	240.09	243.12	244.83	234.41	241.42	247.87
257.27	283.33	259.38	258.42	257.14	254.14	251.62	248.61	247.06
224.92	216.75	218.62	228.06	225.03	227.76	234.53	229.59	221.71
199.16	213.61	198.98	201.03	198.67	201.13	209.48	189.85	208.98
209.38	207.84	203.14	214.78	208.95	194.55	209.9	190.84	196.26
317.34	317.68	321.44	321.94	318.55	337.63	320.91	324.28	323.61
352.95	383.75	342.59	346.91	352.71	347.63	351.08	369.86	367.37
376.69	341.41	370.51	381.48	375.78	375.5	366.31	389.93	375.72
257.83	373.19	256.42	260.42	257	256.56	266.43	262.91	268.19
270.32	268.08	264.03	278.12	271.27	266.83	275.91	266.86	265.93
270.43	273.02	265.49	276.81	270.12	262.53	271.8	265.24	265.22
184.44	188.4	188.41	186.71	184.68	189.36	194.35	186.57	184.53
395.96	401.56	405.48	391.06	396.57	406.27	397.88	395.79	404.91
206.37	202.86	210.61	209.05	205.65	191.14	199.4	204.07	203.2
154.52	131.31	156.24	149.63	155.14	144.36	147.75	148.51	139.45
528.69	596.1	525.53	534.75	526.15	512.98	527.18	517.4	516.42
199.27	198.39	193.16	203.05	199.8	193.79	211.05	200.75	197.91
164.76	165.46	169.29	165	165.28	167.69	166.12	161.63	165.15
389.95	449.71	385.92	389.98	390.11	400.94	395.19	401.32	408.91
236.22	318.75	230.27	236.2	236.88	225.56	235.95	248.48	251.92
223.69	155.44	225.68	229.89	223.06	208.71	211.08	218.49	220.67
499.56	487.4	492.09	502.85	501.18	486.13	499.18	498.18	505.69
199.9	185.42	196.13	197.03	200.56	185.06	191.16	191.64	192.71
148.54	146.27	155.25	147.36	148.86	163.57	158.19	153.04	143.32
206.57	200.62	205.42	203.17	207.31	205.89	227.44	219.29	210.55
482.9	517.57	478.56	484.94	484.93	472.1	477.52	489.06	488.22
196.39	190.56	191.11	196.66	196.4	185.37	195.39	205.59	205.87
504.59	567.28	503.9	509.57	503.72	495.47	492.03	492.03	495.48
295.73	325.87	296.32	290.79	297.84	301.22	299.18	293.12	288.01
153.46	161.54	156.31	150.31	153.76	144.96	148.91	152.37	145.64
241.84	186.26	244.11	248.43	240.63	239.74	241.22	232.74	239.68
168.44	179.11	177.5	160.76	169.36	172.97	166.75	159.68	176.9
172.24	180.73	171.27	173.9	171.92	163.04	174.06	175.43	173.85
500.51	591.16	502.58	502.97	501.62	477.99	483.78	480.79	489.5
267.49	272.3	271.88	264.06	267.09	275.03	259.18	279.23	274.36
213.36	203.65	225.69	211.96	213.25	225.85	216.31	214.39	222.68
426.2	482.54	418.48	426.6	426.49	436.46	425.62	430.22	440.07
393.26	472.58	392.34	405.16	394.6	400.26	407.92	396.93	407.32
191.66	226.95	195.93	187.72	192.56	209.23	202.54	199.08	209
242.24	229.41	230.44	247.89	241.6	244.68	257.38	250.38	252.15
280.53	299.01	282.11	277.51	280.15	275.83	278.95	276.82	287.56
218.42	247.69	218.76	223.36	216.27	230.7	223.17	234.17	220.9
298.34	303.8	285.4	307.99	297.13	279.29	291.08	282.27	297.09
207.63	217.33	203.28	217.47	206.53	206.64	212.49	193.42	208.1
233.45	248.19	234.52	234.95	232.41	221.2	219.79	219.63	224.53
338.16	348.3	341.64	325.67	337.77	347.07	343.82	355.46	340.58
235.88	240.03	236.37	227.31	236.18	243.68	226.63	244.27	241.58
160.11	171.38	158.73	157.3	159.3	167.23	163.28	152.78	175.01
183.97	193.84	186.45	185.72	184.84	184.04	191.42	181.55	191.53
261.7	269.85	258.91	261.25	260.99	253.43	261.42	262.8	262.9
158.87	178.72	154.87	160.64	158.7	159.16	157.67	166.6	170.68
221.61	228.71	216.26	226.35	220.35	238.25	225.51	234.73	220.9
170.68	171.38	174.77	171.8	170.6	174.28	175.83	174.03	174.28
292.63	317.1	290.29	292.37	293.09	299.41	304.65	302.96	305.11
278.18	306.41	275.7	283.92	278.42	280.93	267.33	276.75	283.04
239.31	253.4	231.14	242.03	238.65	219.37	226.89	226.56	244.53
277.24	216.1	270.28	273.61	278.36	263.33	278.19	272.11	277.95
290.2	404.39	292.75	311.12	291.2	288.79	289.63	291.82	287.64
185.03	171.18	174.22	178.48	185.56	160.89	180.68	179.58	171.61
303.89	389.45	297.29	297.38	305.13	302.3	305.21	301.94	302.72
202.24	160.32	205.9	202.76	201.99	188.94	192.07	197.44	197.86
268.05	242.67	262.21	276.82	268.32	270.28	273.82	270.39	265.27
189.78	203.55	186.29	195.07	190.3	197.53	184	185.42	200
167.63	137.69	169.31	163.47	168.69	180.29	185.25	162.85	165.69
339.23	340.33	332.98	340.02	339.23	346.61	351.02	345.75	337.43
339.21	413.2	322.49	340.24	339.25	321.12	332.8	348.95	333
178.38	312.14	184.76	170.52	178.13	187.67	170.93	183.69	184.04
201.02	223.32	201.14	200.36	201.39	187.78	190.28	195.82	198.74
370.88	456.59	378.84	364.85	371.41	387.4	377.87	386.01	383.94
231.82	275.5	231.73	234.97	231.4	237.3	221.96	235.57	239.65
205.66	230.05	207.34	206.69	204.95	215.4	212.27	215.97	203.06
237.81	227.18	235.69	239.68	237.98	241.99	244.38	239.56	240.21
159.76	106.82	160.22	157.09	159.42	149.78	158.29	163.54	163.23
192.56	198.54	193.77	196.95	192.44	176.33	192.38	189.18	186.42
283.17	397.54	282.11	292.99	283.32	281.34	285.38	284.14	285.69
325.27	299.61	323.76	331.34	324.91	306.05	318.7	312.92	312.26
227.53	234.65	219.6	226.89	228	225.84	246.3	233.37	245.52
216.58	197.7	215.37	216.41	215.7	223.51	216.93	216.16	218.17
176.49	214.74	178.13	176.91	178.49	201.26	188.57	178.52	196.18
137.15	138.16	131.42	134.15	136.98	140.47	141.82	145.07	133.71
224.75	222.9	217.83	230.73	224.79	221.14	238.68	230.48	224.9
156.3	178.85	159.81	150.73	157.1	160.06	157.68	164	170.56
188.93	232.28	200.46	185.51	187.31	214.72	198.57	191.57	198.22
342.39	389.53	329.91	346.37	341.18	335.62	349.24	343.46	345.3
227.02	285.44	222.89	226.5	226.76	223.96	226.83	232.79	234.1
263.32	376.29	259.17	267.94	263.1	262.1	246.43	263.74	260.81
171.83	162.59	176.16	175.05	172.02	168.22	172.82	163.68	159.96
221	181.74	221.1	222.98	220.56	210.09	209.77	209.1	214.68
419.21	478.63	420.12	418.04	420.26	432.69	420.72	430.93	435.31
276.44	370.81	283.58	297.33	275.83	282.03	274.15	277.55	285.52
292.07	291.42	291.61	296.81	292.11	294.92	282.86	298.57	298.31
245.8	310.66	247.46	252.48	247	238.39	244.5	229.09	244.47
142.55	148.07	125.2	134.31	142.27	121.28	142.31	132.29	152.74
193.26	216.47	187.78	188.8	193.39	203.63	206.82	206.79	190.62
239.1	216.5	231.9	239.84	239.49	229.39	233.56	245.08	246.95
331.51	324.72	328.15	328.93	330.49	339.39	339.23	337.65	336.5
310.26	335.42	314.38	303.8	310.69	319.59	322.5	330.03	329.7
176.99	186.73	186.9	174.17	176.92	207.83	194.14	182.16	189.87
166.78	146.92	178.86	158.7	167.88	182.85	170.73	173.45	183.07
299.32	359.03	290.42	285.91	298.74	287.96	288.13	305.88	276.18
194.59	175.23	201.19	189.9	195.25	216.04	182.71	191.84	192.67
238.03	186.65	242.42	225.56	237.65	237.11	233.77	236.7	239.83
201.69	172.79	196.46	198.71	200.99	193.18	219.6	200.87	206.98
185.47	158.31	193.81	176	185.02	199.91	194.54	195.33	198.43
173.39	153.16	173.1	169.48	174.2	188.57	191.88	173.27	174.67
257.53	185.23	258.56	262.01	256.43	262.27	253.63	253.23	250.1
383.01	460.23	389.12	378.3	382.33	392.45	384.71	383.84	383.75
504.34	573.02	504.18	507.31	504.75	486.75	489.58	492.12	501.17
163.92	167.28	163.79	160.98	164.27	162.04	163.93	175.93	169.14
347.83	386.8	315.63	364	349.47	330.15	343.74	349.72	350.44
240.81	261.66	242.64	241.95	241.37	249.91	247	242.02	236.99
183.81	170.55	186	178.9	184.78	186.53	190.06	191.7	198.97
477.47	551.21	469.46	483.19	478.17	465.84	473.77	471.5	467.74
290.47	291.88	287.35	290.23	291.43	314.26	300.66	297.96	296.71
215.75	193.61	213.76	217.55	214.98	214	211.46	217.36	214.97
207.51	238.17	214.74	198.34	208.44	220.06	217.64	225.06	201.18
467.23	463.6	480.32	462.17	468.88	478.81	465.73	473.49	478.41
370.08	373.38	380.33	361.34	369.62	379.82	369.49	376.19	378.37
223.11	247.07	241.84	224.3	224	245.24	229.42	229.34	235.08
173.21	178.7	164.82	175.25	172.86	162.34	173.68	175.54	169.77
163.78	178.47	165.9	161.57	163.15	178.89	169.03	162.81	175.74
262.19	205.09	264	265.97	261.9	263.85	240.83	258.12	260.1
181.79	174.32	187.8	184.9	182.83	188.56	179.64	174.81	175.15
251.01	289.73	257.1	254.94	250.59	256.34	239.72	247.87	253.38
182.36	172.43	179.98	167.1	182.37	166.8	165.5	174.56	167.73
269.65	361.71	276.23	261.94	270.94	278.37	270.18	274.66	274.34
292	317.2	285.5	295.47	290.56	279.72	303.85	282.5	290.14
191.23	193.53	198.84	183.7	192.57	210.14	200.77	196.31	217.23
406.06	420.51	409.72	405.93	407.25	426.42	410.59	417.05	428.97
250.86	234.28	242.4	250.19	250.68	251.37	259.2	262.58	255.2
517.9	596.26	508.05	522.44	517.08	497.49	515.59	506.62	505.38
170.58	180.55	175.93	168.32	170.8	179.69	173.02	181.61	180.07
295.63	303.39	286.47	308.35	294.55	294.2	292.86	301.48	306.67
319.8	320.67	316.03	322.95	319.18	309.98	320.7	311.54	314.38
302.85	380.07	297.49	311.9	303.24	295.74	309.29	301.42	304.07
400.48	423.19	384.73	396.95	402.52	381.97	402.79	424.23	411.49
317.56	402.06	307.66	338.3	317.66	302.31	313.04	311.56	316.77
482.44	541.31	469.23	487.61	483.47	463.77	475.31	473.93	475.12
241.96	229.45	239.13	227.07	242.72	240.47	245.01	247.94	235.63
318.64	362.02	325.42	312.44	317.41	334.31	329.15	328.26	330.48
406.37	420.08	371.46	402.52	408.92	381.57	407.4	421.82	411.82
300.89	314.34	292.33	300.64	300.5	309.5	300.85	308.8	310.95
177.63	185.65	176.6	177.86	177.8	176.09	191.51	180.19	186.55
479.8	581.04	478.22	480.24	480.12	477.26	474.21	474.1	480.61
201.11	222.36	194.78	205.68	200.38	210.21	190	188.15	204.67
301.18	324.55	300.43	307.41	301.41	298.71	299.7	299.04	297.1
261.41	255.67	255.3	266.06	261.21	256.77	265.6	262.54	268.57
182.69	196.47	179.1	185.42	182.22	189.97	178.23	181.69	191.35
242.2	235.38	246.36	239.77	242.08	231.46	239.02	237.25	232.08
175.79	204.79	179	171.65	177.15	180.4	189.5	173.95	186.95
194.74	195.06	199.73	192.72	194.8	213.91	194.31	192.55	214.6
177.53	190.3	181	176.23	178.62	197.79	180.6	180.73	191.98
186.75	220.37	186.78	186	187.53	185.78	187.23	185.89	181.75
276.12	246.64	278.5	278.7	277.06	295.43	284.98	290.42	294.27
512.89	498.12	515.86	513.02	512.37	507.24	512	509.76	515.52
349.7	397.7	361.24	346.94	350.38	361.47	357.84	353.35	360.98
221.47	205	220.92	220.56	218.78	227.03	212.92	229.33	221.17
146.2	162.08	146.19	139.44	146.7	146.88	151.19	136.64	160.34
146.86	175.98	145.98	141.42	147.46	153.88	154.66	144.56	159.88
235.71	238.65	232.22	239.65	234.42	236.95	247.75	240.31	235.31
142.6	122.58	139.77	137.1	143.13	131.11	135.2	138	140.9
214.75	253.13	217.74	218.96	214.4	220.91	218.46	208.49	227.14
169.76	177.62	161.5	166.17	170.91	166.85	177.43	172.25	175.01
212.86	250.33	209.24	214.94	212.7	205.53	219.1	203.06	223.15
166.89	171.81	162	161.26	168.37	169.06	177.79	164.06	170.06
147	150.61	152.69	136.95	147.76	142.88	135.09	134.05	134.11
209.68	223.32	204.06	204.46	210.31	206.92	224.58	216.62	223.4
203.17	192.94	217.53	207.69	201.98	221.71	207.54	197.8	205.43
270.15	264.82	273.92	276.76	269.91	270.5	269.77	264.92	271.3
253.33	255.45	244.13	260.82	252.42	246.28	252.36	246.65	254.9
257.55	294.33	254.46	253.17	258.04	260.73	261.51	257.75	261.9
308.11	312.91	307.72	314.89	308.42	311.01	318.05	314.8	315.33
242.04	245.18	242.97	246.36	242.04	232.97	246.48	232.3	239.31
184.84	195.19	174.7	183.7	185.3	174.59	182.76	188.58	192.66
223.01	222.92	222.58	223.04	222.58	229.37	211.87	211.38	239.21
247.64	258.08	250.34	248.71	247.48	243.86	242.14	250.85	252.86
213.32	208.65	211.43	210.59	212.56	208.59	204.47	214.95	211.63
257.4	283.7	261.03	259.2	259.24	269.04	265.62	256.95	260.22
316.92	340.6	313.27	316.92	317.07	324.8	330.73	324.17	323.79
239.83	239.79	238.41	231.08	239.53	244.98	233.19	252.1	248.29
253.31	264.15	249.78	254.05	252.98	247.92	260.03	255.93	268.52
167.49	128.98	168.68	155.37	167.95	155.65	156.88	160.54	159.93
257.74	263.5	244.53	262.52	257.05	249.5	252.68	253.41	266.54
200.83	218.01	205.61	202.53	199.88	210.59	207.52	195.06	211.46
172.45	177.86	171.09	174.13	173.57	179.85	176.04	167.92	188.09
287.32	304.09	284.9	291.15	288.15	275.85	285.37	283.05	280.16
251.05	251.13	247.36	253.17	250.49	251.12	269.64	256.07	248.19
334.27	451.82	346.42	348.11	334.98	352.01	334.61	338	328.26
274.6	297.94	277.01	274.49	274.25	282.11	264.85	279.93	281.49
288.67	375.96	287.77	283.63	289.11	292	297.65	306.08	307.05
397.95	399.72	399.52	395.27	397.38	392.28	391.43	405.17	400.58
188.39	154.63	193.36	177.03	188.56	199.76	202	201.02	202.94
427.62	417.24	417.7	430.86	427.25	414.65	427.87	434.03	433.74
429.87	436.62	431.32	428.85	429.55	438.66	433.94	440.21	441.64
222.87	212.43	219.27	226.37	224.3	236.74	223.87	222.54	235.9
195.34	194.32	201.36	196.7	196.57	218.65	199.18	198.7	206.86
503.23	568.87	501.58	506.98	504.52	488.91	498.02	498.12	505.45
467.42	503.91	466.74	483.25	466.55	458.82	454.97	454.93	458.04
214.22	244.59	217.76	211.62	214.53	206.35	215.64	201.39	205.76
457.52	511.94	458.11	471	458.57	439.33	452.16	440.13	445.39
238.28	244.87	230.23	242.39	237.71	248.02	243.34	249.1	230.63
261.91	278.25	254.43	262.75	260.88	247.98	249.94	256.08	253.41
207.2	219.73	205.56	209.42	206.71	216.85	211.3	210.34	220.21
239.33	283.62	240.63	253.7	240.03	236.47	240.67	235.07	228.77
406.26	481.55	401.59	432.16	405.57	394.07	397.75	394.22	387.49
175.83	194.14	176.4	174.54	176.39	175.29	191.53	179.24	185.43
181.93	160.35	180.52	180.15	181.61	177.58	203.21	179.62	190.9
221.4	250.55	219.4	224.82	221.39	228.17	218.86	229.59	229.21
179.32	216.08	179.19	186.04	179.34	184.51	176.26	179.9	175.55
161.43	165.91	155.12	154.65	162.61	180.07	177.31	163.91	180.94
181.27	149.76	184.81	179.93	183.27	206.01	187.46	184	198.68
314.99	354.88	323.29	309.8	315.58	332.65	322.74	327.05	335.17
385.77	384.45	380.75	381.4	386.51	379.26	383.2	405.35	386.39
331.85	371.1	321.48	323.04	331.09	335.38	339.54	343.48	349.72
366.73	393.62	365.85	370.5	367.32	363.72	382.45	361.24	377.49
425.61	456.18	421.18	427.42	426.07	418.62	423.41	438.04	433.93
312.35	335.06	310.14	319.27	312.11	320	311.18	312.11	323.55
523.24	571.25	521.01	527.92	521.64	510.77	522.71	514.67	511.74
446.75	473.91	438.22	463.86	447.31	434.56	437.85	436.77	439.01
413.09	468.82	424.35	409.75	414.89	425.03	414.52	414.86	409.84
203.51	209.12	206.19	205.86	203.2	196.07	207.2	194.47	202.94
221.34	215.82	204.49	226.23	222.42	209.68	217.95	217.06	214.13
294.62	296.13	293.38	287.92	295.26	303.56	294.92	301.4	291.01
367.99	420.54	371.12	373.41	368.61	374.56	379.82	368.45	378.17
314.89	334.24	320.37	313.11	315.55	333.54	328.25	315.03	307.95
316.8	355.51	320.47	316.69	317.78	331.08	319.77	322.75	316.44
447.76	512.91	445.21	461.58	447.66	450.14	457.65	444.16	449.75
201.32	267.62	201.99	204.57	201.98	204.88	207.21	210.41	196.35
209.6	198.01	217.9	211.6	209.49	224.91	232.18	211.26	225.35
256.25	260.45	256.24	269.71	255.52	252.91	253.54	257.73	256.98
256.87	253.58	259.13	253.92	257.15	266.51	267.89	269.38	269.16
306.9	395.97	291.31	303.94	306.61	294.89	308.77	327.19	300.95
212.12	240.63	231.16	198.72	210.48	237.31	222.02	231.41	224.62
214.85	201.44	215.47	211.54	215.38	212.32	202.94	216.53	221.25
183.62	205.02	181.34	186.82	183.53	182.04	200.47	182.3	190.15
232.58	213.49	235.97	231.86	232.41	247.93	255.3	232.86	253.28
193.26	167.05	189.28	192.19	193.4	193.54	200.48	188.27	198.25
184.82	174.88	184.86	180.35	186.24	196.19	199.98	193.96	189.63
213.09	234.33	209.52	211.68	213.16	206.56	222.43	210.97	205.33
286.6	456.41	275.19	285.55	286.37	288.75	288.06	304.06	289.77
522.04	589.2	517.32	527.66	520.07	493.44	517.11	508.45	498.37
230.05	222.9	221.88	236.62	228.99	221.82	234.05	228.89	222.18
298.31	435.63	293.07	313.26	298.02	300.71	294.84	289.47	285.86
256.56	276.59	253.54	259.3	257.57	249.63	258.9	244.32	260.93
510.49	591.49	505.59	515.09	511.04	490.3	506.37	497.21	501.76
485.78	511.5	466.64	483.4	485.84	471.14	482.56	483.47	490.98
527.02	581.23	531.25	532.22	524.72	519.54	526.05	517.01	511.69
172.63	211.18	185.03	156.46	171.93	189.44	175.85	191.41	183.64
292.66	307.24	290.56	295.56	292.27	272.91	294.33	285.05	301.58
492.52	567.97	498.99	488.25	493.69	480.56	480.78	482.13	470.05
285.94	287.9	287.99	285.89	284.94	284.5	283.84	284.19	291.79
252.73	234.1	251.17	253.89	252.38	253.36	263.9	258.43	264.12
178.28	195.39	175.56	178.7	179.3	180.49	198.15	181.21	190.57
253.66	277.56	262.37	257.69	253.59	267.15	261.51	254.1	264.25
274.3	337.01	268.01	279.58	274.73	272.72	283.95	267.86	268.1
150.66	203.19	153.44	149.76	149.27	163.39	132.8	152.69	147.53
175.86	174.25	171.54	179.28	175.66	162.77	177.15	169.31	170.96
278.46	255.68	278.24	270.57	280.07	284.48	283.59	280	279.18
279.8	407.43	267.75	284.07	278.87	266.92	286.81	283.88	286.14
225.73	219.46	232.82	221.14	225.41	238.73	246.69	238.03	238.64
277.31	262.79	297.86	267.81	276.8	311.86	267.61	287.31	285.51
298.62	297.52	291.45	311.05	298.4	303.3	303	299.82	314.78
262.05	257.64	268.41	254.16	261.39	276.96	273.19	268.17	267.32
378.24	422.21	384.74	394.59	379.32	380.91	378.07	379.92	380.68
475.85	485.19	473.5	480.29	477.69	468.56	472.17	480.55	482.26
209.48	208.01	201.94	209.57	209.79	213.35	232.51	211.31	215.85
230.16	208.9	235.75	223.98	231.01	252.34	223.54	228.91	225.83
250.21	353.57	256.31	255.4	250.02	262.9	258.61	251.03	264.38
395.72	440.02	396.22	421.92	395.49	399.68	389.87	386.45	388.22
280.33	297.27	288.33	280	280.57	283.83	272.61	282.21	277.77
268.07	256.8	255.28	267.77	265.89	256.76	268	268.86	269.63
197.44	224.69	188.7	199.02	196.33	189.2	175.16	181.79	193.37
303.73	308.58	288.36	305.09	304.06	282.11	301.85	305.27	298.65
252.85	304.53	257.66	249.83	252.87	261.1	260.31	248.61	256.99
333.9	318.61	317.54	334.53	333.96	317.39	328.68	345.27	327.7
239.7	260.98	235.66	242.43	239.08	250	245.71	251.76	232.21
171.27	183.18	178.97	174.72	171.12	187.24	176.01	161.19	179.91
156.93	214.38	161.48	155.52	156.59	165.28	144.46	157.11	158.55
164.46	125.93	156.44	157.68	165.75	153.26	157.97	156.25	153.38
245.6	228.84	237.8	235.25	246.2	245.52	249.09	254.48	250.93
274.67	318.16	262.22	276.89	273.94	257.97	279.47	277.02	278.8
196.5	228.11	199.69	192.11	196.78	198.91	189.08	194.17	199.53
224.3	239.91	233.63	221.8	223.71	245.64	250.86	226.97	243.89
226.51	217.82	224	224.66	226.3	219.49	228.07	229.17	216.28
266.06	278.39	271.11	277.54	266.32	285.76	274.61	270.96	273.55
296.9	274.58	295.09	296.83	296.09	291.77	296.52	300.73	312.21
222.76	228.11	217.2	228.64	223.03	214.1	222.11	218.62	226
293.56	426.89	297.67	319.33	293.51	286.15	289.56	283.96	292.09
265.78	291.75	263.26	266.77	264.36	264.89	276.23	260.95	260.12
190.69	169.39	195.41	196.62	190.83	198.07	211.06	185.37	191.2
207.69	229.37	200.31	212.85	207.06	214.26	191.99	193.73	207.7
258.82	268.44	256.21	259.5	258.58	252.54	258.57	262.45	258.74
257.84	199.66	262.44	253.2	258.81	258.73	251.81	253.89	263.99
325.65	305.84	325.1	322.08	324.94	335.13	329.76	350.3	333.38
370.93	368.09	378.21	382.27	371.41	379.87	374.29	373.38	372.89
275.99	279.11	276.38	284.25	275.81	263.14	282.26	261.8	282.38
172.98	173.71	171.3	172.7	173.78	174.89	164.05	168.77	174
158.97	188.79	155.62	156.72	159.1	155.66	153.41	159.18	155.31
229.83	332.22	226.71	244.28	229.8	242.49	224.89	228.9	229.59
204.07	209.89	207.45	202.01	204.44	213.97	226.15	216.13	207.39
206.03	206.88	200.83	201.93	206.77	200.98	219.35	217.68	209.64
225.8	214.33	224.58	228.22	226.34	239.09	227.78	221.9	239.51
213.94	177.29	227.01	210.82	214.48	246.68	234.44	225.01	227.65
202.1	238.98	206.36	207.34	203.01	207.96	212.81	203.65	211.25
250.81	251.68	255.86	251.18	251.27	258.86	262.29	250.26	248.43
258.7	273.11	252.61	266.03	255.89	246.56	265.54	257.02	252.17
252.39	266.06	249.46	253.06	252.11	252.35	268.67	258.26	262.54
247.96	234.17	251.24	247.95	247.76	246.28	238.97	240.54	244.88
231.34	180.95	240.27	222.79	232.13	234.75	225.54	229.52	236.06
289.17	294.21	286.25	293.14	288.06	283.23	279.45	295.84	280.36
246.07	246.95	246.52	245.06	246.66	253.28	261.73	246.09	244.7
281.97	291.97	279.3	284.21	281.55	282.83	299.4	281.34	278.85
245.84	244.61	237.27	251.45	243.76	233.11	254.05	243.77	237
285.98	274.9	259.27	289.2	287.02	277.05	283.14	289.37	291.25
239	167.04	242.64	233.6	238.05	246.32	255.81	256.76	243.95
211.72	189.13	209.9	210.38	211.92	207.68	221.93	207.93	210.42
250.03	229.63	246.13	250.15	249.18	245.35	260.95	258.55	261
277.99	280.69	273	278.88	278.77	267.22	280.13	272.39	275.29
256.4	290.15	241.57	254.98	257.37	258.93	246.05	251.24	247.12
326.22	363.76	329.19	330.88	326.12	318.48	322.91	324.65	319.43
218.31	223.62	245.18	210.45	218.93	262.77	224.99	226.82	228.55
270.25	257.19	277.66	259.56	269.57	292.15	277.69	279.39	274.24
154.87	142.19	157.58	146.75	154.93	169.98	164.17	158.24	162.7
281.81	302.56	272.45	282.05	280.94	273.32	289.58	288.75	293.16
279.1	226.41	277.82	283.74	278.7	292.77	286.61	283.43	268.64
385.71	366.53	381.96	394.55	385.62	375.51	379.07	380.63	379.51
246.9	224.79	246.99	242.82	246.64	252.9	257.16	264.03	256.89
254.84	173.93	258.78	247.18	254.5	262.24	269.6	270.21	256.81
400.91	437.26	400.48	418.68	400.26	394.76	392.65	387.1	381.57
282.84	288.7	280.15	283.94	281.97	278.06	280.44	299.41	285.77
397.08	411.82	398.22	409.82	397.56	394.02	401.8	402.53	392.05
198.63	166.14	203.69	197.16	198.4	214.94	210.17	204.96	219.15
295.36	337.45	292.87	303.62	294.96	302.67	309.34	304.73	313.82
252.76	259.56	253.66	260.77	253.06	258.43	257.93	239.81	248.67
264.22	219.7	256.95	262.56	265.3	250.95	258.22	267.1	267.13
183.81	194.06	190.24	184.82	183.7	195.29	182.18	173.86	196.68
280.89	338.95	278.52	283.19	281.07	281.65	281.58	265.14	275.24
274.45	273.38	270.32	274.49	275.29	263.97	277.37	270.25	271.31
260.59	243.07	254.14	267.87	260.64	253.47	257.34	256.68	262.24
282.18	281.24	263.62	270.62	283.21	270.25	290.06	302.4	286.78
244.61	259.66	239.47	250.34	244.87	227.84	247.24	226.01	236.48
224.43	312.1	229.61	228.42	225.76	240.09	228.9	230.42	254.04
280.08	284.56	267.27	287.72	280.68	262.78	280.99	272.58	279.43
204.79	189.41	212.4	201.38	206.27	203.86	199.24	200.73	204.14
306.54	269.94	302.91	310.13	306.7	289.98	302.97	294.47	304.75
196.57	180.02	218.12	193.08	197.42	222.29	201.68	196.89	204.34
229.11	216.68	236.44	222.27	231.97	237.68	224.15	238.03	229.08
309.47	341.99	305.67	316.12	309.58	311.93	319.13	304.2	328.14
402.21	446.04	404.25	418.57	403.4	396.67	400.83	404.27	403.32
265.66	250.79	271.9	255.35	264.75	273.38	281.42	277.97	272.5
264.3	270.38	272.95	256.23	263.21	282.08	257.03	268.97	269.86
281.36	279.54	284.99	280.49	280.46	277.65	276.02	279.66	284.33
237.23	239	234.04	244.41	236.46	238.8	236.69	231.13	245.05
245.62	246.92	247.21	244.83	245.17	244.23	253.95	250.76	240.36
272.04	294.23	271.34	275.53	272.73	267.61	261.78	262.13	264.59
258.49	277.27	258.15	256.48	259.64	261.13	265.51	258.02	256.89
232.3	229.09	225.55	235.82	231.8	224.05	238.22	232.07	221.14
422.74	508.49	427.22	442.7	421.71	418.93	415.2	414.55	405.03
290.44	314.98	276.83	301.51	289.38	273.38	281.35	278.15	289.64
326.97	364.72	321.17	335.39	326	313.24	318.97	318.84	321.07
195.01	186.75	198.12	189.13	195.21	191.38	190.21	185.62	174.93
276.35	220.8	274.81	276.74	276.2	270.64	269.63	286.43	278.15
250.25	258.87	251.69	250.31	250.52	241.98	252.34	253.24	243.61
263.41	273.95	265.31	263.56	264.17	264.13	269.94	262.4	264.84
146	153.31	139.84	142.26	146.57	124.26	131.01	135.11	135.79
254.7	258.24	257.33	254.3	255.48	264.41	259.99	247.16	264.85
228.1	214.17	219.26	223.83	227.66	215.4	225.12	240.15	233.26
204.77	190.99	202.61	207.15	204.38	196.59	206.16	203.52	206.74
178.23	192.6	185.56	173	178.72	175.9	171.3	178.65	175.4
417.9	448.11	418.54	415.52	418.39	421.36	419.52	422.81	429.06
435.53	467.72	430.84	449.89	435.51	419.28	450.03	427.41	433.83
275.97	289.29	274.85	278.72	276.08	283.3	283.57	261.46	273.73
262.97	294.55	261.06	264.49	263.97	259.86	256.71	256.43	265.1
141.62	142.27	144.94	133.42	142.35	141.91	144.72	131.03	155.45
235.05	257.68	242.22	233.29	235.39	250.37	241.48	230.08	238.39
196.83	183.24	191.86	193.92	196.8	214.61	219.56	207.69	206.86
223.8	218.93	226.88	225.59	222.68	210.12	208.59	214.39	218.22
204.38	161.71	200.17	200.91	202.93	203.98	204	205.94	211.51
289.47	306.25	288.85	299.44	287.26	288.26	285.99	279.41	286.86
261.38	245.24	264.94	260.37	260.81	266.86	259.92	266.73	272.77
452.77	451.81	443.34	457.53	453.28	452.55	447.15	451.24	461.06
501.81	610.2	497.09	502	501.43	488.22	497.69	495.75	493.87
464.9	503.8	465.86	465.17	465.39	473.5	461.12	464.2	471.33
249.43	250.16	246.83	252.07	249.41	234.83	256.43	251.45	253.53
311.41	332.67	308.65	325.74	311.72	319.04	313.18	315.95	325.44
190.11	145.55	202.69	178.11	191.42	203.76	196.33	189.54	192.36
240.33	250.26	234.64	240.73	241.83	237.11	250	236.86	238.58
250.72	241.32	248.89	254.17	250.02	244.47	245.34	240.17	247.65
204.49	165.57	210.67	200	205.25	204.83	201.51	201.02	192.87
254.56	274.74	245.11	252.28	255.19	237.55	247.94	255.33	260.99
257.8	262.72	257.77	256.75	258.87	260.64	265.01	255.3	256.32
275.11	310.67	272.56	281.33	275.47	273.66	280.42	272.28	274.19
264.97	255.74	265.2	266.23	263.94	260.26	265.39	263.79	263.68
246.4	254.64	254.45	251.14	246.9	254.08	257.24	249.12	251.23
271.54	293.06	274.06	272.74	272.25	267.64	264.75	273.3	273.48
279.29	279.44	268.04	283.97	278.85	257.8	267.4	274.44	282.3
269.34	280.89	261.25	276.13	269.88	264.1	275.95	262.01	265.58
239.28	270.84	248.32	225.48	239.42	260.49	238.32	257.5	237.09
515.75	569.86	508.29	517.71	514.72	484.98	495.51	493.76	481.21
241.75	249.52	238.53	238.99	243.22	240.23	242.75	233.76	235.3
301.55	317.8	301.53	307.74	300.97	309.09	294.68	313.64	317.25
262.65	246.35	262.12	265.95	262.6	253	259.02	256.42	254.77
277.25	286.68	281.03	282.83	278.67	279.21	279.48	263.11	263.17
245.91	225.7	244.23	251.28	244.9	233.51	241.16	233.01	240.65
193.35	184.95	198.29	182.09	193.82	189.61	188.85	182.78	203.01
247.17	234.57	233.24	253.39	246.07	238.26	254.5	250.05	253.8
223.83	201.05	222.84	225.28	223.71	238.53	250.77	229.65	227.51
229.36	271.86	228.05	236.97	227.81	239.15	238.27	227.79	233.46
268.99	287.73	262.08	277.98	269.95	266.3	278.46	273.46	281.13
286.19	322.72	300.17	285.46	286.86	314.76	300.88	303.84	306.08
299.55	343.71	319.88	288.4	300.53	331.58	303.71	323.6	326.81
145.38	150.56	154.45	136.03	146	147	147.03	133.69	159.26
282.1	359.14	278.16	283.04	281.42	280.77	301.62	283.85	280.71
284.17	303.75	283.36	287.69	284.16	283.87	285.17	282.78	275.09
302.89	309.25	290.81	307.75	299.93	288.18	293.37	290.42	295.64
194.88	163.23	199.47	190.22	195.15	221.34	216.69	205.28	206.2
275.5	290.75	275.6	281.38	274.04	279.19	272.17	268.56	277.15
392.09	453.66	392.35	410.08	391.58	400.24	394.2	392.95	395.29
299.17	287.27	311.92	292.61	298.42	323.7	291.71	305.01	302.15
241.95	256.59	238.07	245.78	241.92	229.64	241.73	240.37	244.42
423.28	395.69	425.43	422.6	425.41	434.53	437.24	436.37	439.22
297.43	281.56	306.27	297	298.6	313.05	306.01	301.66	300.74
240.52	233.39	235.07	235.47	241.94	239.63	231.5	244.2	240.79
245.91	252.58	238.27	245.36	245.7	227.67	235.77	236.55	234.63
249.55	259.65	248.97	244.86	249.66	255.58	241.86	257.66	264.25
241.63	269.64	243.66	239.08	241.86	233.3	235.43	236.45	232.25
254.21	220.27	248.67	255.83	254.55	249.32	251.06	256.06	258.41
257.66	260.55	259.62	258.48	257.05	255.1	253.29	260.14	257.63
241.9	192.56	237.91	240.72	242.76	233.53	240.95	245.77	247.56
237.63	249.89	238.05	236.66	238.71	234.13	237.94	243.27	239.57
250.76	249.29	246.88	250.53	251.68	241.77	253.63	253.82	259.45
253.36	218	253.56	251.91	253.89	251.28	251.49	255.46	262.41
284.86	296.42	284.45	278.43	284.98	287.11	291.04	286.53	287.86
248.13	239.53	260.16	242.15	246.88	261.83	260.08	255.65	261.79
284.25	424.75	276.41	300.53	283.86	287.85	289.68	282.1	294.65
202.3	321.49	208.4	203.89	201.65	221.64	211.04	215.43	220.22
221.76	230.76	225.78	223.08	221.35	217.56	226.97	215.94	224.98
231.32	248.68	227.57	229.16	231.49	243.25	225.16	225.9	234.12
285.35	269.3	268.63	280.43	285.77	270.6	282.24	287.66	271.81
189.31	195	188.08	190.7	189.05	201.35	176.81	182.81	187.77
313.32	340.34	309.83	321.98	313.54	309.94	325.07	316.82	317.83
202.43	233.22	196.03	205.63	201.17	196.34	179.32	184.76	198.66
245.5	246.46	253.73	250.44	245.43	252.27	245.92	233.45	245.56
253.85	302.12	255.28	259.64	254.15	259.8	264.05	249.2	261.83
251.92	253.93	251.33	257.78	252.04	255.43	266.54	251.52	250.53
207.76	186.66	201.85	204.9	206.36	198.55	205.28	207.59	214.68
392.41	428.19	393.86	390.4	392.23	413.71	393.77	402.62	408.07
420.03	518.6	410.62	417.95	420.78	425.89	421.4	425.9	438
176.7	193.35	183.23	159.25	177.54	179.35	180.93	181.77	177.42
304.48	306.15	306.47	310.98	303.67	305.79	301.25	303.97	304.15
175.31	170.25	188.44	172.62	175.22	199.15	186.72	179.72	188.66
249.53	252.69	254.5	253.58	249.78	265.92	251.61	246.18	248.18
213.68	224.03	215.69	219	213.2	221.8	212.82	206.56	226.43
225.92	220.54	227.08	227.96	225.16	239.14	233.11	222.93	232.56
261.05	267.92	263.11	256.93	260.88	268.14	251.77	273.27	269.85
301.6	337.29	316.12	289.51	300.76	321.49	312.98	320.97	306.84
247.12	312.62	234.2	244.19	247	254.51	246.67	247	236.4
344.23	344.04	339.86	345.31	344.53	353.55	346.94	345.44	342.25
338.36	353.24	336.73	330.35	338.33	342.69	333.73	353.38	349.57
314.92	356.77	320.9	303.33	315.5	333.43	316.92	335.83	336.92
263.41	257.98	266.63	262.03	264.48	274.69	272.95	266.13	262.59
338.19	437.03	354.71	326.61	337.81	363.87	342.94	345.46	345.61
159.16	184.67	147.46	153.13	157.84	171.08	176.31	164.27	170.53
355.63	379.81	368.02	352.47	356.09	365.43	356.2	376.24	356.25
229.05	205.09	238.62	223.68	229.2	245.88	245.18	244.08	245.92
143.23	148.89	161.85	126.91	143.97	166.3	154.45	153.35	159.44
286.8	314.09	284.03	288.46	285.45	285.79	302.73	275.74	283.73
247.18	222.11	253.76	238.48	248.44	255.22	240.69	247.64	240.26
286.23	397.67	284.27	293.18	286.3	292.41	291.02	286.57	287.46
310.47	323.72	295	312.78	310	295.21	310.09	305.26	322.23
225.08	230.78	247.57	202.75	225.53	252.2	230.85	238.2	225.35
335.59	353.01	326.03	328.21	336.66	323.78	341.15	359.3	338.15
295.83	317.27	264.08	284.85	296.23	261.03	300.67	314.65	291.59
176.15	144.76	179.27	159	177.18	181.23	185.25	181.48	182.29
295.71	309.25	294.28	305.85	295.46	295.11	298.84	294	297.6
269.55	290.31	268.61	268.59	269.43	275.57	297.17	273.67	279.83
320.74	405.18	325.89	323.4	319.18	332.36	321.83	314.01	316.2
246.52	305.7	248	245.31	246.99	258.7	260.41	241.35	262.1
257.14	275.74	254.55	259.65	257.66	246.91	250.08	255.7	257.62
205.73	201.24	202.15	207.39	205.85	198.73	219.91	213.81	211.04
215.71	224.53	218.92	216.39	214.81	208.83	219.61	210.33	221.54
272.08	258.34	266.67	275.34	270.85	258.69	260.45	260.56	263.71
226.88	265.1	230.61	226.12	227.07	235.05	242.07	221.73	241.08
216	204.54	246.69	203.12	216.41	250.47	228.41	229.73	228.71
196.56	169.9	194.99	190.13	197.01	194.23	185.85	194.49	196.79
219.44	230.3	213.17	216.4	220.29	210.28	206.58	216.42	214.14
223.23	215.45	214.45	225.18	222.86	235.23	229.3	229.11	226.49
254.3	261.22	251.11	254.31	254.07	252.91	262.93	257.71	270.46
273.57	311.13	266.02	272.57	273.59	268.48	281.18	278.75	273.24
281.45	357.44	275.29	283.36	281.33	283.9	289.29	265.67	275.42
295.42	318.91	299.15	302.24	295.63	289.9	296.88	284.42	293.82
299.34	279.64	299.29	300.61	298.86	292.93	295.31	291.53	293.52
249.97	242.9	261.03	246.45	250.93	270.44	255.3	250.54	250.42
251.06	256.15	249.91	247.74	251.84	253.14	262.83	257.97	256.75
281.17	290.35	276.54	281.52	281.58	271.05	278.97	276.35	281.88
265.13	253.09	263.53	266.16	265.92	265	267.16	260.06	267.4
293.73	278.87	291.99	285.02	294.48	289.41	294.23	298.28	296.48
261.71	237.33	266.69	253.89	262.07	263.65	261.31	265.71	258.28
249.67	263.3	252.58	253.84	249.53	245.56	248.47	250.18	251.97
319.34	337.62	319.47	328.32	319.65	333.19	329.8	335.61	332.64
251.71	249.08	244.44	251.69	252.04	255	254.9	252	251.96
255.47	238.25	252.18	256.4	255.39	243.82	259.31	260.1	259.05
270.22	283.14	273.64	272.63	270.64	265.89	265.36	267.6	268.68
299.21	312.33	297.9	302.65	298.63	287.32	306.16	289.19	299.99
458.19	461.2	465.13	451.61	459.11	468.25	454.62	464.14	455.34
409.51	404.79	409.61	410.74	412.23	415.64	420.77	422.04	409.17
385.52	353.62	365.88	382.16	386.17	375.5	399.28	407.68	399.74
298.61	384.94	303.32	316.33	298.43	308.34	309.43	310.56	314.94
284.51	342.84	284.82	286.87	283.98	285.05	290.9	288.14	281.09
187.9	166.95	181.96	173.31	188.05	185.81	193.46	195.67	195.67
230.97	233.96	229.99	233.91	232.13	234.86	230.25	233.23	240.88
235.29	238.5	240.74	228.88	234.81	244.12	260.97	240.16	246.78
242.98	239.56	246.37	237.64	244.18	251.33	249.29	246.96	251.1
253.19	235.58	254.17	246.75	253.29	257.07	261.21	249.78	257.1
283.84	297.79	286.93	283.09	282.75	281	277.15	284.57	287.97
273.39	274.59	267.72	273.98	273.21	282.3	281.56	279.83	282.4
310.5	312.77	303.04	315.76	310.71	291.82	300.37	298.04	294.97
253.21	268.5	261.23	247.03	254.23	274.36	255.56	257.51	253.71
272.4	276.35	277.14	270.9	271.75	284.03	266.02	283.5	290.06
281.35	301.26	280.37	283.01	281.27	278.32	281.41	287.22	285.79
259.76	246.06	258.94	254.86	260.13	266.54	267.42	266.76	266.64
289.04	272.49	298.77	271.23	289.07	316.9	283.89	300	297.14
273.06	280.06	270.68	276.86	273.19	275.49	277.32	271.98	278.18
403.52	438.81	399.83	396.71	403.72	417.58	407.98	420.56	419.09
189.63	193.99	192.37	194.78	189.88	187.25	199.89	176.29	183.54
232.67	228.15	219.97	236.15	232.17	208.47	220.46	220.32	239.31
216.16	230.55	218.68	220.6	215.52	213.55	224.6	205.96	214.36
374.54	352.21	370.9	374.89	374.09	376.79	374.3	389.7	379.5
331.07	399.59	328.17	329.39	331.19	337.61	328.02	346.19	342.03
331.4	332.84	328.45	329.46	331.42	338.15	328.64	347.21	343.25
293.45	286.56	288.54	288.41	293.11	303.93	296.28	312.66	299.63
261.83	330.33	264.43	262.3	261.95	272.78	271.36	275.84	272.9
239.55	228.87	234.15	240.48	239.97	248.88	244.41	233.28	240.83
221.83	207.73	230.99	217.09	221.82	245.8	229.94	219.21	223.09
271.04	252.43	265.39	266.12	271.45	268.38	266.38	268.85	270.05
280.14	260.36	282.05	277.96	279.87	293.59	287.19	290.15	291.18
355.1	395.47	352.56	366.1	355.37	351.45	360.38	352.26	366.98
251.55	221.36	255.55	246.45	252.07	257.73	264.58	261.85	266.14
203.44	169.7	202.94	189.16	202.31	219.79	212.18	218.59	219.13
263.07	240.22	254.73	262.83	262.03	258.12	269.61	266.22	271.15
254.6	228.73	251.74	250.93	254.13	268.15	252.56	264.31	254.09
246.9	269.03	257.1	239.11	247.07	272.09	240.05	258.45	247.18
285.07	335.68	290.6	280.92	284.46	311.58	282.55	290.37	286.29
260.39	270.1	248.25	267.77	259.46	256.56	250.26	245.68	271.01
271.73	279.63	265.22	269.25	272.16	265.64	270.09	266.98	271.97
285.4	314.16	282.42	290.06	284.91	284.47	290.1	276.11	284.12
347.23	359.15	343.45	355.43	347.07	341.65	352.9	348.5	357.38
255.09	275.92	254.1	256.63	254.95	263.73	249.85	246.03	260.94
243.47	214.82	233.7	244.22	243.1	234.69	242.76	239.19	245.38
249.1	211.97	250.06	242.01	249.57	257.95	256.33	250.69	256.35
292.57	314.35	300.13	297.65	292.1	309.54	318.2	286.09	304.83
240.79	239.94	247.6	234.24	243.47	247.54	248.95	251.64	243.27
279.26	327.43	276.03	280.27	278.87	285.61	278.74	270.57	270.16
202.85	142.95	217.59	189.46	202.61	221.95	208.36	220.34	212.63
266.86	317.03	278.14	270.19	267.26	261.9	259.44	251.03	262.5
278.5	275.2	272.66	276.25	279.33	286.65	302	281.56	286.11
253.82	264.58	250.22	247.43	253.92	258.06	248.24	255.57	260.3
242.63	256.11	260.52	235.43	242.71	269.98	251.29	248.39	249.34
289.51	291.27	291.98	286.8	289.7	299.03	307.27	290.61	295.98
287.13	287.31	277.43	296.26	286.03	287.23	284.89	292.41	300.29
280.47	281.46	270.53	290.35	281.18	274.09	278.79	275.35	279.26
276.06	301.82	275.4	281.58	276.44	277.71	265.74	273.76	274
248.13	255.3	243.06	248.36	248.43	247.39	257.38	249.55	253.81
304	301.74	302.64	307.9	304.46	289.45	296.45	292.38	302.65
203	191.83	200.18	204.4	204.01	205.4	216.79	213.25	210.33
221.03	178.57	221.58	206.57	221.59	221.82	222.41	226.87	223.85
259.93	262.29	254.97	260.09	260.65	248.35	255.89	253.97	256.43
295.71	305.82	293.38	298.74	295.79	283.27	288.31	286.21	285.99
251.78	258.29	250.84	250.64	253.03	252.24	259.77	244.4	247.25
254.72	254.15	253.47	255.69	254.24	254.89	264.76	259.32	262.64
258.16	301.06	254.57	263.75	258.46	259.97	265.63	252.42	269.57
311.73	295.7	301.92	316.57	311.85	297.15	307.67	310.07	305.17
270.11	301.49	267.4	274.41	270.64	267.63	265.86	262.53	270.13
276.22	276.08	270.98	283.69	275.72	278.81	277.94	283.83	298.59
254.24	277.02	243.83	260.32	254.35	250.12	252.61	241.89	258.15
379.03	432.18	380.93	375.7	379.5	377.03	392.72	374.71	390.35
293.97	377.83	289.37	289.93	293.01	291.55	313.2	309.19	306.36
284.29	294.78	280.63	285.16	283.1	280.38	279.63	290.67	295.42
244.82	234.35	238.43	247.16	245.4	242.91	257.66	247.79	248.08
259.12	267.6	267.84	253.8	259.85	268.09	259.74	256.38	249.65
272.48	272.92	253.37	280.95	271.39	261.97	262.13	254.51	276.46
256.87	239.29	256.52	259.53	256.4	253.21	268.14	261.41	263.96
228.76	222.81	225.41	226.72	231.07	229.57	228.29	222.96	229.08
281.23	285.51	287.5	276.16	280.52	295.15	289	278.19	282.87
286.93	257.25	268.81	289.13	286.51	267.61	293.91	290.35	275.43
290.01	245.6	290.85	287.54	288.27	282.89	297.67	302.01	285.61
294.55	269.33	303.59	286.36	294.75	298.69	288.16	301.52	286.1
180.18	166.15	188.81	176.3	181.65	192.4	195.91	182.82	182.31
303.15	265.31	298.65	305.82	303.99	292.73	290.5	292.67	296.28
193.49	144.37	190.84	190.22	194.89	196.51	211.27	208.67	204.92
273.44	265.6	267.03	270.68	274.35	284.42	293.56	276.3	279.46
454.51	446.16	456.05	448.07	454.84	461.97	456.62	464.05	456.1
298.14	338.6	303.87	297.93	296.5	302.65	302.64	305.2	307.83
284.68	266.7	288.89	283.9	284.85	281.92	281.17	284.88	286.99
167.75	160.55	161.22	162.03	169.04	159.64	159.89	164.01	162.5
187.32	198.92	205.22	181.26	188.01	221.4	175.27	185.25	185.8
175.98	156.26	175.56	171.81	176.97	175.63	170.36	177.19	178.36
187.67	171.47	198.55	184.11	187.56	211.14	189.45	196.18	194.85
231.6	207.19	233.03	232.47	231.44	238.55	244.33	236.24	243.97
234.24	213.11	242.63	230.8	233.46	245.06	247.52	241.65	249.22
276.91	286.48	270.88	289.38	277.4	270.4	288.42	274.42	277.67
208.18	240.15	204.19	209.95	208.63	213.62	229.19	220	205.85
216.16	189.41	206.01	216.8	215.47	222.15	215.23	215.75	221.83
232.58	239.92	233.26	236.27	232.11	244.58	229.34	225.38	236.65
286.23	250.62	284.93	290.76	285.69	295.19	294.18	300.67	301.63
297.51	268.53	288.02	288.78	296.97	289.39	295.48	300.11	298.68
281.95	278.55	278.96	273.86	282.91	277.22	281.5	287.95	285.07
238.49	235.4	246.95	230.88	239.95	246.96	221.45	233.6	226.16
316.99	312.56	315	314.42	316.67	307.87	314.64	306.87	310.51
224.16	217.38	227.08	217.49	227.79	230.05	233.75	241.98	231.89
303.69	315.96	301.7	301.12	303.89	296.94	314.55	301.72	305.02
271.31	276.11	271.91	271.15	272.76	274.89	276.76	269.2	276.9
315.35	235.15	320.24	308.77	314.17	319.33	313.18	313.68	314.35
233.96	240.94	236.95	236.71	233.07	225.63	240.3	238.06	234.09
202.59	140.21	208.33	197.34	203.62	209.91	207.09	214.37	213.56
208.78	204.39	205.57	207.04	208.9	202.15	223.86	208.44	213.67
286.8	284.32	288.92	284.64	285.71	282.92	280.53	290.24	294.29
281.92	277.38	286.89	278.15	284.27	284.19	278.94	282.74	292.77
327.27	253.9	318.51	329.17	325.47	313.36	335.76	315.16	319.1
249.16	194.65	249.44	245.12	249.78	242.82	246.62	241.09	241.69
228.57	223.84	227.59	225.32	231.41	230.56	238.68	238.57	235.38
266.25	263.82	261.58	270.62	266.41	266.26	261.63	257.97	267.11
231.87	211.08	242.55	223.92	234.94	241.42	245.15	247.14	238.37
276.52	253.61	270	274.08	277.01	284.39	286.72	290.31	283.17
302.11	317.06	296.85	314.15	302.06	307.65	315.06	299.37	317.57
270.1	269.42	275.38	267.12	269.14	279.83	276.82	293.58	281.56
329.31	285.7	325.49	332.49	328.04	318.62	332.27	316.16	318.42
315.4	304.7	320.16	322.38	315.66	312.14	322.42	318.09	319.95
239.27	211.76	255	229.89	239.73	264.78	253.9	254.09	252.15
335.48	352.26	336.3	335.44	336.37	328.89	339.24	352.58	340.18
178.41	174.52	182.35	176.53	177.49	201.08	194.26	181.67	187.53
193.64	170.54	210.84	189.79	194.53	216.51	197.87	196.07	202.18
160.88	139.09	169.19	149.48	161.84	177.58	164.61	161.76	163.24
153.39	137.42	145.17	140.52	153.48	152.36	157.67	157.26	158.15
205.79	203.76	217.56	207.01	206.85	222.41	207.33	207.78	217.85
187.21	178.62	196.71	187.41	187.76	208.48	192.69	183.25	201.97
235.38	239.23	228.5	241	235.95	234.85	229.47	228.09	244.85
299.49	318.8	301.87	301.46	299.02	300.64	302.12	295.41	302.94
319.53	345.48	317.74	326.72	318.15	322.11	317.69	316.3	331.76
276.73	275.08	267.73	287.12	275.98	277.14	274.08	272.67	293.92
285.38	246.37	283.04	287.47	285.94	283.6	283.52	281.41	285.53
319.38	347.16	323.05	323.87	319.48	320.45	324.81	313.13	334.3
276.79	265.62	271.62	276.31	277.83	276.37	287.26	277.91	271.41
253.1	265.74	262.82	248.68	253.02	268.77	245.38	261.41	269.81
277.75	266.63	274.77	284.34	276.72	277.84	276.83	283.38	287.65
261.42	308.77	263.11	269.4	260.85	271.8	258.47	252.76	276.03
256.02	275.6	259.15	258.34	256.03	260.72	262.52	252.65	254.29
233.13	207.24	231.8	231.82	234.93	236.5	233.82	226.88	234.35
148.77	184.94	144.04	138.68	148.16	160.98	164.56	157.45	163.17
163.36	153.04	170.74	158.21	162.08	176.63	172.26	161.81	177.84
159.33	151.48	157.54	153.25	159.01	176.13	173.31	163.22	169.59
241.49	194.01	228.02	241.89	241.19	240.89	237.26	236.57	231.8
193.9	260.59	192.22	184.41	193.44	216.42	196.78	194.63	189.8
246.92	300.15	254.87	232.53	246.45	268.36	258.12	261.12	261.92
361.26	346.32	351.63	350.51	361.84	371.83	364.46	377.1	373.52
304.62	299.85	305.25	310.61	304.4	302.75	300.31	298.04	301.11
243.27	242.7	250.56	234.93	243.91	252.08	232.97	238.33	232.46
278.02	246.96	275.18	275.13	277.87	279.01	288.79	286.34	288.75
238.7	237.89	236.36	241.57	239.99	239.98	239	243.41	248.69
265.53	216.54	261.51	266.07	264.86	255.72	262.94	266.46	264.71
241.53	257.63	240.24	236.63	241.41	245.3	254.38	238.81	245.31
367.98	356.73	379.99	368.59	369.75	382.12	371.69	376.18	365.43
252.09	299.26	241.53	257.14	252.11	245.26	252.9	249.46	264.98
322.42	315.64	320.81	327.68	322.3	313.07	320.35	322.61	319.17
309.66	318.5	301.27	313.2	310.39	301.96	318.7	323.93	321.82
287.7	264.27	279.74	281.59	290.54	278.66	278.16	285.6	286.84
298.78	309.71	294.81	300.46	296.98	292.91	295.82	304.47	313.73
297.81	353.65	289.68	305.52	299.1	283.57	305.15	286.81	297.37
319.51	409.92	315.49	327.64	319.65	304.32	325.18	307.73	319.55
278.36	279.44	255.13	286.25	279.64	265.61	270.29	273.27	277.49
310.96	312.84	311.7	314.5	311.46	315.6	318.23	320.45	322.51
243.23	197.6	260.31	233.72	244.26	280.72	249.05	250.07	250.27
283.24	272.9	290.51	273.75	283.69	302.97	294.18	299.77	299.49
284.98	341.97	284.81	279.38	285.09	287.7	303.81	297.33	296.27
270.11	355.86	278.62	268.9	270.64	286	270.93	275.9	270.82
285.88	410.67	289.36	286.6	287.07	294.7	300.75	295.27	295.56
313.52	322.28	302.3	302.95	313.25	309.05	316.01	328.35	327.1
267.11	272	268.51	256.8	267.46	271.24	273.46	282.44	277.33
246.09	251.7	257.13	233.87	247.49	268.06	246.37	251.92	244.34
322.97	328.81	316.47	325.09	321.7	316.86	323.56	321.85	332.66
206.58	169.42	211.03	203.01	207.7	212.48	206.72	215.25	213.63
284.02	246.63	277.58	284.6	284.28	279.49	289.7	297.21	281.22
278.83	262.16	278.47	279.94	278.11	296.51	281.35	275.94	276.37
181.09	148	178.88	173.86	181.85	198.75	197.98	189.37	190.69
268.18	180.05	276.7	262.57	268.72	284.56	283.38	287.05	281.97
249.74	278.93	242.77	251.59	250.5	240.67	249.37	242.93	256.12
263.38	315.6	266.11	265.05	263.92	272.72	267.41	251.88	267.31
208.24	211.41	204.96	208.49	209.02	200.96	212.85	210.27	211.72
242.94	224.08	247.62	247.63	243.73	236.32	235.72	224.8	235.42
280.69	264.61	283.86	286.55	280.49	265.18	281.3	266.74	284.47
296.69	297.33	291.59	298.78	295.09	287.55	314.21	287.49	296.85
277.74	278.86	273.76	278.82	277.71	280.64	283.99	281.73	285.93
253.96	241.54	260.9	246.35	255	261.63	247.79	251.93	243.55
261.13	243.33	269.88	263.97	261.46	264.06	265.21	262.44	263.04
321.21	323.01	324.79	316.31	320.8	343.06	325.13	337.86	325.84
181.28	193.9	191.08	170.38	181.63	202.26	188.94	182.7	189.16
307.73	407.3	314.88	303.29	307.18	333.59	308.24	319.63	311.07
211.77	230.62	234.63	208.47	212.37	239.48	216.82	209.95	216.43
225.26	224.38	219.72	224.38	225.47	221.95	238.16	224.8	230.83
290.19	284.71	289.84	289.24	291.31	296.34	300.52	293.5	286.69
246.62	251.44	254.48	239.6	247.17	261.28	242.08	242.69	244.45
302.59	304.52	298.5	304.9	302.7	287.44	295.69	287.78	289.06
312.54	290.7	307.31	315.63	311.92	299.88	310.78	299.16	302.42
294.24	298.11	300.1	291.18	294	304.92	307.72	294.2	299.49
298.76	330.89	290.67	305.18	297.1	303.03	302.84	303.08	309.3
294.66	291.2	288.41	304.24	293.1	299.32	293.06	293.33	299.48
283.71	293.21	276.82	292.14	282.96	284.25	285.22	294.31	304.38
272.63	300.74	273.02	274.47	273.18	272.89	266.46	260.81	270.57
212.22	226.3	217.6	206.5	212.84	228.35	210.72	205.47	211.47
259.7	247.22	261.73	254.08	260.54	265.4	273.58	268.69	267.15
294.18	306.98	292.71	303.5	294.15	299.99	301.21	287.82	308.71
318.57	324.09	312.64	326.29	317.17	316.09	316.29	315.23	329.37
464.16	423.51	463	468.6	465.93	465.94	477.72	467.12	469.75
369.48	420.14	371.72	369.73	368.57	365.74	363.96	364.59	357.55
239.57	285.18	249.14	238.46	239.26	250.7	237.52	226.84	240.58
269.64	251.73	269.97	269.76	269.04	278.29	275.47	264.21	265.67
218.7	226.59	208.48	218.92	218.72	212.39	230.18	212.83	226.22
313.15	293.93	307	304.67	312.63	314.42	318.69	325.4	319.22
358.43	362.88	362.3	361.52	360.37	362.79	359.65	365.84	358.04
304.12	234.5	302.57	301.01	303.9	298.66	312.63	293.09	301.72
306.44	317.44	313.26	301.44	305.52	324.04	298.5	310.56	306.78
390.56	390.28	391.07	395.4	391.95	392.66	395.81	397.59	387.85
297.37	346.08	303.39	290.89	295.64	305.37	303.1	296.47	298.13
281.32	288.15	296.05	273.55	279.81	294.26	289.26	284.78	289.87
436.27	443.38	435.76	438.98	437.19	435.81	444.19	440.05	433.5
299.44	280.25	281.83	295.11	299.37	278.09	297.13	298.45	297.05
264.71	290.84	279.1	264.09	265.53	272.34	267.81	256.3	274.91
263.2	260.76	259.13	257.99	262.58	262.44	276	276.02	279.69
328.97	349.45	322.43	322.72	328.61	328.69	344.67	346.58	340.32
294.58	323.37	282.19	289.02	294.58	279.8	290.5	289.48	287.26
238.96	233.15	236.82	234.91	239.81	243.62	254.6	238.33	242.83
262.14	259.17	259.74	260.91	263.37	262.06	262.31	261.71	265.98
246.3	209.36	253.13	239.43	248.22	256.1	246.44	254.7	246.42
292.27	247.2	294.43	287.76	292.02	292.6	290.43	284.57	284.88
213.38	203.47	209.93	206.66	215.05	211.98	220.71	214.05	218.8
286.9	266.08	286.13	281.22	289.83	285.65	281.27	288.28	292.8
332.56	271.06	334.56	331.98	332.11	336.71	320.55	330.55	326.18
296.81	263.99	307.83	294.66	297.41	300.75	287.4	286.81	287.22
283.04	266.08	277.44	279.55	282.92	277.61	302.22	285.37	291.13
247.25	203.47	242.56	237.97	247.98	244.78	258.01	251.9	257.06
270.75	272.46	271.49	264.91	271.25	272.47	279.24	271.99	269.61
339.08	349.19	329.32	344.36	337.3	322.04	347.33	322.64	329.3
305.67	236.39	302.12	301.09	305.19	296.96	317.89	297.44	301.61
406	390.03	401.21	413.76	404.64	395.2	401.5	407.36	414.87
359.94	349.12	357.91	357.03	359.26	352.17	362.16	362.46	353.59
412.32	404.91	409.2	414.76	413.35	414.3	419.69	425.53	415.83
276.69	272.91	306.83	263.71	276.82	325.99	280.6	295.15	302.36
271.21	281.1	274.87	263.25	270.21	275.91	272.6	270.8	275.65
307.85	342	314.86	299.86	307.35	326.32	307.15	317.74	311.63
247.7	253.95	247.49	241.31	248.13	255.55	242.69	245.36	249.52
246.45	235.99	247.8	248.35	248.09	248.62	242.69	234.56	249.95
227.13	252.93	240.57	224.36	226.01	251.59	217.7	218.31	232.05
257.57	258.93	256.94	261.41	259.05	256.01	258.86	254.85	260.87
246.03	262	248.9	243.57	246.74	250.28	243.92	241.87	243.77
275.35	319.62	261.68	278.15	275.69	267.97	271.36	265.27	278.08
229.18	208.08	237.5	226.34	229.93	245.56	228.04	230.11	234.34
362.34	348.5	357.47	367.38	363.36	364.4	368.12	378.6	375.18
371.6	371	364.74	376.68	371.82	358.13	371.27	375.67	382.55
410.94	437.46	405.12	413.78	410.53	400.56	407.43	407.31	402.98
479.4	444.82	481.8	480.89	480.05	476.47	479.12	476.54	470.92
370.57	389.42	366.89	374.34	369.6	360.98	368.26	372.26	363.03
219.82	220.53	218.91	214.42	220.36	225.08	232.95	221.16	224.26
208.56	221.02	204.6	202.33	210.14	206.41	210.05	208.36	212.71
242.41	231.67	245.74	238.31	243.28	247.18	237.35	242.09	243.63
253.22	251.02	253.27	254.92	252.98	263.2	248	244.45	258.43
253.39	273.58	247.62	253.42	253.27	257.37	251.63	244.49	268.02
306.42	307.72	301.55	317.6	306	311.83	302.45	303.86	319.99
373.08	379.12	378.55	375.86	374.36	389.84	384.89	390.62	383.24
278.38	283.88	280.36	269.4	277.1	287.82	280.94	283.93	286.15
308.71	321.51	288.37	303.21	308.19	292.65	310.37	315.03	310.82
286.96	298.64	288.71	292.57	285.82	297.75	287.66	297.97	310.08
252.68	262.24	246.13	248.56	252.88	254.73	247.01	251.59	262.08
271.85	283.3	266.68	277.14	271.13	277.22	262.77	255.16	282.92
