# Supplementary material for: The effect of variations in CT scan protocol on femoral finite element failure load assessment using phantomless calibration
Source: PLoS One. 2022 Mar 18;17(3):e0265524. doi: 10.1371/journal.pone.0265524 (PMC8932617; doi:10.1371/journal.pone.0265524)
Supplement: S1 Data — (ZIP) [file pone.0265524.s004.zip › Data/BMD/C229L/Cortical/C229L_cor_all_AFM.xlsx]

## Sheet: C229L_P1_VM_AFM_cor
717.05	649.03	763.33	717.77	716.38	765.18	706.87	640.8	715.8
798.2	821.79	839.55	804.35	797.52	836.81	795.05	713.86	793.78
483.45	421.98	495.28	483.88	482.08	493.29	479.09	430.34	484.31
518.34	458.72	544.25	504.08	518.48	551.5	536.75	462.64	524.48
250.85	196.93	264.99	242.6	250.02	270.27	251.94	220.98	249.35
491.26	480.98	529.46	474.51	490.69	533.99	501.66	434.33	498.82
693.79	678.24	734.89	691.39	693.32	747.85	698.11	621.94	700.23
552.55	569.04	588.39	553.36	552.06	589.21	555.47	496.87	554.61
612.56	648.29	646.23	618.29	611.29	646.26	607.92	548.97	610.67
823.29	844.17	866.99	822.02	822.45	866.79	815.42	736.27	816.35
835.78	762.05	886.93	840.39	835.58	893.66	836.9	753.18	833.74
965.34	945.95	1022.5	973.86	965.97	1025.7	966.46	871.42	969.26
445.73	379.25	458.65	439.25	444.73	456.48	446.49	397.25	453.05
878.18	880.59	916.06	885.72	877.61	922.63	878	793.62	876.83
496.99	484.3	512.81	483.61	496.83	510.04	488.08	435.17	492.8
994.83	949.42	1022.4	1005.6	995.08	1025.5	995.13	901.63	1002.3
1098.5	1116.2	1157.9	1109.6	1098.8	1150.2	1092.7	998.43	1100.7
760.02	779.51	796.36	768.54	760.08	799.31	762.19	680.65	758.7
815.56	758.76	860.57	814.23	815.67	868.3	817.75	732.71	814.59
760.45	774.42	826.06	753.33	760.32	834.63	742.66	678.19	757.35
668.64	651.05	700.71	663.2	668.56	703.87	667.27	597.94	670.28
377.03	357.32	375.6	365.15	376.63	374.28	380.5	326.53	373.17
390.51	393.27	424.96	383.19	389.86	430.35	396.26	345.09	392.28
972.3	961.15	1030.1	970.34	972.26	1029.7	976.91	886.57	980.78
1015.2	1014	1072	1025.4	1015.3	1073.2	1022.5	923	1021.8
1007.9	1004.9	1075.5	1013.4	1007.6	1069	998.67	913.58	1007.1
695.18	653.69	746.4	691.11	695.14	746.07	694.07	622.49	691.43
880.78	845.2	931.2	893.45	880.41	929.7	888.62	791.48	879.72
986.29	985.77	1036.3	989.56	986.39	1037.7	983.58	894.17	983.7
979.41	979.77	1039.3	982.18	979.01	1038.9	990.36	895.19	994.43
719.56	693.28	772.04	720.97	719.49	770.68	718.18	643.9	715.04
806.51	898.76	837.12	832.43	806.63	838.14	805.91	758.87	811.78
1023.8	1001.6	1074.5	1026.4	1023.1	1075.3	1029.5	932.72	1030.1
919.74	923.24	975.63	923.56	920.2	973.53	920.21	828.61	917.5
637.84	628.46	656.81	642.4	637.87	653.56	620.46	570.21	628.77
961.94	904.45	1024.2	960.95	962.03	1019.9	964.58	869.16	965.01
976.99	982.48	1014.4	983.94	976.97	1017.5	980.22	881.85	968.96
367.07	343.16	414.11	345.65	366.54	417.29	374.27	318.25	365.78
517.05	467.54	555.14	511.08	516.71	556.76	521.94	455.35	518.51
902.62	894.65	942.31	904.65	903.22	948.52	899.48	811.08	907.74
879.4	870.15	926.11	887.03	879.18	923.42	870.29	786.68	877.48
878.52	841.07	914.07	885.93	878.44	915.68	876.54	788.18	883.68
538.29	560.66	577.6	535.4	537.54	578.92	538.14	484.62	537.03
302.29	308.92	308.6	291.98	301.32	319.07	298.8	268.6	304.5
1073.4	1074.7	1117.8	1082.5	1074.6	1120.4	1077.2	972	1082.7
1023.5	990.28	1037.7	1033	1024.3	1032.1	1012.7	919.45	1017.6
1080.2	1084.3	1141.9	1086.4	1080.6	1135.3	1074.4	970.1	1074.6
636.81	596.86	673.16	640.66	636.88	672.98	629.14	569	632.48
740.62	757.4	771.44	755.45	740.23	770.7	726.63	658.82	732.61
995.78	965.36	1051.2	997.81	995.41	1043.9	1002.3	909.58	1008.4
1006.4	996.26	1070.2	1006	1006.4	1072.2	1011.2	910.72	1007.9
639.66	581.96	691.75	637.45	639.35	695.16	634.8	568.88	636.11
939.3	932.49	985.85	947.18	940.32	993.31	950.34	848.46	947.84
1162.6	1174.7	1253.8	1182.5	1162.7	1258.4	1169.9	1060.4	1168.2
1083.3	1109.8	1138.9	1094.8	1083.5	1135.3	1087.2	978.79	1081.6
1103.4	1082.4	1174.4	1118.8	1104.5	1168.9	1098	995.59	1102.9
1107.5	1118.1	1169.5	1117.6	1108.2	1172.2	1107.9	1004.5	1111.1
1089.4	1137.5	1136.3	1123.7	1089.5	1138	1085.7	1001.5	1092
1087.4	1127.3	1129.6	1110.7	1087.3	1123.4	1078.7	988.57	1081.4
1114.5	1141.9	1176.4	1130.8	1114.9	1184.2	1113.5	1013.1	1121.3
866.42	794.6	935.84	875.51	866.24	935.11	858.01	776.5	862.95
1100.4	1110.9	1117.9	1127.6	1100	1128.7	1081.5	1005.6	1095.1
941.63	931.38	995.27	946.78	941.61	991.05	941.8	848.62	936.31
1083	1090.2	1145.4	1096.8	1082.3	1138.1	1076.2	976.78	1069.6
1009.3	1035.3	1051.6	1032.2	1009.4	1053.6	1018.2	921.01	1016.8
1008.7	1019	1069.5	1017.8	1009.7	1068.3	1007.7	916.57	1010.4
1014.8	1042	1069.9	1030.8	1015.5	1068.2	1014	926.29	1018.2
1008.5	1051.6	1036	1034	1008.1	1034	1001.8	921.12	1007.7
969.4	952.73	1023.7	974.29	969.39	1023.1	971.95	879.79	976.77
939.64	942.31	984.35	942.49	938.91	987.88	938.89	846.39	926.75
1038.8	1037.2	1089.1	1057	1038.5	1082.2	1020.9	943.87	1039.7
1005.1	1029.9	1033.6	1024	1005.3	1035.2	1020.7	923.79	1010.6
964.81	939.98	1024.3	967.92	964.69	1025.5	966.92	875.18	972.66
975.05	981.69	1033.1	975	974.84	1031	972.93	876.92	973.92
1024	1019.7	1075.4	1029.8	1023.8	1065.6	1026	924.26	1019.4
818.87	802.39	869.76	813.47	819.26	871.49	826.7	734.92	818.85
409.37	398.8	433.21	405.91	408.5	432.85	407.59	364.15	411.66
891.74	893.43	936.84	892.11	891.14	935.69	877.17	797.83	883.22
665.19	621.12	714.06	654.3	664.77	729.35	662.34	595.05	674.8
381.66	394.48	418.27	378.64	381.58	417.41	390.2	335.01	378.79
1115.1	1128.8	1175.4	1122.3	1115.8	1177.5	1111.9	1005.2	1118.5
1077.6	1074.4	1142.5	1094.9	1076.9	1132.8	1072	972.41	1063.9
1015.7	1000.4	1071.6	1016.1	1015.3	1074.5	1014	925.74	1017.5
925.45	919.01	961.35	935.5	925.28	961.05	927.24	831.4	928.29
409.58	368.16	439.91	411.35	409.48	438.85	411.25	361.39	410.96
1091.6	1091.4	1160.5	1110.5	1091.9	1157.6	1089.7	998.97	1091.6
1033	1034.3	1090.8	1061.1	1032.5	1103.6	1052.8	954.44	1048.2
1038.4	1036.5	1087.9	1057	1038.2	1080.8	1020.6	943.64	1039.5
1140.8	1150.1	1194.1	1170.4	1140.5	1194.4	1163.6	1045.9	1151.5
975.21	974.83	1038	980.68	974.82	1032.3	979.44	885.28	986.5
1034.8	1022.2	1103.6	1041.1	1034.8	1094.8	1033.9	934.29	1029.4
1130	1154	1135.5	1167.3	1129.2	1124.5	1124.3	1021.3	1126.8
1111.4	1112.7	1179.5	1116.8	1111.7	1172.4	1111.5	998.78	1106.5
839.19	806.65	885.91	831.39	839.83	888.47	845.9	754.29	839.94
1093.5	1103.7	1154.5	1108.9	1093	1153.4	1084.4	984.61	1086
252.57	215.47	285.63	237.13	252.61	291.07	262.27	220.7	251.47
956.68	933.95	1017.4	959.34	957.08	1013.9	954.59	860.27	953.96
923.55	938.45	963.05	931.75	923.7	961.32	923.12	830.05	923.92
257.69	227.73	264.27	252.23	257.39	265.2	257.63	220.17	249.74
834.37	831.48	870.29	842.37	834.4	874.68	826.25	746.49	828.3
1019.1	1013.4	1071.8	1026.3	1018.5	1061.8	1012.5	927.52	1017.9
986.15	977.68	1034.2	991.95	986.27	1032.3	983.47	885.14	982.29
1118.9	1118.7	1154.3	1142.3	1119.8	1146.9	1104	1012.3	1103.5
973.54	948.98	1029.5	975.92	973.21	1029.5	979.82	885.73	986.09
1050.5	1065.3	1069.1	1082.9	1050.4	1066.3	1046.2	964.7	1050.7
1125.6	1141.1	1197.4	1147.5	1126.1	1193.8	1143.8	1024.2	1131.1
1055.3	1049.7	1109.4	1065.4	1055.5	1105	1049.2	950.5	1047.8
661.52	625.59	684.23	671.27	661.08	682.81	658.4	592.53	655.76
476.05	592.28	463.46	477.65	475.57	456.45	487.95	460.13	475.91
1079.6	1107.6	1103.4	1104.3	1078.8	1095.5	1071.4	977.56	1066.6
982.14	1060.5	1007.6	1018.5	981.8	1009.5	993.48	905.82	980.28
1084.4	1106.2	1097.3	1121.2	1084.2	1110.2	1087.5	1000.7	1089.2
1022.6	1020.1	1057.5	1049.2	1022.8	1057.6	1028.5	933.87	1031.3
1004.7	1005.6	1055.8	1017.6	1004.9	1057.1	1013.1	917.96	1016.8
1058.7	1019.8	1117.9	1071.6	1059.3	1102.1	1059.2	954.29	1049.1
1004.2	1005.6	1064	1006.2	1004.2	1067.6	1000.4	903.13	1007.5
1072.6	1069.6	1116.5	1098.8	1073.2	1107.7	1068	973.41	1062.5
822.63	913.4	854.61	837.71	822.62	851.04	832.83	764.44	826.01
948.01	894.19	996.34	955.09	948.05	995.9	944.68	851.48	945.84
1117.7	1126.7	1188	1136.3	1117.8	1187.3	1116.6	1014.7	1114.7
820.52	780.98	873.74	821.25	820.7	883.57	821.6	737.58	826.88
1024.6	1038.7	1082.7	1031.3	1024.4	1084.2	1019.1	922.38	1026.2
1041.5	1046.7	1092.1	1070.4	1041.2	1088.6	1034.7	951.74	1047.9
1064.8	1062.7	1140.5	1071	1066.1	1142.1	1068.3	960.89	1076.4
1015.5	1068.3	1097.3	1043.3	1014.9	1104.9	1040.5	942.96	1032.2
1019	985.12	1071.6	1026	1018.5	1061.9	1012.1	927.14	1017.2
1072.4	1088.1	1144.5	1105.6	1073.3	1138.5	1080.2	989.08	1074.4
766.34	881.79	832.29	780.6	766.32	837.91	781.66	730.46	780.73
1077.5	1071	1148.2	1091.3	1077.1	1139.4	1086.3	979.13	1076
980.94	1016.1	1031.7	1020.5	980.77	1012.4	985.94	915.04	992.36
968.4	1044	1022.7	993.39	967.85	1027.2	980.32	892.95	980.67
1042.2	1058	1107.8	1050.1	1041.1	1096.9	1033.4	939.78	1027.3
176.04	197.53	163.81	157.46	175.48	153.63	170	165.52	162.3
199.2	236.01	228.17	169.42	198.43	245.25	200.27	190.08	193.66
504.22	571.25	499.52	491.8	503.06	497.33	486.12	480.65	508.35
405.18	493.17	416.71	400.75	403.8	413.9	375.61	384.1	405.56
436.05	427.73	520.84	429.51	435.9	517.01	391.51	412.24	435.5
521.61	552.15	693.08	509.62	520.95	713.02	594.35	511.76	542.8
457.28	485.73	470.33	446.64	456.6	490.92	470.64	436.04	458.54
1060.5	1086.8	1026.2	1099.9	1059.4	1045	1022.3	978.41	1044.7
296.56	345.43	306.8	275.24	296.02	312.64	294.32	295.68	298.79
748.19	858.94	844.51	769.51	747.44	820.21	799.93	716.3	803.73
542.36	656.36	637.91	545.34	541.7	648.43	567.4	523.39	565.01
489.75	542.33	505.98	491.62	489.18	519.4	496.65	478.25	504.75
294.7	319.12	338.25	271.18	293.77	342.87	293.21	290.99	298.06
207.52	283.67	244.13	188.95	206.36	247.02	192.74	203.93	211.3
931.1	998	847.42	976.61	930.71	849.08	857.36	866.73	912.41
879.92	956.51	973.24	913.71	880.31	995.57	913.13	828.15	896.02
1056.6	1073.5	973.08	1096.2	1055.7	991.3	1018	976.71	1044.7
1104.9	1143	1121.8	1136.5	1104.9	1135.5	1103.8	1012	1111
221.2	222.08	320.81	187.08	220.57	333.12	247.33	214.39	233.06
967.17	941.79	997.27	973.68	966.75	1001.9	971.72	873.37	959.16
1021.4	1041	1070	1051.2	1021.5	1070.6	1026.1	930.12	1028.3
281.92	347.21	320.04	269.36	280.65	322.44	277.72	279.06	280.45
885.24	974.18	872.25	916.7	884.36	870.45	878.28	822.13	888.81
931.02	960.6	966.72	957.41	931.66	966.55	934.13	862.12	937.62
378.78	502.64	391.7	363.06	378.27	383.53	363.43	361.54	376.11
903.06	975.61	859.14	936.01	903.26	853.32	873.91	845.1	892.74
964.34	1040.6	1017.9	998.25	964.75	1017.7	965.37	894.6	972.79
93.888	116.79	120.35	71.119	93.765	132.34	103.76	98.614	104.28
1120.6	1120.8	1191	1131.5	1121.6	1191.2	1111	1005	1115.9
476.54	540.93	457.45	478.44	475.83	464.86	466.71	455.31	469
1048.9	1081.6	1055.1	1080.6	1049	1074.9	1034.4	969.41	1045.6
441.4	526.02	478.38	430.45	440.84	478.7	439.94	433.76	450.04
1156.9	1165.5	1233.9	1173.6	1157.2	1236.9	1155.6	1042.9	1153.5
943.36	944.25	995.02	967.65	943.51	999.96	947.45	870.11	956.02
174.59	189.9	204.97	151.89	173.97	201.08	182.22	163.9	169.59
388.75	386.13	417.73	382.25	388.05	402.54	316.85	368.04	368.49
286.12	344.3	321.39	273.66	285.43	307.36	282.35	265	270.38
1122.2	1128.6	1212.6	1134.3	1122.9	1207.4	1127.3	1010.4	1116.5
156.32	181.63	165.77	132.02	155.8	163.32	171.05	148.23	153.83
115.85	153.2	126.81	95.133	115.45	139.36	128.7	115.5	122.47
138.45	146.85	156.91	113.27	138.16	170.46	150.52	137.08	145.27
707.62	791.99	907.46	712.66	707.3	941.18	819.79	682.36	739.15
446.74	552.21	523.42	437.72	446.69	532.76	485.83	424.42	466.59
872.2	956.38	930.65	889.67	872.45	936.34	877.5	813.82	884.09
176.99	192.79	186.16	158.12	175.45	182.54	181.38	176.81	174.09
268.86	348.48	278.67	253.79	268.37	266.94	233.97	252.37	252.41
358.48	407.01	387.75	346.15	357.72	401.27	365.25	348.73	369.8
455.85	557.83	531.12	448.3	455.08	541.3	496.83	453.25	480.07
418.85	500.25	490.99	410.61	418.22	515.45	487.82	405.35	441.87
742.27	789.96	781.99	762.94	742.38	785.13	743	694.54	747.46
1067.5	1065.8	1147.5	1087.2	1067	1152.3	1080.9	979.55	1082.6
916.42	960.05	925.2	940.99	916.03	918.7	909.83	863.79	930.47
937.7	981.08	987.31	960.42	937.82	992.18	941.04	864.95	950.2
954.76	984.33	987.78	977.94	955.43	988.4	968.46	878.92	959.63
850.31	876.91	835.74	880.51	850.48	844.33	890.51	789.77	867.91
118.52	122.52	144.98	92.725	118.03	164.73	135.21	120.75	122.09
316.53	342.85	322.6	305.23	315.78	326.92	299.65	310.76	313.65
966.65	1021	1010.9	1006.1	965.75	1011.3	972.59	886.81	970.52
392.89	390.93	443.24	382.58	392.8	455.47	431.95	371.76	407.71
371.69	479.36	430.81	339.94	370.62	433.63	360.09	364.12	380.16
296.3	356.18	362.05	272.43	295.8	366.26	303.25	282.62	301.44
655	641.96	655.55	645.29	654.42	668.35	721.44	621.28	672.1
345.3	451.06	401.07	315.08	344.62	409.48	372.27	337.83	362.64
386.6	479.16	364.41	382.37	385.89	369.54	341.67	364.52	370.35
947.79	969.98	1035.7	968.96	946.86	1048.9	965.58	882.96	955.31
879.29	897.74	860.66	914.06	878.25	855.08	856.81	819.18	883.68
190.26	215.5	227.42	159.2	189.78	224.95	171.73	181.03	185.75
178.94	187.08	213.84	156.99	178.12	211.56	173.33	174.44	178.87
688.89	660.67	792.08	671.95	688.4	810.09	758.96	662.16	725.59
360.26	350.75	362.3	344.61	359.55	363.35	370.5	348.5	368.37
824.15	826.55	872.11	822.53	824.25	877.29	809.68	773.05	831.27
900.12	920.35	917.62	913.05	900.14	922.76	910.02	840.37	906.26
151.68	198.41	185.65	121.39	150.95	200.83	192.08	156.97	177.49
956.61	961	939.2	988.22	955.78	933.65	934.16	882.37	959.14
