# Supplementary material for: The effect of variations in CT scan protocol on femoral finite element failure load assessment using phantomless calibration
Source: PLoS One. 2022 Mar 18;17(3):e0265524. doi: 10.1371/journal.pone.0265524 (PMC8932617; doi:10.1371/journal.pone.0265524)
Supplement: S1 Data — (ZIP) [file pone.0265524.s004.zip › Data/BMD/C229L/Cortical/C229L_cor_all_AFM_2.xls]

## Sheet: Blad1
717.05	649.03	722.34	717.77	716.38	726.14	706.87	640.8	715.8
798.2	821.79	794.57	804.35	797.52	794.22	795.05	713.86	793.78
483.45	421.98	468.31	483.88	482.08	467.7	479.09	430.34	484.31
518.34	458.72	514.72	504.08	518.48	523.04	536.75	462.64	524.48
250.85	196.93	250.07	242.6	250.02	255.73	251.94	220.98	249.35
491.26	480.98	500.71	474.51	490.69	506.39	501.66	434.33	498.82
693.79	678.24	695.39	691.39	693.32	709.66	698.11	621.94	700.23
552.55	569.04	556.55	553.36	552.06	558.88	555.47	496.87	554.61
612.56	648.29	611.37	618.29	611.29	613.1	607.92	548.97	610.67
823.29	844.17	820.58	822.02	822.45	822.72	815.42	736.27	816.35
835.78	762.05	839.47	840.39	835.58	848.26	836.9	753.18	833.74
965.34	945.95	967.93	973.86	965.97	973.77	966.46	871.42	969.26
445.73	379.25	433.6	439.25	444.73	432.73	446.49	397.25	453.05
878.18	880.59	867.09	885.72	877.61	875.79	878	793.62	876.83
496.99	484.3	484.92	483.61	496.83	483.63	488.08	435.17	492.8
994.83	949.42	967.84	1005.6	995.08	973.56	995.13	901.63	1002.3
1098.5	1116.2	1096.3	1109.6	1098.8	1092.1	1092.7	998.43	1100.7
760.02	779.51	753.65	768.54	760.08	758.57	762.19	680.65	758.7
815.56	758.76	814.49	814.23	815.67	824.15	817.75	732.71	814.59
760.45	774.42	781.79	753.33	760.32	792.15	742.66	678.19	757.35
668.64	651.05	663	663.2	668.56	667.86	667.27	597.94	670.28
377.03	357.32	354.89	365.15	376.63	354.59	380.5	326.53	373.17
390.51	393.27	401.67	383.19	389.86	407.89	396.26	345.09	392.28
972.3	961.15	975.2	970.34	972.26	977.53	976.91	886.57	980.78
1015.2	1014	1014.9	1025.4	1015.3	1018.9	1022.5	923	1021.8
1007.9	1004.9	1018.2	1013.4	1007.6	1014.9	998.67	913.58	1007.1
695.18	653.69	706.3	691.11	695.14	707.97	694.07	622.49	691.43
880.78	845.2	881.43	893.45	880.41	882.51	888.62	791.48	879.72
986.29	985.77	981.03	989.56	986.39	985.17	983.58	894.17	983.7
979.41	979.77	983.87	982.18	979.01	986.27	990.36	895.19	994.43
719.56	693.28	730.6	720.97	719.49	731.36	718.18	643.9	715.04
806.51	898.76	792.27	832.43	806.63	795.49	805.91	758.87	811.78
1023.8	1001.6	1017.2	1026.4	1023.1	1020.9	1029.5	932.72	1030.1
919.74	923.24	923.53	923.56	920.2	924.17	920.21	828.61	917.5
637.84	628.46	621.39	642.4	637.87	620.04	620.46	570.21	628.77
961.94	904.45	969.53	960.95	962.03	968.22	964.58	869.16	965.01
976.99	982.48	960.24	983.94	976.97	965.93	980.22	881.85	968.96
367.07	343.16	391.39	345.65	366.54	395.47	374.27	318.25	365.78
517.05	467.54	525.04	511.08	516.71	528.03	521.94	455.35	518.51
902.62	894.65	891.96	904.65	903.22	900.39	899.48	811.08	907.74
879.4	870.15	876.6	887.03	879.18	876.54	870.29	786.68	877.48
878.52	841.07	865.2	885.93	878.44	869.19	876.54	788.18	883.68
538.29	560.66	546.33	535.4	537.54	549.1	538.14	484.62	537.03
302.29	308.92	291.39	291.98	301.32	302.12	298.8	268.6	304.5
1073.4	1074.7	1058.3	1082.5	1074.6	1063.7	1077.2	972	1082.7
1023.5	990.28	982.32	1033	1024.3	979.86	1012.7	919.45	1017.6
1080.2	1084.3	1081.1	1086.4	1080.6	1077.9	1074.4	970.1	1074.6
636.81	596.86	636.89	640.66	636.88	638.5	629.14	569	632.48
740.62	757.4	730.03	755.45	740.23	731.38	726.63	658.82	732.61
995.78	965.36	995.13	997.81	995.41	991.08	1002.3	909.58	1008.4
1006.4	996.26	1013.2	1006	1006.4	1017.9	1011.2	910.72	1007.9
639.66	581.96	654.51	637.45	639.35	659.59	634.8	568.88	636.11
939.3	932.49	933.22	947.18	940.32	942.96	950.34	848.46	947.84
1162.6	1174.7	1187.2	1182.5	1162.7	1195	1169.9	1060.4	1168.2
1083.3	1109.8	1078.3	1094.8	1083.5	1078	1087.2	978.79	1081.6
1103.4	1082.4	1111.9	1118.8	1104.5	1109.8	1098	995.59	1102.9
1107.5	1118.1	1107.2	1117.6	1108.2	1113	1107.9	1004.5	1111.1
1089.4	1137.5	1075.8	1123.7	1089.5	1080.5	1085.7	1001.5	1092
1087.4	1127.3	1069.5	1110.7	1087.3	1066.6	1078.7	988.57	1081.4
1114.5	1141.9	1113.9	1130.8	1114.9	1124.4	1113.5	1013.1	1121.3
866.42	794.6	885.83	875.51	866.24	887.65	858.01	776.5	862.95
1100.4	1110.9	1058.4	1127.6	1100	1071.7	1081.5	1005.6	1095.1
941.63	931.38	942.15	946.78	941.61	940.82	941.8	848.62	936.31
1083	1090.2	1084.4	1096.8	1082.3	1080.6	1076.2	976.78	1069.6
1009.3	1035.3	995.58	1032.2	1009.4	1000.3	1018.2	921.01	1016.8
1008.7	1019	1012.5	1017.8	1009.7	1014.2	1007.7	916.57	1010.4
1014.8	1042	1012.9	1030.8	1015.5	1014.1	1014	926.29	1018.2
1008.5	1051.6	980.72	1034	1008.1	981.68	1001.8	921.12	1007.7
969.4	952.73	969.11	974.29	969.39	971.24	971.95	879.79	976.77
939.64	942.31	931.8	942.49	938.91	937.8	938.89	846.39	926.75
1038.8	1037.2	1031.1	1057	1038.5	1027.5	1020.9	943.87	1039.7
1005.1	1029.9	978.5	1024	1005.3	982.76	1020.7	923.79	1010.6
964.81	939.98	969.67	967.92	964.69	973.6	966.92	875.18	972.66
975.05	981.69	977.97	975	974.84	978.76	972.93	876.92	973.92
1024	1019.7	1018.1	1029.8	1023.8	1011.7	1026	924.26	1019.4
818.87	802.39	823.2	813.47	819.26	827.18	826.7	734.92	818.85
409.37	398.8	409.49	405.91	408.5	410.26	407.59	364.15	411.66
891.74	893.43	886.77	892.11	891.14	888.2	877.17	797.83	883.22
665.19	621.12	675.65	654.3	664.77	692.08	662.34	595.05	674.8
381.66	394.48	395.33	378.64	381.58	395.59	390.2	335.01	378.79
1115.1	1128.8	1112.9	1122.3	1115.8	1118	1111.9	1005.2	1118.5
1077.6	1074.4	1081.7	1094.9	1076.9	1075.6	1072	972.41	1063.9
1015.7	1000.4	1014.5	1016.1	1015.3	1020.2	1014	925.74	1017.5
925.45	919.01	910	935.5	925.28	912.3	927.24	831.4	928.29
409.58	368.16	415.84	411.35	409.48	415.96	411.25	361.39	410.96
1091.6	1091.4	1098.8	1110.5	1091.9	1099.1	1089.7	998.97	1091.6
1033	1034.3	1032.7	1061.1	1032.5	1047.8	1052.8	954.44	1048.2
1038.4	1036.5	1030	1057	1038.2	1026.2	1020.6	943.64	1039.5
1140.8	1150.1	1130.6	1170.4	1140.5	1134.1	1163.6	1045.9	1151.5
975.21	974.83	982.63	980.68	974.82	980.06	979.44	885.28	986.5
1034.8	1022.2	1044.9	1041.1	1034.8	1039.4	1033.9	934.29	1029.4
1130	1154	1075	1167.3	1129.2	1067.6	1124.3	1021.3	1126.8
1111.4	1112.7	1116.7	1116.8	1111.7	1113.2	1111.5	998.78	1106.5
839.19	806.65	838.51	831.39	839.83	843.32	845.9	754.29	839.94
1093.5	1103.7	1093.1	1108.9	1093	1095.2	1084.4	984.61	1086
252.57	215.47	269.63	237.13	252.61	275.51	262.27	220.7	251.47
956.68	933.95	963.08	959.34	957.08	962.57	954.59	860.27	953.96
923.55	938.45	911.61	931.75	923.7	912.56	923.12	830.05	923.92
257.69	227.73	249.38	252.23	257.39	250.92	257.63	220.17	249.74
834.37	831.48	823.71	842.37	834.4	830.22	826.25	746.49	828.3
1019.1	1013.4	1014.6	1026.3	1018.5	1008.1	1012.5	927.52	1017.9
986.15	977.68	979.02	991.95	986.27	979.98	983.47	885.14	982.29
1118.9	1118.7	1092.9	1142.3	1119.8	1089	1104	1012.3	1103.5
973.54	948.98	974.6	975.92	973.21	977.41	979.82	885.73	986.09
1050.5	1065.3	1012.1	1082.9	1050.4	1012.3	1046.2	964.7	1050.7
1125.6	1141.1	1133.7	1147.5	1126.1	1133.5	1143.8	1024.2	1131.1
1055.3	1049.7	1050.3	1065.4	1055.5	1049.2	1049.2	950.5	1047.8
661.52	625.59	647.38	671.27	661.08	647.85	658.4	592.53	655.76
476.05	592.28	438.16	477.65	475.57	432.69	487.95	460.13	475.91
1079.6	1107.6	1044.6	1104.3	1078.8	1040.1	1071.4	977.56	1066.6
982.14	1060.5	953.86	1018.5	981.8	958.32	993.48	905.82	980.28
1084.4	1106.2	1038.8	1121.2	1084.2	1054.1	1087.5	1000.7	1089.2
1022.6	1020.1	1001.1	1049.2	1022.8	1004.1	1028.5	933.87	1031.3
1004.7	1005.6	999.53	1017.6	1004.9	1003.6	1013.1	917.96	1016.8
1058.7	1019.8	1058.4	1071.6	1059.3	1046.4	1059.2	954.29	1049.1
1004.2	1005.6	1007.2	1006.2	1004.2	1013.6	1000.4	903.13	1007.5
1072.6	1069.6	1057.1	1098.8	1073.2	1051.7	1068	973.41	1062.5
822.63	913.4	808.85	837.71	822.62	807.74	832.83	764.44	826.01
948.01	894.19	943.16	955.09	948.05	945.43	944.68	851.48	945.84
1117.7	1126.7	1124.8	1136.3	1117.8	1127.4	1116.6	1014.7	1114.7
820.52	780.98	826.98	821.25	820.7	838.67	821.6	737.58	826.88
1024.6	1038.7	1025	1031.3	1024.4	1029.4	1019.1	922.38	1026.2
1041.5	1046.7	1033.9	1070.4	1041.2	1033.6	1034.7	951.74	1047.9
1064.8	1062.7	1079.8	1071	1066.1	1084.4	1068.3	960.89	1076.4
1015.5	1068.3	1038.8	1043.3	1014.9	1049.1	1040.5	942.96	1032.2
1019	985.12	1014.5	1026	1018.5	1008.2	1012.1	927.14	1017.2
1072.4	1088.1	1083.5	1105.6	1073.3	1081	1080.2	989.08	1074.4
766.34	881.79	787.69	780.6	766.32	795.26	781.66	730.46	780.73
1077.5	1071	1087.1	1091.3	1077.1	1081.8	1086.3	979.13	1076
980.94	1016.1	976.7	1020.5	980.77	961.11	985.94	915.04	992.36
968.4	1044	968.15	993.39	967.85	975.18	980.32	892.95	980.67
1042.2	1058	1048.8	1050.1	1041.1	1041.5	1033.4	939.78	1027.3
176.04	197.53	154.18	157.46	175.48	144.87	170	165.52	162.3
199.2	236.01	215.18	169.42	198.43	231.95	200.27	190.08	193.66
504.22	571.25	472.33	491.8	503.06	471.55	486.12	480.65	508.35
405.18	493.17	393.85	400.75	403.8	392.25	375.61	384.1	405.56
436.05	427.73	492.54	429.51	435.9	490.25	391.51	412.24	435.5
521.61	552.15	655.76	509.62	520.95	676.56	594.35	511.76	542.8
457.28	485.73	444.67	446.64	456.6	465.46	470.64	436.04	458.54
1060.5	1086.8	971.42	1099.9	1059.4	992.09	1022.3	978.41	1044.7
296.56	345.43	289.69	275.24	296.02	296	294.32	295.68	298.79
748.19	858.94	799.27	769.51	747.44	778.44	799.93	716.3	803.73
542.36	656.36	603.48	545.34	541.7	615.17	567.4	523.39	565.01
489.75	542.33	478.45	491.62	489.18	492.53	496.65	478.25	504.75
294.7	319.12	319.5	271.18	293.77	324.74	293.21	290.99	298.06
207.52	283.67	230.3	188.95	206.36	233.64	192.74	203.93	211.3
931.1	998	802.04	976.61	930.71	805.88	857.36	866.73	912.41
879.92	956.51	921.28	913.71	880.31	945.11	913.13	828.15	896.02
1056.6	1073.5	921.12	1096.2	1055.7	941.06	1018	976.71	1044.7
1104.9	1143	1062	1136.5	1104.9	1078.1	1103.8	1012	1111
221.2	222.08	302.97	187.08	220.57	315.47	247.33	214.39	233.06
967.17	941.79	944.04	973.68	966.75	951.14	971.72	873.37	959.16
1021.4	1041	1013	1051.2	1021.5	1016.5	1026.1	930.12	1028.3
281.92	347.21	302.24	269.36	280.65	305.32	277.72	279.06	280.45
885.24	974.18	825.57	916.7	884.36	826.19	878.28	822.13	888.81
931.02	960.6	915.09	957.41	931.66	917.54	934.13	862.12	937.62
378.78	502.64	370.15	363.06	378.27	363.39	363.43	361.54	376.11
903.06	975.61	813.14	936.01	903.26	809.91	873.91	845.1	892.74
964.34	1040.6	963.56	998.25	964.75	966.18	965.37	894.6	972.79
93.888	116.79	113	71.119	93.765	124.64	103.76	98.614	104.28
1120.6	1120.8	1127.6	1131.5	1121.6	1131	1111	1005	1115.9
476.54	540.93	432.46	478.44	475.83	440.69	466.71	455.31	469
1048.9	1081.6	998.82	1080.6	1049	1020.5	1034.4	969.41	1045.6
441.4	526.02	452.3	430.45	440.84	453.85	439.94	433.76	450.04
1156.9	1165.5	1168.3	1173.6	1157.2	1174.5	1155.6	1042.9	1153.5
943.36	944.25	941.91	967.65	943.51	949.29	947.45	870.11	956.02
174.59	189.9	193.19	151.89	173.97	189.97	182.22	163.9	169.59
388.75	386.13	394.82	382.25	388.05	381.45	316.85	368.04	368.49
286.12	344.3	303.52	273.66	285.43	290.98	282.35	265	270.38
1122.2	1128.6	1148.2	1134.3	1122.9	1146.4	1127.3	1010.4	1116.5
156.32	181.63	156.04	132.02	155.8	154.08	171.05	148.23	153.83
115.85	153.2	119.12	95.133	115.45	131.31	128.7	115.5	122.47
138.45	146.85	147.65	113.27	138.16	160.87	150.52	137.08	145.27
707.62	791.99	858.94	712.66	707.3	893.42	819.79	682.36	739.15
446.74	552.21	494.98	437.72	446.69	505.22	485.83	424.42	466.59
872.2	956.38	880.91	889.67	872.45	888.82	877.5	813.82	884.09
176.99	192.79	175.36	158.12	175.45	172.35	181.38	176.81	174.09
268.86	348.48	263.03	253.79	268.37	252.57	233.97	252.37	252.41
358.48	407.01	366.41	346.15	357.72	380.24	365.25	348.73	369.8
455.85	557.83	502.28	448.3	455.08	513.35	496.83	453.25	480.07
418.85	500.25	464.25	410.61	418.22	488.77	487.82	405.35	441.87
742.27	789.96	740.03	762.94	742.38	745.09	743	694.54	747.46
1067.5	1065.8	1086.4	1087.2	1067	1094.1	1080.9	979.55	1082.6
916.42	960.05	875.75	940.99	916.03	872.06	909.83	863.79	930.47
937.7	981.08	934.61	960.42	937.82	941.89	941.04	864.95	950.2
954.76	984.33	935.06	977.94	955.43	938.3	968.46	878.92	959.63
850.31	876.91	790.96	880.51	850.48	801.37	890.51	789.77	867.91
118.52	122.52	136.33	92.725	118.03	155.42	135.21	120.75	122.09
316.53	342.85	304.66	305.23	315.78	309.57	299.65	310.76	313.65
966.65	1021	956.92	1006.1	965.75	960.04	972.59	886.81	970.52
392.89	390.93	419	382.58	392.8	431.76	431.95	371.76	407.71
371.69	479.36	407.22	339.94	370.62	411	360.09	364.12	380.16
296.3	356.18	342.05	272.43	295.8	346.97	303.25	282.62	301.44
655	641.96	620.2	645.29	654.42	634.1	721.44	621.28	672.1
345.3	451.06	379.03	315.08	344.62	388.05	372.27	337.83	362.64
386.6	479.16	344.29	382.37	385.89	350.09	341.67	364.52	370.35
947.79	969.98	980.44	968.96	946.86	995.78	965.58	882.96	955.31
879.29	897.74	814.58	914.06	878.25	811.58	856.81	819.18	883.68
190.26	215.5	214.47	159.2	189.78	212.66	171.73	181.03	185.75
178.94	187.08	201.59	156.99	178.12	199.93	173.33	174.44	178.87
688.89	660.67	749.59	671.95	688.4	768.82	758.96	662.16	725.59
360.26	350.75	342.29	344.61	359.55	344.21	370.5	348.5	368.37
824.15	826.55	825.43	822.53	824.25	832.69	809.68	773.05	831.27
900.12	920.35	868.56	913.05	900.14	875.91	910.02	840.37	906.26
151.68	198.41	174.87	121.39	150.95	189.73	192.08	156.97	177.49
956.61	961	889.01	988.22	955.78	886.26	934.16	882.37	959.14
