# Supplementary material for: The effect of variations in CT scan protocol on femoral finite element failure load assessment using phantomless calibration
Source: PLoS One. 2022 Mar 18;17(3):e0265524. doi: 10.1371/journal.pone.0265524 (PMC8932617; doi:10.1371/journal.pone.0265524)
Supplement: S1 Data — (ZIP) [file pone.0265524.s004.zip › Data/BMD/C229L/Cortical/C229L_cor_all_Phant.xlsx]

## Sheet: C229L_P1_VM_Phant_cor
711.08	640.29	716.6	710.67	710.35	723.87	699.16	706.04	714.08
790.33	808.21	787.15	795.08	789.57	790.85	785.04	785.05	790.71
482.93	419.6	468.49	482.62	481.62	469.61	477.32	478.44	486.64
517.01	455.31	513.82	502.31	517.15	524.04	533.47	513.38	526.1
255.77	200.86	255.33	247.35	255.07	261.05	256.09	252.04	255.77
490.56	476.95	500.13	473.47	490.03	507.67	499.29	482.75	500.89
688.36	668.68	690.28	684.95	687.84	707.66	690.63	685.65	698.78
550.42	562.54	554.68	550.36	549.94	559.31	551.71	550.39	555.7
609.03	639.57	608.21	613.67	607.76	612.66	602.78	606.74	610.79
814.84	829.96	812.55	812.32	813.91	818.89	804.88	809.29	812.88
827.04	750.14	831.01	830.23	826.72	844.02	825.8	827.57	829.97
953.57	928.89	956.47	960.37	954.01	967.5	951.97	955.44	963.13
446.1	378.06	434.58	439.1	445.15	435.19	445.56	442.66	455.92
868.44	865.36	857.98	874.43	867.76	871.1	865.83	871.31	872.31
496.16	480.17	484.71	482.35	496.02	485.27	486.07	483.67	494.98
982.37	932.26	956.38	991.33	982.43	967.3	979.9	988.11	995.56
1083.7	1094.3	1081.8	1092.7	1083.7	1083.9	1074.9	1092.8	1092.3
753.04	767.11	747.18	760.18	753.02	755.78	753.03	749.14	756.24
807.29	746.95	806.61	804.73	807.28	820.3	807.15	805.43	811.15
753.46	762.16	774.67	745.35	753.25	788.81	734.01	746.47	754.91
663.8	642.25	658.64	657.46	663.67	666.53	660.58	659.69	669.36
379	356.75	357.71	366.84	378.68	358.32	381.3	366.18	377.43
392.16	391.69	403.4	384.43	391.59	410.76	396.64	386.25	396.21
960.36	943.66	963.57	956.94	960.16	971.21	962.15	971.82	974.45
1002.3	995.05	1002.3	1010.6	1002.1	1011.9	1006.6	1011.2	1014.8
995.11	986.19	1005.6	998.95	994.63	1008	983.34	1001	1000.3
689.72	644.82	700.94	684.67	689.62	706	686.69	686.24	690.15
870.98	830.96	871.99	881.97	870.49	877.72	876.16	868.99	875.15
974.03	967.6	969.27	975.68	973.96	978.72	968.65	980.04	977.32
967.31	961.76	972.04	968.48	966.75	979.8	975.25	981.15	987.86
713.53	683.3	724.67	713.79	713.39	729.01	710.17	709.4	713.34
798.45	883.02	784.9	822.47	798.46	792.1	795.62	833.73	808.39
1010.7	983.02	1004.6	1011.6	1009.8	1013.9	1013.4	1021.7	1023
909.03	906.82	913.11	911.32	909.34	918.7	906.93	909.14	912.27
633.72	620.3	618	637.18	633.71	619.48	614.99	629.7	628.58
950.25	888.55	958.03	947.78	950.17	962.04	950.15	953	958.95
964.95	964.39	948.96	970.2	964.76	959.8	965.38	966.72	962.83
369.27	342.99	393.36	347.83	368.82	398.54	375.23	357.22	370.17
515.75	463.88	523.9	509.14	515.43	528.96	519.05	505.49	520.23
892.31	879.02	882.27	892.88	892.76	895.32	886.74	890.19	902.68
869.64	855.21	867.27	875.71	869.29	871.84	858.31	863.81	872.95
868.77	826.95	856.14	874.64	868.57	864.61	864.4	865.42	879.04
536.49	554.39	544.69	532.84	535.77	549.68	534.82	537.14	538.44
306	309.7	295.69	295.5	305.16	306.69	301.73	303.53	309.96
1059.1	1054.1	1044.7	1066.3	1060.1	1056	1059.8	1064.2	1074.6
1010.3	971.98	970.52	1018	1010.9	973.5	996.99	1007.4	1010.6
1065.7	1063.4	1067	1070.1	1065.9	1070	1057.1	1062.2	1066.7
632.72	589.58	633.14	635.48	632.75	637.64	623.46	628.39	632.22
734.09	745.62	724.11	747.41	733.64	729.03	718.4	725.52	730.61
983.3	947.75	983.04	983.72	982.76	984.53	986.87	996.71	1001.6
993.62	977.79	1000.7	991.74	993.48	1010.9	995.56	997.94	1001.1
635.5	575.1	650.35	632.35	635.16	658.39	628.96	628.27	635.78
928.14	915.81	922.57	934.35	928.98	937.2	936.27	930.61	942.08
1146.2	1151.2	1170.6	1163.8	1146.1	1185.1	1150.1	1159.8	1158.6
1068.7	1088.2	1064.2	1078.3	1068.7	1070	1069.6	1071.6	1073.5
1088.4	1061.5	1097.1	1101.7	1089.3	1101.4	1080.1	1089.7	1094.5
1092.4	1096.2	1092.5	1100.5	1092.9	1104.5	1089.7	1099.4	1102.5
1074.8	1115.1	1061.8	1106.4	1074.6	1072.5	1068.2	1096.1	1083.7
1072.8	1105.1	1055.7	1093.8	1072.4	1058.8	1061.3	1082.1	1073.3
1099.3	1119.4	1099	1113.4	1099.4	1115.7	1095.2	1108.7	1112.5
856.95	781.78	876.28	864.47	856.65	882.78	846.35	852.79	858.67
1085.5	1089.2	1044.8	1110.3	1084.9	1063.8	1064	1100.5	1086.8
930.41	914.72	931.29	933.96	930.23	935.08	927.96	930.79	930.75
1068.5	1069.1	1070.2	1080.3	1067.5	1072.6	1058.8	1069.4	1061.7
996.48	1015.8	983.47	1017.2	996.43	993.56	1002.4	1009.1	1009.8
995.87	999.89	1000	1003.2	996.69	1007.3	992.1	1004.3	1003.6
1001.9	1022.2	1000.4	1015.8	1002.3	1007.2	998.24	1014.8	1011.2
995.75	1031.6	968.96	1019	995.16	975.29	986.41	1009.2	1000.9
957.53	935.48	957.63	960.79	957.36	965.02	957.32	964.5	970.5
928.47	925.35	921.19	929.79	927.6	932.12	925.13	928.37	921.36
1025.3	1017.6	1018.1	1041.5	1024.9	1020.3	1005	1033.8	1032.3
992.42	1010.5	966.8	1009.2	992.43	976.35	1004.8	1012.1	1003.8
953.05	923.09	958.17	954.58	952.77	967.34	952.42	959.51	966.47
963.05	963.63	966.27	961.49	962.67	972.42	958.28	961.39	967.7
1010.8	1000.6	1005.5	1014.9	1010.5	1004.8	1010	1012.6	1012.4
810.52	789.35	815.11	803.98	810.8	823.28	815.86	807.83	815.34
410.58	397.07	411.04	406.59	409.79	413.09	407.67	406.87	415.25
881.69	877.84	877.2	880.66	880.96	883.32	865.02	875.86	878.59
660.43	613.16	671	648.78	659.97	690.36	655.79	656.57	673.81
383.53	392.87	397.21	380	383.51	398.65	390.74	375.35	382.95
1099.8	1106.6	1098	1105.1	1100.3	1109.4	1093.6	1100.1	1109.7
1063.2	1053.7	1067.6	1078.4	1062.3	1067.7	1054.8	1064.7	1056.1
1002.7	981.8	1001.9	1001.6	1002.1	1013.2	998.27	1014.2	1010.6
914.61	902.7	899.89	922.97	914.29	907.03	913.78	912.16	922.87
410.79	367.28	417.24	411.89	410.75	418.7	411.24	403.88	414.56
1076.9	1070.3	1084.3	1093.6	1076.9	1090.8	1072	1093.4	1083.3
1019.6	1014.8	1019.7	1045.4	1018.9	1040.3	1036.1	1045.2	1040.7
1024.9	1016.9	1017.1	1041.5	1024.5	1019.1	1004.7	1033.5	1032.2
1124.9	1127.4	1115.4	1152	1124.4	1125.2	1144	1144.1	1142.1
963.21	956.96	970.83	967.02	962.66	973.7	964.62	970.43	980.07
1021.4	1003	1031.6	1026	1021.2	1032.1	1017.6	1023.4	1022.2
1114.4	1131.1	1061.1	1149	1113.4	1059.8	1105.7	1117.5	1117.9
1096.2	1090.9	1101.8	1099.7	1096.3	1104.7	1093.2	1093.2	1098
830.36	793.49	830.06	821.45	830.87	839.16	834.56	828.77	836.06
1078.7	1082.2	1078.7	1092.1	1078	1087	1066.8	1077.8	1077.8
257.45	218.87	274.43	242.02	257.6	280.51	266.14	251.73	257.85
945.11	917.22	951.73	946.21	945.34	956.49	940.42	943.39	948.1
912.76	921.6	901.46	919.31	912.75	907.28	909.76	910.71	918.58
262.45	230.79	254.66	256.74	262.26	256.32	261.63	251.16	256.16
825.65	817.62	815.61	832.16	825.57	826.27	815.42	820.33	824.63
1006.1	994.45	1002.1	1011.5	1005.3	1001.3	996.83	1016.1	1010.9
973.89	959.73	967.31	978.01	973.83	973.62	968.54	970.28	975.93
1103.6	1096.8	1078.5	1124.6	1104.2	1080.8	1085.9	1107.8	1095.1
961.58	931.83	962.99	962.38	961.09	971.09	964.99	970.92	979.66
1036.7	1044.9	999.61	1066.7	1036.4	1005.5	1029.6	1056.3	1043.1
1110	1118.6	1118.4	1129.7	1110.3	1124.7	1124.7	1120.7	1122.1
1041.4	1029.7	1036.9	1049.7	1041.4	1041.7	1032.6	1041	1040.3
656.84	617.51	643.38	665.33	656.37	646.84	651.95	653.84	655.09
475.71	585.13	439.04	476.54	475.26	435.16	485.94	510.66	478.38
1065.1	1086	1031.3	1087.6	1064.2	1032.8	1054.2	1070.2	1058.8
969.98	1040.3	942.73	1003.9	969.47	952.3	978.29	992.64	973.96
1069.9	1084.7	1025.7	1104.1	1069.5	1046.5	1069.8	1095.2	1081
1009.5	1001	988.89	1033.9	1009.5	997.32	1012.4	1023	1024.1
992.04	986.86	987.33	1003	992.01	996.83	997.43	1005.8	1009.9
1044.7	1000.6	1044.8	1055.7	1045.1	1039	1042.3	1045.1	1041.6
991.49	986.88	994.87	991.93	991.34	1006.7	984.99	989.73	1000.7
1058.3	1049	1043.5	1082.2	1058.7	1044.2	1050.9	1065.7	1054.8
814.19	897.25	801.09	827.61	814.08	804.15	821.83	839.75	822.38
936.64	878.58	932.28	942.07	936.52	939.63	930.77	933.88	940.12
1102.4	1104.6	1109.7	1118.7	1102.3	1118.7	1098.2	1110.4	1106.1
812.13	768.54	818.8	811.57	812.2	834.58	810.89	810.7	823.23
1011.4	1019	1012.2	1016.4	1011	1022.2	1003.3	1010.5	1019.1
1028	1026.8	1020.9	1054.5	1027.5	1026.4	1018.4	1042.3	1040.4
1050.7	1042.4	1065.8	1055.1	1051.8	1076.4	1051.2	1052.2	1068.4
1002.6	1047.9	1025.7	1028.1	1001.8	1041.6	1024.1	1032.8	1024.9
1006	966.96	1002	1011.2	1005.3	1001.3	996.43	1015.7	1010.2
1058.2	1067.1	1069.4	1088.8	1058.8	1073	1062.7	1082.7	1066.4
759.21	866.52	780.43	771.93	759.11	791.88	771.99	803	777.89
1063.1	1050.4	1072.8	1074.9	1062.5	1073.8	1068.7	1071.9	1068
968.8	997.08	965.03	1005.9	968.46	955.05	970.95	1002.6	985.82
956.56	1024.2	956.69	979.42	955.85	968.9	965.48	978.73	974.34
1028.6	1037.8	1035.5	1034.7	1027.4	1034.1	1017.2	1029.4	1020.2
182.7	201.44	161.68	164.34	182.3	151.98	176.28	192.06	170.24
205.32	238.84	221.25	176	204.7	237.65	205.76	218.62	201.05
503.22	564.69	472.41	490.33	502.1	473.39	484.16	532.86	510.25
406.5	488.8	395.77	401.56	405.2	395.37	376.53	428.44	409.26
436.64	425.18	492.15	429.6	436.54	491.79	392.02	458.88	438.67
520.2	546.12	651.57	507.71	519.57	675.09	589.57	566.5	544.1
457.37	481.56	445.39	446.3	456.74	467.39	469.08	484.61	461.31
1046.5	1065.8	959.88	1083.2	1045.2	985.53	1006.3	1071.1	1037.3
300.41	345.19	294.03	279.18	299.98	300.67	297.36	332.82	304.34
741.49	844.31	791.74	761.12	740.67	775.32	789.79	787.69	800.48
540.47	647.41	600.51	542.54	539.82	614.69	563.32	579.08	565.93
489.09	536.57	478.39	490.16	488.55	494.03	494.41	530.26	506.72
298.59	319.62	323.14	275.22	297.78	328.95	296.28	327.75	303.63
213.45	285.16	236.02	195.05	212.45	239.32	198.43	233.6	218.38
920.13	979.48	794.44	963.05	919.59	802.33	845.72	950.37	907.27
870.15	939.15	910.9	901.72	870.39	939.31	900.04	908.65	891.16
1042.7	1052.8	910.75	1079.7	1041.6	935.32	1002.1	1069.3	1037.2
1089.8	1120.5	1048.4	1118.9	1089.7	1070.2	1085.8	1107.4	1102.4
226.81	225.3	307	193.21	226.32	319.83	251.59	244.91	239.76
955.35	924.85	933.14	960.19	954.78	945.24	957.1	957.55	953.2
1008.4	1021.3	1000.5	1035.8	1008.2	1009.5	1010.1	1018.9	1021.1
286.11	346.92	306.29	273.44	284.97	309.84	281.19	314.85	286.33
875.34	956.33	817.42	904.64	874.34	822.31	866.09	902.13	884.08
920.05	943.13	904.86	944.33	920.52	912.18	920.49	945.39	932.04
380.71	498	372.61	364.81	380.27	366.97	364.67	404.05	380.32
892.75	957.71	805.28	923.47	892.8	806.3	861.84	926.98	887.94
952.59	1020.9	952.2	984.15	952.83	960.04	950.92	980.51	966.59
102.47	122.96	121.45	80.15	102.53	132.07	111.77	119.71	113.22
1105.2	1098.9	1112.4	1114.1	1105.9	1122.2	1092.7	1099.9	1107.2
476.18	535.21	433.48	477.3	475.52	443.02	465.25	505.45	471.59
1035.2	1060.7	986.64	1064.5	1035.1	1013.5	1018.2	1061.4	1038.2
441.86	520.72	452.85	430.52	441.36	455.97	439.19	482.15	452.95
1140.7	1142.3	1152.2	1155.1	1140.7	1165	1136.2	1140.9	1144.2
932.1	927.23	931.06	954.31	932.1	943.42	933.46	954.03	950.12
181.29	194.02	199.77	158.91	180.82	196.35	188.18	190.31	177.4
390.44	384.75	396.71	383.52	389.82	384.75	319.31	411.08	372.83
290.22	344.09	307.54	277.64	289.64	295.74	285.7	299.64	276.43
1106.8	1106.4	1132.5	1116.8	1107.2	1137.4	1108.6	1105.7	1107.8
163.45	185.98	163.49	139.54	163.09	161.04	177.3	173.36	161.91
123.92	158.35	127.43	103.56	123.7	138.64	136.06	137.97	131.1
146	152.18	155.29	121.24	145.86	167.72	157.31	161.3	153.51
701.86	779.24	850.02	705.68	701.49	888.45	809.13	750.99	737.03
447.08	546.18	494.54	437.6	447.07	506.52	483.88	472.05	469.22
862.6	939.03	871.48	878.28	862.72	883.92	865.34	893.15	879.44
183.63	196.83	182.36	164.98	182.27	179.01	187.36	204.26	181.82
273.36	348.16	267.99	258.27	272.98	257.94	238.59	285.99	258.78
360.89	405.05	368.96	348.32	360.21	383.56	366.44	390.18	374.12
455.98	551.64	501.67	447.92	455.26	514.51	494.59	503.22	482.47
419.85	495.68	464.52	411.17	419.28	490.33	485.82	451.41	444.93
735.7	777.27	733.88	754.71	735.74	742.52	734.34	764.16	745.19
1053.3	1045.4	1072.2	1070.9	1052.6	1085.9	1063.4	1072.4	1074.5
905.79	942.59	866.43	928.32	905.26	867.43	896.83	947.19	925.02
926.58	963.04	923.93	947.27	926.54	936.14	927.22	948.45	944.4
943.24	966.2	924.36	964.35	943.73	932.61	953.92	963.56	953.67
841.23	861.78	783.63	869.35	841.27	797.89	878.01	867.15	863.54
126.53	128.53	144.24	101.22	126.21	162.36	142.4	143.64	130.72
319.92	342.68	308.65	308.42	319.27	314.03	302.55	349.13	318.94
954.85	1001.8	945.72	991.82	953.8	953.99	957.95	972.08	964.37
394.49	389.42	420.32	383.84	394.46	434.24	431.4	415.1	411.37
373.79	475.37	408.82	342.27	372.8	413.82	361.42	406.83	384.3
300.16	355.64	345.17	276.44	299.76	350.82	306.06	318.69	306.95
650.48	633.42	616.84	639.99	649.87	633.32	713.34	684.93	671.15
348.02	447.86	381.29	318.02	347.43	391.23	373.28	378.4	367.09
388.35	475.17	347.36	383.64	387.72	353.89	343.48	407.27	374.66
936.43	952.25	968.69	955.59	935.36	989.16	951.12	967.92	949.42
869.53	882.03	806.69	902.06	868.38	807.94	845.19	898.95	879.04
196.59	218.91	220.56	166.03	196.27	218.67	177.97	208.83	193.27
185.54	191.28	207.98	163.88	184.88	206.16	179.53	201.7	186.52
683.58	651.6	743.22	665.99	683.04	765.86	749.89	729.14	723.7
362.62	350.37	345.4	346.82	361.99	348.1	371.55	389.94	372.71
815.68	812.83	817.29	812.82	815.66	828.7	799.28	849.06	827.54
889.87	904.01	859.42	901.07	889.75	871.22	897.01	921.86	901.22
158.92	202.29	181.89	129.16	158.35	196.12	197.79	182.81	185.16
945.04	943.51	879.39	974.37	944.07	881.41	920.52	967.28	953.18
