# Supplementary material for: The effect of variations in CT scan protocol on femoral finite element failure load assessment using phantomless calibration
Source: PLoS One. 2022 Mar 18;17(3):e0265524. doi: 10.1371/journal.pone.0265524 (PMC8932617; doi:10.1371/journal.pone.0265524)
Supplement: S1 Data — (ZIP) [file pone.0265524.s004.zip › Data/BMD/C229L/Trabecular/C229L_trab_all_AFM.xlsx]

## Sheet: C229L_P1_VM_AFM_trab
-13.776	-9.7522	-14.549	-13.723	-14.091	-4.5366	-10.946	-8.9236	-8.2236
-17.11	-13.903	-18.219	-16.838	-16.423	-9.4741	-4.1928	-10.676	-4.5641
-22.003	-20.529	-20.748	-22.43	-21.115	-11.739	-12.735	-14.001	-6.2041
-10.104	-12.627	-9.7996	-10.703	-10.23	11.589	-5.7722	-3.4416	0.3324
-25.696	-19.976	-26.188	-24.698	-25.495	-15.41	-17.016	-22.553	-16.564
-5.9748	-4.8982	-4.2105	-9.11	-5.4596	7.5924	7.7423	-3.2324	-1.5589
-6.9601	-1.582	-6.8693	-7.2718	-8.057	0.2858	-18.596	-12.242	-5.3882
-9.3238	-7.3649	-8.4537	-12.698	-7.9255	6.7372	5.3592	-6.6526	7.9715
-4.0518	-4.7774	-1.7244	-4.2736	-4.1511	8.8264	1.5486	-2.3511	0.6084
-19.523	-19.566	-19.912	-20.335	-18.912	-13.517	-10.511	-11.387	-4.2089
-47.825	-39.909	-47.052	-51.642	-47.216	-30.619	-40.516	-43.379	-41.184
-20.497	-14.168	-19.625	-21.82	-18.925	-4.477	-9.0538	-12.625	-7.339
-18.357	-16.164	-18.535	-18.72	-17.618	-8.9107	-11.037	-9.769	-0.494
-11.636	-8.9905	-9.8617	-12.728	-11.626	-0.0996	-2.4909	-5.443	-5.8318
-12.648	-7.7762	-13.213	-12.313	-12.801	-1.4847	-7.3816	-4.2968	-9.5657
-22.631	-6.6919	-22.714	-21.413	-22.638	-17.404	-17.918	-23.008	-16.873
-9.6649	-10.857	-8.9237	-11.229	-9.7876	1.5195	4.9788	-2.6204	-3.2942
-7.291	-7.5671	-6.9352	-7.8165	-7.8466	-5.2581	-7.7131	2.9904	1.6199
-10.117	-4.9092	-11.701	-10.556	-11.24	-2.8081	-6.8689	-1.7896	4.5522
-11.006	-12.399	-9.0997	-11.549	-11.351	-7.0811	-5.1395	-5.181	-6.3739
-17.881	-8.6102	-14.854	-20.172	-16.737	-3.0377	-3.788	-5.2837	-7.7016
6.9243	10.328	7.1907	6.5492	6.3005	10.306	5.6555	2.6903	8.6243
-8.7448	-5.2852	-8.1	-7.7283	-9.5042	-13.642	-11.966	-13.117	-10.76
-16.558	-17.934	-14.619	-16.727	-16.733	-7.958	-8.8732	-11.659	-3.948
9.8485	8.4075	17.166	5.8063	10.388	31.013	16.419	11.146	24.407
-12.867	-18.363	-11.962	-14.372	-12.258	-3.7878	-0.7873	-11.776	2.6103
-9.0031	-11.93	-9.4724	-8.8344	-10.257	-7.1804	-12.028	-3.1265	1.0751
-5.4182	-1.9149	-3.8933	-7.2894	-5.1675	1.6112	7.5305	-1.1918	-2.0857
-12.454	-4.9349	-9.9086	-13.127	-12.624	-6.5638	-9.8649	-12.442	-2.4871
-12.364	-12.158	-11.566	-14.106	-11.824	5.8258	-4.6848	-6.5501	-4.1207
-15.415	-20.334	-13.508	-17.091	-15.281	-10.998	-7.7551	-8.6975	-5.6451
-17.696	-7.9095	-17.876	-18.726	-17.313	-7.8117	-18.511	-10.343	-8.4259
-9.2525	-6.7135	-10.256	-9.4027	-9.6952	-5.1518	-12.871	-7.7452	-6.3638
-22.963	-14.242	-22.178	-23.883	-21.637	-13.018	-10.54	-13.871	-16.418
-16.065	-14.412	-16.282	-16.878	-15.574	-1.093	-4.5632	-10.425	-7.6131
-67.325	-66.086	-69.265	-72.424	-67.352	-51.183	-56.27	-54.566	-54.422
-14.208	-8.3823	-14.219	-15.306	-14.188	-7.5446	-16.718	-9.7816	-6.3705
-20.744	-18.829	-19.687	-21.323	-19.893	-7.0103	-6.42	-3.517	-4.0886
-22.235	-23.506	-22.024	-23.273	-21.443	-9.0765	-16.707	-18.045	-10.623
-51.653	-29.506	-51.561	-55.757	-51.368	-34.916	-47.059	-43.586	-38.866
-14.572	-17.223	-13.511	-14.834	-13.828	-1.7215	-0.2072	-0.7825	-3.0201
-18.116	-14.999	-18.887	-18.37	-17.617	-5.0089	-11.723	-13.491	-6.5263
-42.682	-15.02	-44.943	-48.52	-42.873	-36.297	-37.2	-40.422	-35.774
-22.321	-45.341	-22.802	-20.857	-22.444	-10.192	-12.588	-17.64	-15.765
-11.557	-4.7942	-10.436	-11.552	-11.839	-6.3528	-9.6975	-9.7853	-2.7002
-46.062	-76.475	-47.995	-47.168	-45.664	-34.547	-32.363	-37.707	-30.971
-2.7162	-8.7854	0.1951	-1.9541	-3.1024	12.804	2.36	0.5259	4.1853
-6.9786	-11.755	-6.0331	-7.8927	-7.2124	-2.1116	-7.0442	-7.4306	1.164
-11.668	-7.5492	-10.953	-12.538	-11.809	1.0101	-10.953	-1.8	-0.093
-16.331	-12.743	-17.446	-16.819	-15.615	-2.0224	-3.8002	-12.424	-2.1211
-22.719	-21.891	-25.618	-22.125	-22.874	-18.623	-13.496	-16.97	-13.704
-20.877	-9.2104	-18.549	-20.532	-20.466	-15.858	-8.6699	-20.763	-15.592
-12.761	-18.326	-11.468	-13.05	-12.63	0.5506	-11.476	-11.414	-3.9629
-10.92	-13.849	-11.143	-11.002	-10.799	-5.5639	-1.8489	-12.684	-6.4813
-13.418	-10.878	-12.608	-14.082	-13.32	-5.0249	-3.7337	-10.43	1.621
-16.484	-18.581	-14.056	-17.171	-16.283	-8.7418	2.393	-4.9601	-5.413
-17.179	-19.811	-17.71	-16.842	-16.439	-4.9612	-10.403	-15.426	-6.9933
-15.325	-13.59	-14.504	-15.582	-15.444	-10.104	-9.559	-6.3469	-10.139
-16.368	-13.154	-15.865	-17.218	-16.087	-10.772	-10.115	-11.464	-5.5017
-5.1689	-3.4944	-0.9352	-6.5628	-5.3444	7.5788	4.8699	-3.6274	9.0449
-12.732	-12.313	-12.36	-13.182	-12.914	0.989	-4.5283	-7.0063	-5.4779
-21.963	-15.487	-21.919	-23.11	-20.653	-6.9011	-10.719	-16.183	-14.69
-7.7229	-1.2231	-5.7876	-8.7068	-8.1586	-5.1644	-13.068	-9.8008	-1.7614
-8.4314	-1.6188	-7.3418	-9.4456	-8.497	2.9384	0.893	-2.9241	3.2004
0.682	-0.9675	2.7507	-0.7741	0.6684	5.201	11.354	2.3471	2.1708
-44.906	-17.846	-45.852	-47.049	-44.301	-28.177	-33.279	-35.751	-36.629
-13.294	-8.205	-12.515	-13.74	-13.384	-6.4405	0.3311	-10.297	3.7768
6.4198	3.7272	13.482	2.1576	7.2794	27.985	14.415	10.114	21.005
-18.714	-11.046	-20.008	-19.74	-19.141	-12.517	-11.012	-14.652	-9.178
-7.0442	-7.3489	-4.6684	-7.945	-7.1495	15.768	-1.8859	-5.536	0.4781
-37.009	-8.1357	-35.086	-43.22	-38.121	-36.203	-43.114	-39.356	-36.902
-13.491	-1.2519	-14.233	-13.43	-14.449	-10.587	-8.4305	-5.1622	-11.404
-12.211	-5.327	-10.15	-12.349	-12.435	-4.8274	-8.0256	-7.5234	-1.6809
-13.96	-10.022	-15.22	-12.775	-14.487	-10.372	-17.765	-17.413	-9.2152
-13.553	-6.352	-12.453	-13.082	-14.361	-8.3616	-8.095	-7.3199	-4.9401
-2.4575	-3.7888	0.6266	-5.1221	-1.351	13.621	9.5488	-1.6079	16.129
-1.2837	-0.6562	-1.08	-2.6236	-1.1184	10.441	8.1539	-1.3652	9.8551
-12.264	-6.4866	-13.194	-12.069	-12.455	-7.3962	-7.1981	-13.674	2.8182
-20.539	-21.91	-21.25	-21.252	-19.72	-7.9468	-15.234	-16.106	-9.1628
-6.1023	-5.7383	-8.7111	-3.008	-7.7167	-15.314	-15.711	-12.832	-9.8745
-9.9745	-8.133	-6.8567	-10.927	-10.038	7.13	-6.1128	-8.3254	-7.9193
-46.324	-29.909	-46.799	-48.226	-46.396	-25.847	-39.491	-37.403	-38.429
-9.7605	-2.1533	-7.8375	-10.291	-9.7953	-2.2844	-6.4042	-7.3628	-6.1773
-20.38	-24.81	-18.489	-20.996	-20.324	-4.5359	-8.0264	-14.119	-5.3451
10.278	11.736	14.041	9.1454	9.7775	23.135	12.393	9.2026	11.033
1.6518	7.1275	2.13	1.1145	1.1843	8.8835	8.2603	2.9493	6.6834
-26.488	-18.788	-25.423	-27.122	-26.762	-11.797	-12.606	-18.772	-9.0505
-14.979	-6.4304	-15.216	-14.336	-15.206	-3.5277	-14.275	-12.528	-11.819
-16.774	-19.769	-17.076	-16.432	-16.554	-10.544	4.5793	-8.808	-7.4333
-16.829	-17.516	-14.48	-18.316	-15.725	-3.4364	-0.945	-6.2143	-5.5534
-13.107	-4.3481	-13.939	-12.976	-12.839	-3.3358	-8.2915	-13.891	2.2684
-20.631	-15.241	-18.521	-22.677	-19.338	-10.013	-3.3272	-9.599	-8.2464
-8.3547	-15.912	-8.4397	-9.1364	-9.0468	2.1881	-12.879	-10.514	-7.5601
-20.052	-24.927	-18.188	-20.431	-19.452	-5.0518	-8.0932	-0.7315	-2.5401
-39.883	-11.557	-45.335	-40.96	-40.286	-25.496	-29.986	-31.162	-32.296
-6.456	-7.4225	-7.109	-6.6053	-6.3568	2.8537	4.797	-3.9616	-6.9072
-21.058	-10.496	-22.615	-22.175	-20.961	-14.638	-25.091	-22.481	-15.855
-48.548	-60.938	-50.664	-48.625	-47.736	-33.535	-38.504	-40.759	-38.209
-19.588	-14.184	-20.547	-19.663	-19.35	-10.09	-16.096	-15.357	-16.519
-23.924	-29.886	-23.609	-24.906	-23.472	-11.279	-21.093	-19.748	-18.332
-16.542	-13.317	-17.137	-16.467	-16.649	-10.846	-18.226	-17.064	-10.483
-7.9991	-15.954	-5.7843	-9.4742	-7.8695	2.4531	1.6941	-3.8621	-5.4166
-1.9389	-13.138	-1.4943	-2.661	-2.2697	6.0688	4.228	1.0446	2.662
-26.262	-21.437	-26.135	-26.772	-26.075	-13.194	-22.268	-26.696	-24.612
-17.907	-17.143	-17.815	-18.818	-17.96	-6.4305	-15.738	-11.999	-3.7412
-13.698	-10.572	-12.988	-14.337	-13.555	-2.2396	-4.1962	-8.805	-4.9802
-65.639	-77.651	-68.599	-68.574	-64.762	-49.36	-49.66	-55.716	-50.52
-14.264	-14.963	-13.834	-15.174	-13.409	-4.5154	-1.1701	-14.048	2.6833
-47.518	-83.532	-50.646	-47.693	-47.751	-38.646	-32.081	-37.839	-34.86
-5.0128	-8.3925	-4.1847	-4.2546	-5.4716	7.0503	4.4005	-4.5859	6.0042
-12.122	-14.465	-10.035	-12.215	-12.077	-7.3126	-5.7432	-6.6186	-8.1977
-5.1181	-5.9456	-1.8354	-6.7636	-5.2921	6.2942	0.4263	-3.772	-2.9306
-20.774	-15.468	-22.386	-21.18	-20.553	-8.1029	-19.889	-19.894	-15.011
-30.009	-42.3	-28.153	-30.543	-30.454	-11.039	-22.372	-24.618	-18.255
-29.201	-20.385	-26.888	-30.712	-29.072	-12.549	-11.234	-19.352	-14.914
-14.094	-13.63	-14.15	-13.075	-14.325	-9.4456	0.6912	-9.1037	-4.7105
-37.065	-17.482	-36.079	-40.35	-36.756	-23.026	-34.081	-31.671	-27.138
0.1636	-4.7164	0.8347	-1.6775	0.4726	13.288	8.2213	1.1189	9.675
-42.487	-55.112	-43.192	-43.089	-42.067	-29.226	-26.836	-33.888	-29.477
-6.2122	-7.6402	-3.5305	-8.3407	-5.6032	8.4789	7.2504	-2.6993	3.0188
-11.986	-3.8153	-12.151	-12.508	-12.046	3.9772	-7.8413	-3.5866	-1.0976
-9.4872	-9.6484	-8.8221	-10.253	-9.3798	-1.766	-2.8107	-5.7568	-5.592
-36.571	-29.153	-31.213	-36.076	-35.811	-20.381	-23.462	-32.56	-27.596
-26.673	-16.589	-25.535	-30.98	-26.18	-8.754	-17.336	-20.663	-21.305
-43.261	-15.11	-42.44	-48.5	-43.102	-21.196	-35.629	-32.589	-35.568
-13.551	-5.304	-11.884	-15.366	-13.12	0.2135	4.2518	-6.6126	1.1249
-12.922	-15.507	-13.389	-13.468	-13.267	-8.747	-18.473	-3.8056	-4.3334
-24.743	-18.69	-23.704	-26.847	-23.088	-13.308	-23.688	-16.769	-13.999
-15.119	-18.606	-12.279	-16.276	-14.421	-3.3849	-7.5309	-6.0953	-8.9534
-12.318	-12.675	-13.349	-10.948	-12.287	-11.501	-8.6567	-8.657	-3.4029
-21.287	-18.013	-20.095	-22.436	-20.705	-5.3233	-8.0435	-11.658	-13.31
-13.669	-17.555	-11.67	-14.832	-13.226	-3.8261	5.4	-3.3845	-9.1848
-13.973	-10.475	-14.159	-13.508	-14.216	-9.2362	-15.451	-14.191	-3.1139
-11.127	-13.059	-11.63	-8.8657	-11.946	-14.751	-17.256	-15.657	-10.31
-8.5629	-7.8776	-8.1788	-8.0986	-8.6736	2.9682	2.8436	1.2853	0.3217
-15.542	-13.216	-17.513	-15.503	-15.522	-5.2351	-7.0659	-11.327	-4.9559
-21.796	-15.813	-19.01	-23.152	-21.143	-10.084	-22.117	-11.574	-13.803
-16.224	-23.108	-11.672	-17.206	-16.085	-5.7032	-3.6185	-3.4111	-4.4666
-13.178	-11.986	-13.093	-13.066	-12.909	-9.2454	-10.977	-15.057	-8.6252
-20.116	-24.07	-20.817	-20.974	-20.019	-9.2779	-10.687	-15.567	-6.4543
-16.238	-14.59	-15.007	-16.134	-16.155	-6.7557	-11.426	-11.861	-11.29
-26.303	-31.741	-26.092	-26.385	-25.746	-14.929	-11.783	-17.341	-17.63
-18.651	-18.963	-19.893	-18.965	-18.709	-11.573	-9.8699	-14.004	-9.2259
-12.354	-15.196	-12.913	-12.181	-12.761	-0.3121	-3.8915	-10.205	-7.489
-12.871	-12.362	-12.846	-13.232	-12.67	5.1707	-3.7966	-7.1967	-6.877
-16.259	-17.562	-15.293	-16.63	-16.038	-5.6966	-6.7145	-14.892	-8.3851
-0.7158	1.2898	0.4727	-1.3456	-1.1569	6.0034	5.6459	-0.6648	5.3948
13.359	15.454	22.648	11.838	12.308	32.571	19.182	11.747	17.13
-3.3116	-11.09	-0.3187	-5.4608	-3.4442	5.1621	9.1145	-2.8663	3.3155
-7.9678	-10.338	-8.9325	-6.9617	-10.032	-3.6075	-14.878	-8.4527	-1.1426
-11.808	-18.275	-11.099	-11.898	-11.796	-0.6473	-7.4829	-8.6682	-4.7577
-21.626	-13.526	-21.169	-22.45	-20.491	-12.154	-17.338	-15.121	-4.1833
-19.808	-21.375	-20.261	-20.157	-18.701	-9.7304	-6.1174	-10.073	-2.2282
-14.157	-13.482	-13.08	-14.633	-14.444	-3.9218	-6.6941	-11.474	-6.3421
-18.523	-13.561	-18.859	-19.067	-18.097	-0.6247	-6.4065	-10.594	-14.139
-34.268	-21.023	-35.344	-34.852	-33.967	-17.674	-18.733	-28.401	-31.411
-17.527	-16.725	-14.954	-18.612	-17.179	-6.9601	-11.63	-15.863	-8.8833
-8.1718	-5.3187	-10.148	-7.1921	-10.355	-5.0342	-14.205	-11.215	-2.4973
-23.002	-22.472	-23.032	-24.034	-22.662	-6.4226	-9.7971	-17.241	-7.2184
-20.889	-16.427	-15.171	-22.343	-20.311	-9.4432	-20.418	-11.73	-13.652
-35.983	-26.054	-39.309	-37.794	-35.56	-28.769	-37.063	-31.304	-29.439
-32.683	-22.23	-34.644	-32.079	-32.454	-20.029	-20.821	-20.779	-25.237
-31.21	-37.033	-32.956	-30.305	-30.786	-18.28	-22.677	-17.74	-20.967
-19.219	-25.859	-17.69	-19.807	-18.752	-4.3873	-5.4575	-2.2896	-2.8951
-29.818	-24.385	-29.107	-30.418	-29.893	-13.495	-19.196	-28.134	-29.005
-15.91	-9.5615	-16.712	-15.067	-16.006	-6.7868	-10.837	-10.505	-6.1058
-24.355	-25.637	-22.262	-25.541	-24.394	-13.144	-11.299	-16.903	-20.551
-10.372	-8.341	-10.629	-10.5	-11.794	-4.8898	-12.586	-9.9758	-3.5912
-12.077	-9.7583	-11.218	-11.224	-12.775	-7.676	-2.9019	-6.6416	2.9047
-21.448	-21.743	-15.485	-23.152	-21.279	-10.639	-16.816	-13.236	-14.986
-14.837	-9.1044	-14.061	-15.46	-14.766	-4.1454	-11.898	-12.121	-0.5038
5.68	0.4775	10.515	2.7783	6.17	23.3	13.931	11.358	13.772
-12.203	-12.544	-10.295	-13.877	-12.116	1.0204	2.3763	-5.8868	1.1907
-11.835	-12.816	-11.685	-11.637	-12.618	-8.0553	-7.4724	-10.039	0.9825
-13.407	-4.5468	-13.357	-13.045	-13.83	-9.2154	-8.5548	-10.182	-6.6738
-17.068	-13.134	-18.532	-19.216	-17.647	-2.0305	-13.579	-10.65	-10.418
-12.254	-7.1313	-12.932	-12.015	-13.401	-9.8592	-10.492	-10.628	-9.8787
-2.4664	1.9884	3.2935	-3.6765	-2.5084	12.281	0.8492	1.3995	5.4785
-26.477	-26.271	-26.125	-27.108	-25.608	-16.041	-14.307	-19.536	-18.675
-10.955	-6.9627	-10.373	-12.488	-10.71	-1.8183	-2.9699	-2.7592	-1.893
-14.741	-11.434	-16.284	-13.812	-15.002	-4.065	-12.241	-12.419	-9.1641
-11.452	-7.8339	-11.256	-12.079	-11.849	-2.9251	-17.583	-9.5338	-2.2682
-18.593	-14.584	-18.052	-19.18	-18.276	-4.7236	-12.955	-15.979	-13.167
-5.8578	-6.1062	-4.5399	-7.2242	-5.9735	1.0814	0.5055	-1.0398	0.5703
-5.7011	-6.7332	-4.6127	-8.0371	-5.6134	4.8212	1.9326	-3.6442	-1.8191
-12.9	-19.72	-11.183	-11.71	-12.713	-7.0595	-6.216	-8.6984	-7.7641
-14.126	-11.542	-15.691	-12.738	-15.241	-11.126	-11.011	-13.523	-10.514
-23.394	-16.427	-22.415	-25.073	-22.331	-3.0509	-17.726	-12.312	-2.3097
-15.79	-9.6634	-16.921	-15.813	-16.177	-8.4913	-12.79	-13.406	-13.149
-15.217	-15.191	-14.484	-15.409	-15.169	-8.8843	-10.226	-6.2133	-9.4141
-14.72	-18.237	-14.576	-15.172	-14.516	-2.4662	-9.059	-13.62	-3.379
-12.132	-16.502	-12.044	-11.94	-12.862	-8.3362	-7.4516	-9.9318	0.4487
-16.207	-10.387	-14.543	-17.093	-16.107	-12.096	-9.7522	-6.8437	-9.3803
-6.995	-3.8299	-6.3266	-8.1292	-7.8627	3.585	-11.647	-7.1597	-6.882
-7.7867	-3.7801	-9.8291	-6.1409	-8.4097	-7.8213	-5.0885	-11.806	-4.9958
-15.632	-16.895	-13.433	-17.104	-15.432	-10.735	-7.9267	-8.3408	-6.2598
-10.076	-5.8662	-9.3937	-11.231	-9.2143	2.5471	4.5503	-7.1705	-1.5944
-8.9839	-9.4755	-10.727	-7.9709	-9.5514	-8.8821	-2.8407	-10.976	-5.1429
-12.91	-11.033	-12.947	-13.172	-13.211	-4.6699	0.9621	-9.1637	2.984
-6.0896	-6.0168	-6.9726	-5.9129	-7.1376	-5.8891	1.6467	0.4556	3.4208
4.5998	1.7959	9.5606	2.1881	5.0017	21.797	12.797	10.439	11.704
-18.157	-15.294	-16.328	-19.334	-17.043	-5.3693	-2.9476	-9.0519	-5.5737
-9.4597	-3.5503	-7.2678	-10.577	-9.467	12.917	-4.2098	-4.9119	-0.2174
-9.4552	-4.8298	-7.5867	-9.9853	-9.0886	9.5062	-1.9236	-5.4728	-1.3771
-5.8328	-3.5286	-3.0115	-6.7462	-6.1146	16.718	-1.7271	-5.1051	1.8533
-15.137	-10.97	-16.57	-14.879	-15.737	-8.1918	-10.291	-13.865	-7.9058
-15.479	-18.586	-17.934	-14.289	-15.902	-8.7145	-7.6884	-13.406	-10.069
-18.327	-12.9	-18.05	-18.619	-18.672	-9.0066	-14.284	-11.665	-7.7754
-23.767	-22.25	-20.443	-25.422	-22.019	-5.2849	-15.587	-14.062	-2.4743
-18.561	-13.359	-17.786	-18.964	-18.733	-8.1874	-13.644	-12.213	-7.1104
-9.0365	-12.273	-10.091	-7.8251	-11.117	-4.5628	-12.25	-9.5352	-3.466
-16.754	-14.013	-14.377	-17.345	-16.195	-1.2951	0.3318	-8.4808	-10.535
-15.724	-13.784	-15.788	-16.494	-15.676	-3.5936	-10.095	-11.95	0.2166
-19.035	-13.74	-16.069	-19.667	-19.133	-10.546	-16.884	-11.394	-10.06
-9.8075	-8.6215	-11.186	-8.7162	-11.795	-6.5516	-12.272	-10.952	-5.1841
-15.035	-18.445	-15.178	-15.034	-14.614	0.2011	-2.7943	-3.5008	-9.288
-9.9128	-9.5129	-9.689	-10.052	-10.451	-0.1619	-4.8768	-9.458	-9.5603
-13.432	-16.304	-13.313	-14.047	-13.939	-4.3484	-11.462	-10.705	-3.7606
