# Supplementary material for: The effect of variations in CT scan protocol on femoral finite element failure load assessment using phantomless calibration
Source: PLoS One. 2022 Mar 18;17(3):e0265524. doi: 10.1371/journal.pone.0265524 (PMC8932617; doi:10.1371/journal.pone.0265524)
Supplement: S1 Data — (ZIP) [file pone.0265524.s004.zip › Data/BMD/C229L/Trabecular/C229L_trab_all_AFM_2.xls]

## Sheet: Blad1
148.66	172.71	147.15	148.98	148.44	149.9	141.4	142.39	151.38
206.54	232.06	201.71	206.55	206.39	209.66	212.31	190.97	209.87
121.8	148.39	126.04	120.73	121.31	117.07	131.05	119.29	130.98
258.52	251.24	263.6	258.22	257.14	269.15	259.92	230.98	259.33
259.31	260.14	263.8	259.97	257.45	276.55	256.09	230.99	260.77
295.77	287.22	293.24	297.73	296.93	295.5	300.88	261.3	296.6
296.92	298.41	294.37	299.89	297.13	309.19	305.52	270.05	294.42
254.89	268.54	268.91	254.58	253.05	269.19	257.66	228.52	251.88
229.07	225.97	230.91	230.71	229.39	235.28	242.74	205.91	230.78
299.47	303.51	303.37	301.3	299.77	304.21	306.58	269.75	308.5
344.53	339.24	344.11	347.86	342.16	346.42	349.83	320.92	342.98
245.13	259.49	242.72	246.81	244.09	250.52	247.53	218.91	247.62
253.26	251.25	254.71	253.5	251.37	259.1	253.79	226.31	252.32
286.7	314.59	293.36	288.6	286.4	309.89	293.04	270.41	302
146.56	155.81	141.46	149.7	144.74	147.52	149.33	139.45	149.38
209.69	231.99	216.32	209.43	208.78	213.5	218.95	189.38	220.91
293.11	301.49	291.67	294.14	291.86	296	292.09	254.08	286.02
146.03	172.5	147.7	144.91	147.52	150.11	146.26	135.1	149.05
134.8	120.94	134.8	135.11	134.47	138.82	136.73	123.58	134.84
237.42	253.57	232.01	239.93	237.15	236	255.73	217.58	251.22
330.08	361.85	326.32	329.17	327.95	336.01	332	295.6	331.2
340.86	348.07	341.83	339.44	342.32	343.35	358.09	315.08	343.32
299.99	302.18	302.41	302.65	299.92	312.68	310.86	277.06	315.69
296.65	298.96	296.32	299.56	297.45	303.69	301.83	266.77	303.8
251.8	242.6	256.73	251.9	250.06	258.91	255.48	225.55	247.66
332.44	336.01	339.19	330.98	332.68	333.67	310.71	291.28	326.78
331.68	344.94	328.73	335.59	330.82	341.76	333.95	294.31	335.44
336.59	342.5	338.43	336.3	337.01	339.74	331.29	302.71	339.39
188.72	204.92	189.15	187.37	188.57	194.49	182.68	169.19	194
223.94	220.46	211.85	223.94	223.68	215.2	217	200.01	235.33
202.93	204.52	203.1	201.91	202.15	204.9	196.38	184.04	206.29
159.86	154.74	157.16	158.42	160.08	167.8	160.31	151.1	166.49
304.85	313.28	305.08	305.41	304.6	303.64	315.89	274.37	318.17
216.54	223.81	220.34	215.89	214.83	228.42	210.59	194.02	218.91
337.35	345.97	340.45	336.68	338.06	343.61	338.07	309.2	339.56
239.33	239.01	235.84	237.67	239.12	243.48	244.66	223.25	247.17
264.86	272.57	264.87	265.5	264.81	281.54	269.43	252.25	279.69
221.7	241.74	225.49	219.08	221.98	243.59	236.78	209.04	227.83
229.12	235.98	228.63	226.6	228.19	237.29	230.97	207.24	234.06
170.12	198.76	167.04	166.96	171.2	175.17	165.55	157.53	173.11
213.16	205.31	209.53	212.96	210.99	203.65	217.29	180.79	211.68
289.78	294.11	278.42	292.74	290.49	291.72	292.38	260.16	294.9
193.41	227.92	192.14	195.26	192.37	202.69	199.87	189.27	198.48
331.01	338.89	332.34	331.93	331.19	331.78	320.91	291.62	332.79
272.67	280.55	274.28	270.77	271.96	287.88	275.58	251.63	270.46
206.06	215.35	206.8	205.05	204.87	210.68	199.26	185.87	208.33
273.95	272.67	274.73	277.28	272.6	278.2	269.92	241.22	277.1
108.48	126.05	104.98	108.11	109.01	110.32	131.59	109.42	114.95
344.52	347.41	346.04	345.38	342.95	357.69	349.02	312.74	346.03
342.79	346.47	338.47	345.61	340.77	348.88	344.55	309.19	343.55
253.6	243.68	270.3	252.37	253.74	286.53	256.4	237.9	274.51
338.57	347.12	330.49	343.81	336.49	330.55	342.01	302.75	334.18
209.27	227.71	207.13	210.58	207.46	214.23	211.05	183.02	202.41
229.61	237.23	227.19	229.13	228.3	236.25	230.79	205.82	234.26
284.19	290.06	275.02	287.47	284.38	291.1	286.26	255.93	290.1
236.23	237.24	236.18	234.92	235.86	245.43	236.87	218.07	251.79
169.96	183.25	167.69	168.15	170.6	175.79	166.71	156.52	176.82
176.73	166.02	183.43	172.08	177.26	185.59	174.88	160.97	186.85
268.22	267.92	275.55	268.64	267.85	293.01	277.08	248.59	276.85
291.3	285.17	287.13	294.44	291.31	305.14	299.92	271.11	295.08
351.23	354.93	346.56	354.17	348.51	351.45	362.57	316.82	347.6
156.84	153.3	156.01	155.25	157.07	164.86	158.79	149.56	165.29
149.13	152.03	150.42	146.48	150.48	161.03	150.46	146.53	160.25
174.7	176.24	174.02	174	174.26	177.71	174.2	162.2	178.08
326.67	345	324.76	326.64	325.52	322.16	336.74	296.58	328.18
268.66	279.07	270.43	269.96	268.34	287.31	273.35	256.8	285.82
273.62	297.84	274.92	273.53	273.45	289.71	277.53	253.74	283.25
243.07	241.96	247.48	239.9	242.31	258.93	251.13	223.38	252.98
136.82	136.87	138.21	141.08	134.89	143.99	134.02	124.97	137.89
345.27	339.46	344.18	344.76	344.84	338.99	371.37	315.84	344.61
113.35	121.38	110.16	114.08	114.13	123.71	120.23	111.53	121.56
150.03	181.05	150.31	146.28	149.72	152.04	151.8	142.04	153.6
267.95	272.54	263.07	266.12	268.58	275.12	282.27	254.86	287.22
209.63	200.9	207.86	208.05	208.81	208.55	201.71	184.37	213.27
230.8	252.04	231.96	233.21	230.63	237	240.91	203.28	231.41
236.49	242.06	229.67	235.58	237.58	233.35	245.92	223.12	249
288.52	273.09	280.72	290.04	289.63	281.78	294.41	255	292.43
207.81	215.2	208.25	207.06	207.33	210.55	198.55	183.66	215.41
311.8	318.97	318.42	314.86	312.14	323.62	314.31	275.78	316.68
97.851	116.24	102.73	96.254	99.623	116.5	111.16	95.152	110.43
156.24	151.59	149.95	160.19	154.13	156.3	157.05	147.28	159.49
149.79	148.2	148.86	139.98	150.18	154.39	163.52	142.98	155.72
338.28	330.98	335.5	341.8	335.9	348.62	338.67	298.96	332.7
341.7	361.92	341.75	341.02	342.4	339.38	339.56	310.71	335.43
272.67	267.33	274.55	271.07	273.58	281.39	274.73	252.88	284.69
310.56	329.59	303.51	313.06	308.41	320.19	324.97	296.43	334.54
262.21	280.83	262.48	263.36	262.42	279.17	273.01	240.24	265.52
307.6	320.74	305.21	308.59	306.86	316.05	324.36	285.89	329.4
279.43	271.77	276.31	280.43	279.96	292.89	285.42	268.82	298.7
270.92	261.07	268.07	271.94	270.47	276.35	279.01	245.58	270.91
192.4	220.62	194.6	191.48	191.64	186.56	187.53	175.14	184.87
186.19	195.59	185.27	182.54	185.15	185.71	178.62	168.29	180.97
272.46	287.74	278.35	269.86	274.12	281.27	291.24	254.98	276.72
283.1	299.65	286.18	282.07	282.22	286.42	277.69	249.8	280.35
257.16	264.34	249.11	260.04	257.2	252.41	256.3	231.68	261.04
174.56	174.6	174.54	175.42	174.22	180.51	177.62	162.01	180.03
127.26	133.47	127.53	125.3	126.52	123.86	135.06	127.33	130.53
311.02	324.1	314.5	313.11	310.1	314.57	314.4	280.82	301.52
196.37	184.63	198.08	197.55	196.73	209.32	193.77	181.46	203.34
192.41	218.46	190.48	193.13	193.24	210.29	203.83	183.07	202.73
337.49	347.05	338.34	338.93	337.13	336.45	339.76	304.83	339.14
197.03	225.17	198.27	194.61	197.37	201.35	187.68	173.78	199.61
282.54	286.46	287.13	283.1	282.05	291.66	281.26	251.1	291.46
306.04	340.03	303.48	302.41	306.64	312.62	310.35	277.73	320.47
184.4	183.5	183.08	182.05	183.75	191.6	185.87	166.97	183.62
167.01	167.9	158.58	167.34	166.4	169.81	172.53	156.88	173.96
330.2	341.47	327.42	332.1	328.62	335.91	334.58	290.89	327.43
348.25	362.78	344.29	352.83	344.52	343.75	349.17	313.29	347.04
294.71	291.25	288.16	295.96	294.04	296.08	301.57	279.07	304.61
308.57	324.06	306.57	308.8	307.96	316.22	319.91	282.67	321.43
173.06	197.73	167.44	173.58	173.27	177.89	179.13	168.46	174.97
187.09	220.28	183.57	184.8	187.51	189.35	178.04	167.62	189.74
349.21	338.57	351.74	344.74	352.12	369.36	358.97	333.02	359.75
214.98	220.17	218.54	213.73	213.41	226.55	209.7	193.27	218.75
176.99	170.75	175.16	178.19	176.68	174.74	172.32	164.3	178.63
249.4	257.56	254.58	248.96	248.39	267.05	252.1	234.44	259.89
346.96	340.33	343.85	349.88	343.86	356.4	350.39	308.97	342.63
311.58	303.08	318.41	310.8	311.73	331.96	313.27	283.47	317.91
297.95	301.91	305.26	295.98	298.03	320.15	299.92	272.65	311.23
189.48	199.56	189.86	189.49	189.06	187.49	180.45	173.45	186.75
355.54	357.51	353.64	356.3	353.83	360.4	363.6	326.75	355.68
317.2	333.35	317.36	313.69	318.98	316.99	325.58	285.76	320.25
309.41	319.37	307.86	310.06	308.3	325	324.09	292.49	332.13
151.39	149.41	145.43	152.9	149.08	146.28	152.53	145.32	157.15
339.3	356.81	334.81	341.15	336.35	334.45	352.48	309.82	344.42
239.02	252.81	235.58	237.73	237.36	243.68	240.02	215.75	240.59
263.14	266.74	269.7	260.32	263.49	266.75	261.24	224.36	257.71
178.27	205.12	183.59	173.24	179.28	185.58	176.32	165.37	180.12
288.81	286.7	297.44	286.8	287.5	303.59	297.94	273.17	291.93
321.38	340.3	322.54	323.22	319.54	326.76	326.87	276.11	310.18
361.97	369.88	368.55	359.95	361.08	365.11	372.3	330.65	354.32
336.3	349.74	338.35	334.97	336.7	338.63	331.48	303.76	337.15
340.42	346.71	341.15	340.19	342.03	341.8	346.1	312.23	336.5
269.44	292.95	272.51	271.07	268.77	276.48	270.23	246.21	280.01
295.1	301.88	297.33	292.43	295.09	311.93	304.08	277.08	309.6
348.07	358.21	341.8	349.34	345.56	349.61	361.62	313.69	345.44
246.82	258.5	246.84	242.49	247.52	253.7	258.86	231.13	264.51
333.77	337.85	336.45	332.85	332.08	346.47	341.7	302.05	334.14
306.94	305.54	306.05	305.41	306.56	316.43	314.65	280.57	306.89
274.52	294.54	274.68	273.16	274.02	281.62	278.95	253.01	286.97
286.17	275.92	283.66	288.79	286.19	297.3	284.69	263.31	292.95
341.35	346.12	337.6	342.59	339.13	350.37	340.28	300.54	336.46
277.63	280.06	288.04	279.28	277.4	293.1	275.59	249.3	285.99
159.75	155.7	159.28	158.56	160.5	174.27	167.93	157.19	166.76
254.85	264.48	242.01	259.07	254.53	253.2	254.83	233.39	261.69
270.59	271.1	267.36	265.94	270.84	270.11	279.01	240.8	263.58
229.38	229.41	232	230.88	227.59	236.03	237.83	197.13	231.92
180.45	197.73	184.51	181.34	180.36	173.19	177.03	166.31	182.51
282.91	287.65	292.36	283.89	282.5	308.44	288.5	264.63	295.48
269.63	291.49	266.09	270.78	269.06	273.67	273.49	247.08	273.94
283.14	279.69	287.1	281.72	281.94	295.94	286.78	263.21	282.77
218.65	222.35	225.04	218.84	218.5	226.59	228.76	200.95	229.84
144.66	138.96	150.08	144.99	146.05	165.2	158.93	144.09	159.93
300.77	308.29	296.8	301.36	300.25	301.04	304.72	260.29	288.17
157.95	149.91	152.21	158.32	156.34	154	152.21	145.19	159.62
164.46	152.93	163.22	168.97	163.1	151.41	156.78	139.96	165.88
356.2	358.19	356.32	358.84	352.77	365.11	362.19	326.26	358.15
348.55	362.73	347.84	352.06	346.16	352.46	352.59	315.98	344.09
171.13	158.96	180.2	169.54	171.96	189.58	169.61	161.19	183.56
304.81	305.09	303.16	302.71	303.21	304.69	301.5	270.22	299.92
181.31	180.86	170.79	180.98	182	182.3	184.65	174.46	190.32
154.45	152.77	159.8	147.48	155.86	164.35	155.33	147.82	165.3
164.02	177.55	167.02	160.42	163.45	168.62	162.8	146.03	157.43
318.47	325.49	320.75	317.17	320.04	320.32	321.08	283.94	314.1
248.02	242.91	255.4	243.81	249.48	264.08	254.36	224.39	265.16
305.07	325.73	305.57	305.65	306.29	317.36	318.51	280.88	322.12
311.11	313.63	309.96	310.69	310.48	319.92	316.33	281.53	313.83
249.72	255.51	234.9	253.06	248.3	226.93	236.2	216.8	232.6
267.8	284.17	275.92	273.12	266.92	273.9	259.41	241.53	264.73
325.86	336.87	328.2	324.25	326.05	339.23	327.78	297.03	333.72
162.06	159.22	159.8	165.39	161.86	162.76	165.49	149.73	167.38
133.69	122.84	140.11	132.72	134.57	142.94	139.97	131.27	141.22
116.28	124.78	119.83	118.31	116.44	127.71	119.77	110.16	124.57
159.66	159.24	150.58	161.81	157.29	152.07	151.12	144.91	159.37
194.75	200.41	195.39	196.47	194.13	195.53	184.5	167.82	184.04
234.55	258.35	234.39	236.72	233.56	241.62	234.07	212.93	235.78
300.07	304.98	300.72	299.23	300.18	311.1	305.29	275.42	302.31
303.71	323.02	297.14	307.33	301.73	295.28	290.49	268.47	293.68
272.39	289.09	274.81	267.85	273.89	282.23	289.51	259.4	284.48
272.65	286.18	281.36	271.62	272.1	283.28	282.66	252.85	279.69
275.16	306.54	284.33	273.36	274.61	285.47	286.29	255.48	280.6
243.05	236.94	234.55	248.48	241.94	244.08	248.71	226.54	244.08
336.57	333.83	335.18	338.31	335.06	342.42	325.85	304.78	344.52
239.23	257.85	240.13	240.35	238.15	240.82	236.39	208.62	242.17
196.52	195.9	209.35	196.57	196.79	219.49	189.95	177.45	203.93
229.47	226.49	226.56	232.14	228.8	233.24	222.24	203.46	231.44
209.94	212.52	208.44	208.53	209.1	210.43	199.06	185.81	211.95
292.97	297.12	293.67	292.79	292.53	299.81	293.47	263.86	304.56
232.1	230.67	222.65	233.83	231.48	223.75	226.42	206.07	235.93
249.71	257.37	247.62	251.94	249.43	250.96	245.03	224.38	252.9
338.94	349.49	338.5	338.88	338.73	341.37	337.73	311.9	346.89
345	360	342.81	346.29	344.54	347.62	353.94	317.59	343.14
353.89	350.7	351.95	349.9	355.49	369.95	370.81	330.41	360.39
264.57	259.73	262.59	267.31	264.05	269.64	263.56	241.64	274.7
362.53	379.25	364.56	363.13	361.11	364.83	358.18	328.35	363.77
300.7	302.53	299.24	297.15	300.13	307.17	308.78	275.72	311.14
290.45	337.13	293.88	285.03	289.64	293.09	298.7	262.93	289.5
353.34	352.49	352.02	354.69	350.41	358.66	360.13	324.98	356.79
210.7	251.61	207.33	213.07	210.39	229.88	213.92	200.41	228.33
212.52	253.68	212.63	210.85	211.7	230.26	217.08	202.05	215.07
314.5	349.18	312.47	315.23	313.22	315.55	315.2	276.27	308.45
251.28	245.86	255.86	245.17	252.62	253.46	259.34	222.58	255.53
333.56	349.15	332.62	334.17	333.76	330.7	321.47	294.86	329.94
266.37	288.75	251	269.32	267.17	266.63	270.44	238.39	271.39
306.92	334.73	300.6	310.34	305	298.43	294.15	270.04	295.94
329.72	311.76	327.68	331.71	329.06	337.96	327.36	295.45	338.3
310.1	324.49	309.79	310.04	309.36	305.33	307.39	277.44	302.91
280.15	276.55	272.45	276.48	279.4	266.23	268.14	245.99	269
330.39	344.24	328.87	326.57	330.16	323.86	326.85	304	330.26
300.71	299.35	302.21	299.86	300.51	310.92	304.52	269.75	296.7
219.74	235	222.48	214.76	219.9	237.1	220.14	203.7	226.72
174.51	192.92	169.61	175.29	174.45	174.96	174.17	157.71	175.2
285.7	311.25	282.23	287.61	286.52	297.28	294.34	276.47	307.97
240.45	252.79	238.05	241.23	240.35	243.88	249.62	222.65	246.54
152.82	174.23	154.23	149.06	152.72	161.38	152.73	143.85	158
102.24	116.1	105.64	101.75	103.86	119.82	112.68	99.69	114.83
115.65	124.73	116.86	117.72	115.36	122.81	124.24	107.42	122.7
111.97	136.35	108.63	112.21	112.66	121.87	120.81	110.24	119.14
346.3	355.81	339.28	343.87	344.7	334.59	338.69	312.47	344.32
186.38	179.17	191.46	184.83	185.42	188.92	178.25	159.16	183.92
135.62	123.44	138.5	133.56	135	133.74	138.5	131.84	141.13
329.82	339.36	328.67	332.35	328	334.98	338.99	296.78	328.83
346.13	344.8	346.07	347.87	344.34	348.82	350.62	320.28	344.07
296.84	310.25	291.31	303.96	294.85	288.37	279.39	261.24	287.11
287.78	309.31	281.35	289.9	287.38	295.63	290.4	264.66	290.02
222.67	226.9	222.48	219.37	222.26	229.67	225.81	196.04	223.68
221.22	230.93	221.01	222.41	220.76	226.84	225.19	200.98	230.81
166.33	189.18	166.31	159.41	165.03	168.85	161.73	147.52	161.03
234.13	252.56	239.76	236.58	233.65	249	231.22	217.33	240.06
281.15	287.85	284.12	280.57	279.93	292.03	286.98	258.87	280.23
315.11	327.74	315.48	312.98	315.6	313.09	323.2	296.5	314.27
222.25	233.27	221.56	222.43	222.98	246.34	237.19	208.37	234.18
137.3	172.17	137.61	136.57	136.38	132.98	138.82	132.2	143.74
104.35	114.88	105.2	104.11	105.35	102.49	136.98	110.38	115.45
328.1	333.56	330.69	327.4	327.91	328.46	316.46	294.64	324.2
211.39	229.41	212.17	206.77	211.24	218.41	220.71	200.7	218.71
165.87	178.12	165.64	155.13	165.39	172.92	168.49	151.34	164.01
314	313.95	310.68	314.49	312.46	328.44	325.16	295.21	326
248.62	249.77	250.82	248.21	248.45	263.01	254.61	233.08	258.21
285.96	310.17	281.07	285.77	284.55	286.44	285.58	256.35	291.84
370.04	384.42	366.17	372.49	367.38	362.32	356.86	332.73	361.97
302.96	311.33	308.76	299.58	305.18	325.03	316.94	277.97	324.08
227.52	255.45	230.32	228.63	226.83	235.53	232.01	210.21	235.08
275.67	297.35	272.11	276.41	275.8	284.05	282.01	248.08	278.77
317.08	318	326.68	314.87	318.54	340.14	320.07	281.58	325.72
118.5	127.88	127.62	116.93	118.46	137.77	132.23	113.57	129.23
118.88	128.38	122.41	120.15	118.7	130.05	130.05	111.17	127.49
162.07	162.91	156.7	165.27	161.89	144.23	158.65	137.61	160.85
180.43	178.88	175.69	180.41	180.07	180.67	177.23	157.68	176.91
157.86	162.15	153.45	162.43	157.24	141.88	150.32	136.62	157.63
330.53	339.87	332.16	331.97	329.39	332.61	331.63	298.39	334.63
318.81	333.05	318.39	320.78	317.83	328.17	329.91	288.23	320.43
323.82	326.35	320.96	324.03	322.81	331.79	330.86	285.63	323.73
351.66	341.29	348.63	355.71	348.26	349.01	346.79	317.46	355.39
305.81	320.52	308.63	304.82	306.26	324.88	323.81	286.71	331.48
299.09	300.61	287.38	298.62	297.58	295.35	308.39	280.4	306.59
322.85	318.57	324.2	322.62	322.23	339.88	333.13	296.84	332.53
183.03	199.53	182.37	180.33	182.93	180.41	178.11	157.61	176.73
347.99	361.47	341.91	353.76	343.42	337.16	343.62	306.47	333.89
314.71	308.45	314.49	312.34	316.54	313.36	322.57	283.65	318.6
353.56	331.7	348.78	357.73	349.07	348.96	346.03	317.94	357.09
333.58	338.76	329.86	334.32	333.65	331.04	333.82	299.29	325.48
343.15	340.24	339.44	345.91	339.16	334.76	345.06	305.44	336.96
147.48	153.4	151.76	148.15	148.36	157.32	156.38	139.9	149.64
318.91	332.46	323.36	322.66	317.09	320.45	315.65	275.49	301.88
161.61	175.01	164.72	159.1	163.21	161.58	174.43	126.97	159.48
258.35	281.67	253.84	261.26	258.67	267.04	274.25	237.11	266.05
261.58	285.89	261.01	260	260.26	268.02	264.6	240.29	260.97
254.21	267.56	258.57	255.41	254.82	275.51	263.05	233.52	257.08
247.58	260.98	250.62	246.59	247.28	263.95	258.61	233.89	254.83
220.06	250.63	232.49	212.91	219.49	242.79	227.19	201.06	220.78
267.76	283.43	256.12	271.4	268.46	268.84	273.34	238.9	271.63
277.24	279.55	280	272.91	276.47	286.44	280.1	253.39	281.62
300.48	310.3	304.26	299.41	301.79	295.22	305.73	260.94	313.75
259.8	316.88	265.53	251.05	261.44	270.84	264.36	228.29	272.7
324.62	327.87	323.29	329.2	321.4	322.04	313.93	277.26	307.05
261.42	289.28	262.67	255.42	260.81	263.88	268.98	233.88	254.95
278.5	327.6	284.07	272.26	279.14	290.51	286.88	250.39	294.16
155.8	185.46	161.16	154.59	156.19	171.03	157.71	141.66	151.44
275.25	284.82	277.56	274.35	276.98	281.13	289.29	254.67	276.57
248.79	308.38	251.46	248.65	249.32	253.1	258.39	225.71	252.28
196.49	223.17	202.24	194.63	196.5	210.44	200.1	173.38	195.32
181.82	181.81	174.18	183.79	181.16	177.24	182.02	168.68	174.49
287.26	323.31	285.4	272.6	286.44	286.25	289.44	255.77	284.94
279.79	278.46	279.51	281.4	279.72	289.45	285.3	252.89	280.78
105.73	110.86	107.58	105.96	106.62	108.1	139.58	111.6	116.21
188.7	190.98	184.5	188.13	188.65	190.06	197.36	172.57	197.3
187.69	178.55	193.7	186.16	186.64	190.49	179.98	159.71	184.96
271.53	267.75	276.12	267.96	272.91	279.5	291.89	255.61	277.12
262.52	252.89	263.95	256.67	264.15	272.07	281.25	251.72	272.51
332.48	328.59	327.27	336.12	330.01	334.04	334.76	288.58	325.31
250.43	269.05	258.65	245.95	252.03	260.7	257.74	223.3	259.95
321.65	324.99	332.84	319.84	321.94	333.79	332.78	292.89	328.16
345.83	352.7	339.14	348.48	341.84	339.06	356.03	316.77	351.9
319.54	318.98	322.01	316.95	320.15	323.01	330.53	290.61	321.89
276.52	292.83	277.25	270.85	275.7	281.01	278.11	245.13	274.57
276.39	284.47	275.92	277.85	276.09	283.94	276.58	242.35	275.95
196.5	193.23	192.78	198.51	195.43	200.28	200.01	190.98	197.37
291.77	314.94	286.51	298.88	290.13	281.75	275.68	258.93	281.85
228.69	228.28	224.2	227.3	228.15	231.2	227.68	208.56	242.55
299.05	316.41	297.42	299.24	296.76	291.28	279.27	252.18	282.51
166.42	189.87	170.42	169.09	166.39	175.56	165.2	157.65	174.53
163.23	166.68	159.71	163.97	162.2	161.36	156.93	142.25	157.09
265.38	275.64	265.21	263.95	264.84	268.52	268.51	236.62	266.81
306.74	326.91	309.03	306.17	307.84	304.83	313.18	288.29	306.93
303.74	309.19	303	305.06	302.29	295.46	290.93	265.26	289.97
291.19	301.94	292.09	288.05	290.89	285.99	289.3	259.21	284.06
326.1	336.01	328.47	327.99	326.28	325.85	331.44	307.4	323.52
277.83	284.67	279.16	277.72	276.87	288.69	281.46	253.54	275.99
322.69	333.77	330.11	326.3	321.51	326.15	324.21	284.52	306.28
281.95	295.64	284.59	282.04	280.64	281.5	272.73	246.76	275.5
311.81	306.16	314.05	313.62	310.03	306.87	297.84	270.4	297.32
294.16	303.79	294.38	290.23	293.51	306.59	300.49	264.93	300.12
189.3	204.92	194.96	183.7	190.55	203.95	190.82	164.13	190.9
328.54	336.48	327.37	331.58	327.88	322.03	334.21	297.52	326.78
325.95	325.45	327.83	326.04	326.01	338.87	329.06	294.46	331.36
319.63	331.51	323.04	319.28	320.15	322.42	323.45	301.5	320.02
118.42	116.65	121.31	116.87	118.44	121.29	124.9	115.43	119.9
138.22	165.02	138.1	136.15	138.38	140.98	139.91	122.41	133.74
241.36	283.51	242.33	238.51	240.43	266.37	248.14	226.22	256.19
238.03	232.75	234.68	239.86	237.18	243.11	232.76	213.23	240.7
323.64	343.53	322.26	321	322.64	319.28	328.6	292.65	324.61
244.5	254.28	241.35	245.5	244.99	251.59	251.51	222.65	252.77
239.75	240.33	242.18	229.19	240.17	240.32	234.89	209.15	233.09
322.16	323.17	324.1	321.69	322.68	324.69	326.52	299.23	321.77
334.85	350.31	337.63	332.03	336.33	344.28	339.46	302.85	334.24
211.09	245.84	209.03	209.46	211.49	229.57	226.31	199.61	221.87
223.96	278	219.94	225.09	222.91	242.15	233.35	212.73	237.83
161.64	183.36	166.89	160.8	162.11	179.4	157.66	149.36	162.15
161.54	159.7	158.1	161.95	160.68	160.2	156.77	141.75	156.01
142.82	146.27	138.03	144.28	141.53	145.16	146.35	136.03	145.88
241.81	289.63	243.01	242.34	241.91	255.64	239.44	220.36	252.93
307.48	328.41	308.16	305.28	308.6	305.49	319.99	289.63	310.97
335.8	352.03	335.41	338.28	333.12	331.21	341.13	300.53	332.25
350.37	380.58	339.13	354.59	345.56	338.19	358.81	319.45	353.23
323.87	315.35	328.57	325.44	322.43	323.48	319.82	286.55	314.37
348.52	370.76	346.63	347.1	347.61	347.2	344.65	314.73	344.24
318.4	329.42	318.48	317.44	318.69	323.15	315.45	289.37	319.32
284.16	294.42	280.48	282.57	283.43	285.8	285.66	247.84	276.63
293.22	295.9	288.15	292.85	293.36	296.19	296.66	268.24	291.1
245.5	256.84	241.58	247.44	245.12	244.62	239	212.41	235.68
224.16	216.19	225.3	228	224.25	234.88	227.59	206.1	226.58
182.8	171.14	189.78	180.67	182.72	187.87	181.38	163.3	191.31
344	346.03	344.6	344.82	341.49	347.52	332.16	315.27	353.66
259.55	272.61	250.06	260.71	259.19	254.1	250.3	233.72	259.54
176.63	177.53	178.36	176.84	177.35	193.76	184.39	163.52	178.31
206.13	223.2	206.43	206.94	207.06	230.93	227.53	198.99	221.16
281.55	298.45	281.23	284.05	280.71	275.73	283.6	250.27	277.46
210.93	210.27	206.32	205.65	211.49	212.31	205.19	187.85	210.32
289.13	296.36	284.42	288.8	290.36	285.77	291.57	254.3	291.17
265.15	309.94	268.94	261.17	265.15	282.19	269.08	241.99	276.09
205.95	209.07	200.75	206.81	204.93	197.55	194.47	178.28	201.26
197.88	208.83	199.93	196.48	197.05	199.48	187.99	172.19	192.6
207.5	218.67	203.22	203.95	207.33	213.42	211.23	186.17	203.93
263.35	294.95	262.16	269.39	262.46	265.52	254.54	239.31	261.99
307.58	301.84	304.85	308.68	306.61	316.72	327.09	288.95	333.07
274.23	281.06	276.1	276.18	273.65	285.37	278.26	248.5	273.31
241.46	250.33	241.18	242.23	241.87	245.44	242.96	215.06	239.51
341.06	358.95	344.73	341.39	339.55	349.88	347.9	317.42	347.08
295.13	334.96	293.46	293.45	293.84	298.69	308.32	272.52	300.4
269.7	321.3	267.74	268.88	269.06	260.81	264.79	234.79	263.28
110.48	109.59	104.89	111.96	110.91	112.43	126.38	111.64	116.51
128.14	130.93	129.95	130.61	127.47	139.02	134.64	122.92	136.26
127.56	124.63	127.01	130.82	126.55	133.38	127.7	115.88	130.47
137.85	145.22	138.01	136.43	138.11	141.49	139.64	122.5	133.26
123.49	108.13	121.55	129.16	122.96	128.33	129.81	118.48	126.2
342.74	343.29	342.14	343.21	340.78	345.92	346.81	310.17	337.34
307.37	311.64	310.49	308.15	306.13	315.7	310.91	266.15	300.26
335.87	345.87	336	336.43	333.84	340.21	333.46	307.84	339.92
312.32	309.91	310.95	313.29	310.92	311.7	311.43	274.02	304.61
339.25	338.25	337.79	341.76	336.94	335.06	336.65	304.09	342.16
296.02	305.3	293.64	297.24	297.02	301.37	305.8	269.83	311.53
139.38	143.54	142.32	137.93	139.17	145.53	142.85	127.01	137.35
221.96	246.07	223.92	223.25	222.83	245.38	231.78	206.85	228.8
149.56	143.43	152.94	145.32	150.15	154.47	149.32	143.01	159.72
251.13	260.08	253.87	253.77	249.83	249.43	247.08	219.38	249.09
221.84	222.18	216.61	221.8	220.54	215.49	217.78	193.14	225.19
132.12	117.9	132.48	130.04	132.17	141.55	140.73	126.99	135.64
264.96	270.15	255.39	265.33	264.44	260.9	257.59	232.43	265.6
311.92	306.33	301.74	315.8	311.55	314.57	308.65	282.65	314.61
337.91	336.01	337.92	333.46	337.94	340.5	357	304.64	339.79
156.3	165.79	162.85	155.62	156.68	173.46	158.59	143.32	153.16
190.65	211.42	193.32	185.68	190.78	204.92	192.43	170.2	188.13
160.86	162.15	164.26	160.98	160.46	167.08	159.7	140.45	151.92
358	358.02	354.26	357.52	358.19	364	361.03	328.05	356.73
348.92	356.58	345.2	348.7	346.66	355.19	345.4	322.86	353.84
231.26	264.91	242.23	230.97	229.9	257.82	243.98	219.78	241.62
203.93	207.33	207.41	200.99	204.93	218.4	210.56	181.3	204.51
180.92	202.01	188.14	179.35	181.06	194.46	185.95	154.58	176.19
201.4	217.01	200.53	198.38	200.21	200.08	211.66	178.36	209.34
191.88	231.89	195.35	191.5	191.73	200.58	192.48	173.06	192.22
210.45	225.4	203.78	210.54	208.32	194.52	223.01	181.23	218.07
222.29	242.63	219.41	217.68	220.48	212.39	222.19	189.04	217.92
181.5	202.11	183.6	184.56	180.41	192.59	189.62	179.59	190.52
159.03	171.96	155.96	159.24	159.84	173.15	170.67	159.77	168.36
216.62	237.19	225.42	207.6	216.66	220.19	211.56	193.81	212.04
222.98	228.41	218.42	215.67	223.07	233.07	232.03	201.88	230.95
185.84	229.79	186.5	173.87	187.03	197.48	190.23	176.99	192.32
125.97	112.71	128.57	124.51	126.14	132.37	128.23	114.67	135.98
153.29	151.01	146.81	156.91	153.04	135.9	144.87	133.7	152.53
182.62	185.79	187.47	182.7	182.06	176.78	179.35	165.77	177.76
142.6	178.46	146.22	141.6	144.07	155.83	155.09	140.09	146.53
153.99	166.65	148.5	154.51	154.94	157.86	160.45	145.8	156.73
233.08	242.43	232.62	230.03	232.91	239.31	236.22	211.95	242.56
176.05	174.72	177.59	176.93	175.47	183.22	183.15	168.58	183.4
163.07	187.51	162.33	159.43	163.68	162.82	168.42	153.66	167.66
244.57	268.55	243.39	244.07	243.01	245.83	244	220.12	253.85
239.74	275.43	238.09	239.83	239.13	239.76	238.47	211.34	245.55
209.54	204.12	217.76	203.94	209	225.14	215.82	186.84	208.12
197.46	202.89	193.85	198.29	197.11	205.98	214.9	190.69	203.49
145.21	149	147.95	145.47	144.77	149.44	142.38	136.53	153.09
182.1	176.7	175.18	186.23	180.78	177.11	189.52	172.13	195.55
136.02	153.31	139.08	128.65	135.63	134.48	147.67	130.5	141.63
215.82	219.86	209.51	217.73	214.86	206.74	205.42	188.98	211.72
241.21	250.09	244.43	241.96	241.2	257.84	248.24	217.33	243.17
296.4	295.49	295.06	295.65	297.07	305.81	304.25	271.51	311.9
249.3	283.06	250.66	250.41	248.26	262.13	255.58	233.55	264.07
275.96	284.94	280.45	277.15	274.8	275.03	266.08	242.73	269.94
281.3	314.25	279.66	282.34	280.62	274.76	289.13	253.63	281.49
198.24	216.21	204.9	198.42	198.46	214.13	206.42	180.3	204.26
224.63	241.14	225.24	225.9	223.96	231.03	229.77	200.81	230.83
221.88	228.47	226.12	223.07	222.5	246.1	233.01	209	230.05
262.43	296.19	264.79	266.77	261	271.4	263.8	237.67	266.48
291.31	316.53	294.38	290.15	292.2	289.93	300.79	272.74	291.56
318.4	323.87	319.76	318.4	317.76	315.78	319.44	286.98	313.35
305.84	350.06	301.14	306.34	304.94	312.92	309.23	283.89	308.43
227.35	221.15	228.36	226.96	227.65	233.46	237.67	204.88	229.34
201.07	214.53	203.93	196.99	201.31	209.11	208.98	184.83	205.72
318.5	334.92	317.08	322.54	317.24	326.85	316.75	289.7	316.6
229.17	239.17	227.79	230.98	228.45	234.71	231.58	200.3	230.14
141.24	138.14	140.79	145.73	138.78	142.81	132.85	129.09	141.32
195.41	201.21	192.27	191.1	193.71	198.71	198.6	171.68	186.85
246.45	266.36	246.68	240.46	245.84	263.5	249.66	234.48	261.45
129.32	115.89	125.56	129.92	129.46	134.6	137.73	119.9	137.1
164.34	203.95	169.05	158.99	166.47	183.81	173.05	157.17	174.5
283.45	286.24	292.16	276.82	283.88	291.97	293.47	248.02	275.67
241.53	240.22	246.54	237.44	241.7	258.25	249.6	223.19	258.94
169.84	164.36	168.51	170.7	169.75	171.17	172.93	143.28	167.85
143.4	148.37	136.9	144.77	143.54	128.77	132.87	126.38	143.51
141.4	129.04	143.02	143.35	140.53	143.06	141.52	123.21	142.99
351.53	369.88	346.93	357.03	347.98	350.82	356.1	318.83	344.65
270.7	281.74	269.59	273.28	270.12	258.41	267.6	236.09	263.76
167.09	160.1	166.37	170.4	166.24	161.37	166.18	141.79	166.18
163.48	166.97	161	166.27	163.03	149.32	161.64	137.77	163.8
133.27	128.89	134.48	130.09	135.44	136.3	133.69	126.07	133.66
150.5	166.71	146.35	149.54	149.66	150.76	147.73	136.1	155.34
184.39	211.04	188.46	178.87	184.79	187.15	182.82	166.22	184.62
199.51	203.6	197.13	200.74	200.33	212.36	211.32	185.63	200.45
190.98	197.04	190.91	189.45	190.57	194.71	197.44	172.56	194.72
161.82	161.53	162.55	161.46	162.35	164.73	167.02	145.03	164.35
268.03	278.78	266.9	271.5	267.7	257.21	257.94	229.86	255.41
234.02	246.31	236.45	239.48	232.78	233.94	226.23	208.12	223.9
150.91	143.6	152.36	147.45	152.58	159.97	151.63	140.73	157.72
129.98	130.91	132.16	125.78	131.89	134.27	134.49	125.64	128.47
247.81	265.92	250.31	250.77	246.8	243.21	250.59	222.12	236.63
159.6	165.44	162.22	161.57	159.22	161.87	157.87	145.2	165.02
129.49	117.19	131.04	125.73	130.86	134.99	136.96	125.8	130.27
307.67	333.92	306.47	303.35	307.23	317.28	309.95	279.68	317.26
157.52	143.24	158.73	157.53	158.54	157.88	156.95	140.99	155.84
340.45	369.24	345.47	336.95	339.15	345.28	350.97	308.92	343.88
337.86	334.86	338.41	342.34	334.57	333.13	326.21	292.24	321.93
306.57	303.45	309.82	305.81	305.63	314.46	312.95	278.88	302.04
180.46	187.46	185.47	181.59	181.02	195.67	187.81	173.42	186.96
154.93	139.33	155.29	160.63	154.07	149.48	147.63	134.6	159.46
134.08	121.05	132.77	137.32	135.3	141.98	135.13	119.99	142.49
161.33	158.14	165.73	163.79	160.63	168.95	166.42	155.33	172.13
172.65	178.61	174.94	170.03	173.83	177.21	183.93	152.7	175.43
234.38	247.63	225.65	235.94	232.86	250.09	247.68	221.11	246.26
213.82	226.95	208.11	215.56	213.34	217.32	219.55	193.2	219.84
131.72	127.62	132.34	129.1	131.43	133.62	136.15	127.38	132.93
124.85	131.19	127.3	123.47	125.21	129.62	126.64	115.39	126.64
139.54	128.09	139.98	138.85	139.23	142.3	136.68	134.34	143.1
146.99	145.8	148.45	145.36	147.31	148.9	145.21	136.42	146.94
187.54	177.57	182.62	183.83	187.86	190.85	189.75	171.4	196.12
282.08	302.38	283.86	279.66	282.7	278.42	282.59	255.51	277.21
226.93	214.57	240.15	225.35	226.69	257.1	233.15	208.38	228.07
216.57	240.59	218.81	218.86	216.13	245.73	222.85	205.98	235.33
216.1	240.89	207.26	215.01	216.41	216.25	224.02	203.8	228.73
250.76	260.1	241.13	254.96	248.59	259.69	248.18	224.87	259.44
204.91	202.89	205.32	205.53	204.19	222.24	209.1	195.6	213.11
259.75	275.78	258.68	259.79	260.39	259.8	260.2	232.94	258.79
207.86	200.81	208.83	210.2	207.85	219.33	209.81	191.67	212.46
281.1	307.02	279.35	281.23	280.92	273.19	276.22	248.51	274.14
138.03	125.68	144.91	135.69	139.46	149.64	143.14	137.27	149.43
204.17	198.91	199.63	200.66	203.63	213.05	212.07	189.17	207.88
148.52	147.59	149	149.12	149.52	136.73	148.75	133.9	150.94
186.7	194.21	189.28	187.39	186.96	201.33	195.94	180.33	194.29
160.69	162.01	161.89	157.22	162.15	156.31	169.38	140.38	163.67
189.34	213.33	187.31	193.02	188.97	198.23	190.71	181.91	194.18
225.97	221.28	222.21	224.17	224.86	242.5	239.35	216.39	237.3
270.16	295.75	272.89	269.18	271.48	293.65	281.75	251.57	285.32
208.33	231.29	201.76	210.34	207.62	200.95	201.72	188.99	204.9
177.74	167.95	181.88	177.24	177.85	183.4	179.9	161.83	179.71
230.43	235.36	232.21	233.67	229.59	229.25	224.59	205.16	220.57
302.78	321.43	311.06	305.19	303.11	321.06	312.05	283.04	310.7
172.41	188.79	169.62	171.34	173.42	169.57	184.67	143.44	168.72
200.48	202.12	208.81	198.85	201.56	213.41	194.83	173.6	198.46
347.38	361.23	339.83	353.83	343.87	337.43	348.18	308.69	339.52
321.04	319.84	321.63	326.6	320.48	336.44	327.22	296.51	321.2
212.97	218.49	211.28	210.64	212.31	215.45	211.81	194.5	224.41
144.88	161.08	144.21	145.87	145.72	148.74	147.65	134.47	146.55
200.53	210.22	200.71	200.37	201.65	204.13	190.24	174.8	194.7
326.05	351.74	325.34	324.15	324.48	333.66	328.97	297.78	328.69
308.13	360.47	308.9	307.73	308.54	321.32	311.79	280.83	318.33
339.75	344.17	337.57	340.6	337.63	342.15	328.27	310.96	349.32
209.48	212.9	211.49	211.54	206.82	201.92	212.4	185.57	202.92
130.2	125.77	133.38	128.83	130.08	133.44	127.31	114.98	132.66
116.08	109.3	121.34	113.46	116.55	116.99	113.57	108.39	125.24
156.56	182.88	160.28	158.9	155.55	162.12	162.04	151.21	168.33
247.9	266.08	242.52	253.8	246.22	239.29	246.81	219.06	236.7
258.58	267.6	257.43	255.68	258.83	278.09	262.44	233.78	254.1
113.84	116.8	113.33	110.93	114.93	114.27	98.371	102.33	119.63
313.48	363.44	315.57	315.84	313.03	324.61	317.83	290.88	318.27
243.2	257.91	246.65	243.04	243.68	251.21	249.52	225.56	239.18
308.08	330.17	299.96	311.57	307.56	307.06	304.77	271.85	312.13
195.09	212.33	195.27	191.92	196.55	207.98	206.4	174.77	196.68
282.52	325.67	285.92	283.86	281.22	294.35	279.3	251.92	278.73
295.12	302.07	292.58	295.88	293.59	290.09	278.99	263.47	284.57
203.82	213.08	203.79	205.35	202.92	213.72	219.92	193.09	207.31
275.86	311.84	279.19	277.35	274.1	288.33	273.85	246.3	271.48
236.5	250.98	234.53	239.32	235.92	237	229.37	216.27	238.78
349.91	359.21	350.74	348.44	347.97	361.37	351.78	321.23	352.8
175.3	179.44	176.15	178.71	176.45	174.41	176.92	156.32	175.06
180.74	201.52	180.05	183.23	180.11	182.89	181.68	164.58	182.77
154.96	142.96	159.1	149.58	157.08	157.85	164.6	127.98	154.22
230.5	237.86	223.36	235.27	229.08	230.97	229.21	207.89	225.71
253.5	270.48	249.56	251.73	252.85	251.31	246.05	219.54	241.16
196.68	193.59	189.1	200.14	194.46	192.2	193.55	188.17	201.5
196.03	204.62	194.52	193.63	195.59	203.2	206.04	183.44	199.65
248.09	271.41	249.97	250.41	247.21	244.26	252.52	223.48	237.36
255.22	272.07	249.84	258.98	253.01	250.87	249.52	233.33	247.57
222.66	238.85	219.73	227.32	221.29	227.13	216.07	201.85	217.51
161.53	168.92	162.44	159.37	163.21	157.05	173.16	135.77	160.87
256.02	273.83	250.07	259.11	254.03	245	250.49	223.45	241.08
254.48	265.89	248.5	257.26	252.71	244.17	256.7	223.75	241.32
165.18	171.85	160.92	163.95	165.59	159.69	161	140.93	161.5
204.37	216.08	200.85	193.88	205.19	214.17	206.73	178.75	201.95
209.16	201.38	209.68	205.12	208.12	216.46	204.25	180.24	202.87
175.29	185.36	171.84	175.22	176.16	171.95	183.68	159.91	177.67
280.08	313.12	282.92	272.76	280.54	293.8	294.24	261.06	291.31
270.05	310.69	268.81	270.49	269.13	285.77	275.04	247.67	274.46
261.42	270.77	258.74	260.82	261.64	267.55	263.41	236.72	274.09
310.16	325.28	312.88	305.09	310.35	316.07	314.6	291.82	311.16
288.25	289.53	289.18	289.18	288.98	302.35	293.73	273	294.23
201.01	220.41	201.3	195.97	202.45	212.74	210.26	179.27	203.36
237.91	277.62	237.68	239.07	236.74	242.14	231.03	201.76	223.13
335.28	348.63	340.06	337.65	334.43	344.9	326.65	300.48	342.68
307.13	298.74	302.47	303.98	306.91	304.95	305.48	277.64	303.94
305.46	309.74	306.57	303.84	306.53	297.78	310.65	264.7	323.97
324.27	333.71	324.66	325.82	324.62	321.79	315.68	283.05	324.96
329.07	333.75	334.62	327.23	329.75	332.06	310.4	287.81	326.65
333.98	346.15	335.32	331.14	333.6	329.19	323.72	300.17	328.12
300.61	300.55	302.4	301.13	299.8	312.32	314.29	277.13	317.99
272.85	299.77	273.92	271.4	273.41	276.72	281.77	247.47	283.57
237.86	273.36	244.33	233.03	239.93	249.27	242.46	208.32	248.42
186.78	170.75	181.25	192.58	184.92	188.34	183.09	170.01	185.46
142.68	140.72	149.7	140.95	144.47	156.11	144.92	131.2	157.58
176.55	165.84	175.37	173.98	177.37	189.8	167.16	164.64	183.19
145.04	133.25	145.9	141.18	145.35	151.32	141.77	137.65	148.36
127.41	146.04	133.9	125.68	129.32	130.99	128.06	116.65	134.31
139.82	124.03	139.03	140.48	139.43	144.58	144.06	131.81	152.35
306.25	314.65	302.73	309.11	307.11	319.85	302.98	275.26	315.97
183.17	187.9	194.07	177.09	184.42	195.44	182.5	164.9	184.48
206.01	199.15	208.2	206.35	205.97	226.71	221.6	198.09	216.42
226.61	223.63	224.39	222.72	227.36	244.8	231.28	206.56	236.19
171.25	167.12	169.93	174.25	172.05	167.46	173.24	150.98	171.7
198.03	185.49	190.39	202.38	196.06	192.14	198.05	179.84	200.95
200.56	215.06	198.52	203.41	199.64	205.78	214.5	183.65	205.37
201.06	217.74	202.37	200.17	201.07	214.03	219.97	188.36	204.12
247.67	254.24	249.23	248.23	246.84	247.17	241.08	213.83	244.06
204.11	205.39	203.23	200.69	203.52	204.28	200.98	175.67	205.48
237.38	241.5	227.39	241.45	236.38	219.03	225.5	207.81	222.49
188.8	188.83	185.29	190.27	188.39	188.19	182.65	172.16	187.49
202.09	201.78	199.98	204.52	200.6	205.46	193.4	187.57	205.58
294.64	311.77	297.53	284.7	295.65	292.06	301.65	257.04	312.77
314.01	327.86	313.15	308.84	314.32	311.1	307.69	276.16	313.55
285.93	290.67	286.42	286.36	286.53	300.96	293.19	267.24	301.59
321.78	340.55	321.87	322.51	321.92	321.81	318.5	288.73	319.73
296.25	320.54	295	288.92	296.75	291.01	298.9	269.02	294.05
206.52	231.3	200.03	203.23	205.83	206.35	207.69	182.75	191.97
244.56	255.96	245.13	250.37	243.82	238.44	231.63	215.74	229.9
201.7	182.27	199.8	204.5	199.42	192.05	201.15	176.64	202.02
161.67	154.4	165.44	162.58	162.35	168.26	164.88	148.16	165.52
185.61	189.71	184.79	185.01	187.36	194.17	185.8	160.64	187.45
189.95	200.21	197.49	185.88	191.42	207.33	197.54	167.37	191
251.37	280.56	250.16	250.04	251.52	261.66	262.22	232.78	262.28
221.91	229.79	217.63	225.9	222.94	215.51	205.38	192.13	208.75
209.68	216.52	217.02	201.62	210.49	225.28	213.58	187.74	213.79
164.7	207.63	167.46	154.28	167.3	186.49	178.22	147.59	169.41
262.68	260.11	252.04	260.31	262.62	264.96	266.15	238.29	267.49
227.73	250.19	241.64	226.87	227.55	258.55	234.76	208.71	228.9
257.73	273.99	253.25	259.52	256.7	259.12	252.68	228.02	262.81
233.68	234.52	243.42	230.82	232.22	255.18	249.77	217.67	242.33
308.45	307.73	302.3	310.4	306.87	318.7	326.14	294.89	336.38
306.66	316.95	304.52	305.59	307.32	317.23	317.25	282.21	322.33
310.93	313.32	312.61	309.5	310.07	322.47	316.54	276.9	312.03
298.05	302.97	296.52	297.67	295.99	291.67	279.41	251.7	282.85
310.43	307.74	305.43	311.41	308.48	321.62	321.99	294.03	327.58
203.37	183.72	203.41	207.36	200.17	189.09	196.63	175.67	197.38
179.55	182.62	178.54	181.81	178.7	186.98	179.08	171.19	186.26
245.64	235.2	245.63	242.5	247.63	254.3	255.79	227.36	251.42
192.39	200.79	194.52	195.04	191.91	208.73	200.99	187.55	203.82
359.37	359.56	355.9	364.69	354.68	362.88	365.9	327.17	356.82
321.42	351.22	316.15	321.2	318.96	332	326.65	289.92	323.66
333.02	354.72	320.76	335.75	331.18	325.97	328.57	305.2	331.69
242.68	240.44	245.94	244.59	242.7	251.76	243.02	228.29	242.96
262.38	249.31	260.22	261.47	262.38	270.51	271.12	246.7	270.68
298.87	328.26	297.9	300.2	300.01	312.96	305.32	273.91	310.53
289.62	312.49	290.58	290.6	289.27	301.6	291.86	269.23	292.94
252.98	261.03	258.78	247.59	253.59	263.38	257.98	229.83	260.92
278.26	333.03	277.48	277.39	277.27	293.4	282.5	253.53	282.05
145.05	146.73	146.49	143.63	146.22	152.13	145.87	133.76	151.32
183.48	177.52	175.86	186.52	182.53	180.34	179.24	169.04	186.46
198.92	200.46	203.66	201.88	197.42	210.28	190.96	185.22	202.95
208.3	195.44	212.82	208.91	208.01	205.41	206.98	184.95	203.98
176.35	174.46	173.1	176.8	176.9	185.38	181.97	173.89	190
138.45	144.09	141.77	137.05	140.41	148.67	138.39	127.87	146.13
120.44	117.64	121.25	119.11	122.6	132.65	123.4	109.37	131.4
162.85	151.52	168	164.88	162.75	166.2	160.17	149.62	173.16
182.8	183.5	175.09	185.91	182.89	186.66	185.58	183.87	195.31
134.06	127.93	138.88	132.98	136.15	144.13	133.5	123.65	139.07
205.64	230.97	213.85	199.38	206.03	212.77	209.41	194.05	212.9
222.6	210.58	211.72	225.6	222.59	204.31	219.68	200.39	227.31
235.81	227.38	236.53	231.93	236.74	248.36	248.89	220.92	246.21
221.3	221.68	219.32	218.82	218.01	215.22	221.31	194.12	208.76
200.07	197.93	213.55	200.32	201.02	207.57	196.36	178.77	194.03
297.9	307.1	291.37	302.45	297.23	299.83	292.75	263.88	300.21
316.62	322.24	315.63	319.12	316.06	327.06	311.4	282.27	325.49
257.76	279.31	257.02	256.94	255.86	257.41	260.03	229.74	248.33
194.09	190.98	187.77	196.95	191.78	192.27	190.24	185.22	197.11
160.35	132.95	161.2	164.75	159.37	173.66	164.65	142.73	163.17
152.09	135.12	154.03	152.67	152.12	156.5	161.48	137.18	159.57
152.31	143.61	155.37	149.48	154.03	158.53	163.68	133.07	155.24
211.89	229.29	209.12	211.16	211.47	218.87	224.06	192.29	210.58
178.8	186.25	180.92	177.9	178.95	188.72	183.94	171.48	192.39
170.5	170.96	165.75	167.87	171.84	178.16	170.77	156.33	182.27
178.87	175.25	178.11	186.89	178.06	177.75	173.78	164.04	181.21
156.35	146.53	158.93	157.34	156.35	158.09	156.31	144.9	163.34
179.38	166.55	169.65	178.88	179.88	183.29	176.39	161.87	186.05
231.76	244.05	236.82	233.11	232.15	242.51	233.09	205.26	229.24
245.35	248.42	246.6	239.26	244.65	251.46	253.17	223.98	249.8
210.64	232.88	207.48	208.67	209.54	220.87	225.75	199.36	214.92
253.31	257.26	250.78	254.77	251.42	261.83	250.29	226.22	259.24
229.47	230.42	235.42	223.62	230.74	239.15	236.25	202.97	231.1
221.25	247.05	225	221.49	220.62	231.62	229.04	197.17	222.03
239.59	274.3	242.17	240.99	238.52	243.24	235.72	208.27	241.33
253.94	270.55	251.9	253.73	254.56	257.84	258.51	230.6	257.59
203.52	216.68	196.65	199.46	204.22	209.43	215.54	182.17	204.43
187.6	198.66	191.9	180.71	189.34	205.54	194.9	168.07	192.46
135.69	129.82	134.53	133.91	136.9	143.57	143.31	132.29	145.25
145.38	132.77	147.38	143.3	146.86	158.43	147.62	143.05	157.53
189.28	188.5	182.46	190.99	189.46	190.61	200.49	172.24	198.71
167.3	153.9	165.43	168.71	167.98	162.6	168.28	144.21	163.99
191.56	189.29	192.66	191.97	191.33	204.63	201.78	177.18	200.82
191.21	193.14	193.71	192.85	190.43	205.22	196.88	185.3	202.04
145.32	129.14	146.79	147.07	144.63	148.69	143.37	137.3	151.18
170.62	167.6	166.57	173.9	170.63	173.01	171.23	164.71	184.35
242.03	258.59	238.93	243.92	241.6	248.09	239.14	220.88	242.98
189.31	197.38	193.69	186.59	189.63	198.82	180.02	160.44	188.56
178.32	197.7	178.84	171.56	180.02	188.02	177.47	155.61	180.54
175.37	195.96	177.35	170.37	177.33	191.08	175.21	160.14	182.02
244.03	258.24	243.74	243.31	244.47	257.2	260.09	228.08	258.68
255.5	266.36	252.51	256.82	254.74	249.01	248.82	219.16	245.52
221.86	243.3	231.9	221.41	221.96	238.5	225.04	195.47	217.03
258.03	267.83	254.5	256.39	259.61	266.29	269.96	243.63	268.14
249.24	259.83	254.38	245.18	250.22	268.57	267.94	237.58	266.73
277.46	296.91	274.93	278.51	277.16	270.72	269.12	245.13	270.8
249.72	289.8	246.7	251.41	248.76	246.37	240.15	212.49	238.01
257.57	250.17	267.63	255.21	258.7	272.23	265.19	233.09	259.06
178.16	225.65	186.25	172.26	179.73	192.52	181.06	174.06	187.47
262.96	221.56	264.76	266.82	263.21	271.87	260.29	233.62	261.15
193.03	198.11	193.03	193.65	192.96	207.43	206.38	179.22	202.61
191.03	168.23	195.02	191.9	191.02	193.68	187.97	167.65	191.19
116.79	113.96	123.28	113.58	119.04	124.5	116.39	106.41	126.21
147.55	140.61	144.52	146.79	149.28	154.17	148.58	138.27	159.64
145.96	138.86	149.11	147.75	147.25	155.28	149.71	133.98	160.5
109.29	126.23	115.67	105.18	111.67	120.88	109.75	98.809	121.06
297.77	281.28	291.25	295.02	298.5	307.43	296.53	268.09	306.14
213.55	234.38	221.53	207.89	214.63	223.53	211.08	193.26	218.24
232.42	241.5	229.69	236.51	232.84	225.75	216.88	202.22	218.04
224.73	243.89	227.16	212.34	224.81	230.23	223.65	201.53	220.73
200.24	229.7	190.44	200.26	199.75	195.68	202.36	179.92	189.96
254.79	262.06	254.03	252.83	253.65	254.53	259.85	227.42	246.65
202.68	200.06	200.88	202.21	203.49	206.31	190.43	174.81	195.14
254.38	272.4	247.95	257.93	252.58	243.72	253.29	223.23	240.07
229.14	239.15	225.26	220.77	228.95	236.14	235.43	214.84	234.64
221.86	231.17	215.69	222.34	222.76	220.61	214.34	196.52	222.1
256.11	231.67	255.93	259.84	256.86	257.72	252.87	221.84	251.49
258.52	247.86	255.49	260.28	259.99	262.18	265.56	227.23	262.75
305.13	293.48	305.74	299.36	305.2	318.42	304.55	272.9	314.85
265.96	282.95	263.78	262.77	267.09	271.03	275.02	241.78	280.56
237.7	226.86	228.34	240.6	238.44	222.07	239.99	211.77	246.32
