# Supplementary material for: The effect of variations in CT scan protocol on femoral finite element failure load assessment using phantomless calibration
Source: PLoS One. 2022 Mar 18;17(3):e0265524. doi: 10.1371/journal.pone.0265524 (PMC8932617; doi:10.1371/journal.pone.0265524)
Supplement: S1 Data — (ZIP) [file pone.0265524.s004.zip › Data/BMD/C229L/Trabecular/C229L_trab_all_Phant.xlsx]

## Sheet: C229L_P1_VM_Phant_trab
-2.677	-0.038	-3.4173	-2.5763	-2.7671	4.0719	0.0537	3.4115	2.6843
-5.9331	-4.0722	-6.8146	-5.6136	-5.0444	-0.5454	6.6306	1.5169	6.28
-10.712	-10.513	-9.1561	-11.065	-9.6244	-2.6632	-1.6892	-2.0797	4.6686
0.9094	-2.8324	0.9785	0.3684	1.0019	19.152	5.0924	9.34	11.091
-14.319	-9.975	-14.191	-13.277	-13.9	-6.0964	-5.8581	-11.327	-5.5109
4.9416	4.68	6.1518	1.922	5.6589	15.414	18.255	9.5662	9.2328
3.9794	7.9033	3.6908	3.7143	3.1232	8.5815	-7.397	-0.1769	5.4702
1.6709	2.2823	2.2242	-1.5766	3.2515	14.614	15.934	5.8675	18.597
6.8197	4.7974	8.453	6.6377	6.9363	16.568	12.222	10.519	11.362
-8.29	-9.5765	-8.3814	-9.0231	-7.4738	-4.3256	0.4766	0.7476	6.6289
-35.931	-29.35	-33.503	-39.55	-35.106	-20.318	-28.745	-33.85	-29.702
-9.2413	-4.3299	-8.116	-10.471	-7.4868	4.1276	1.8963	-0.5916	3.5535
-7.1515	-6.27	-7.1069	-7.4479	-6.2105	-0.0186	-0.035	2.4973	10.279
-0.5876	0.7023	0.9209	-1.606	-0.3608	8.2211	8.2881	7.1756	5.0344
-1.5758	1.8826	-2.1812	-1.2012	-1.5077	6.9258	3.5249	8.4152	1.3656
-11.326	2.9366	-10.975	-10.074	-11.111	-7.9613	-6.7363	-11.82	-5.8143
1.3377	-1.1122	1.7892	-0.1438	1.4337	9.7352	15.563	10.228	7.5277
3.6562	2.0858	3.6298	3.1832	3.3286	3.3972	3.2021	16.296	12.356
0.8959	4.6693	-0.7817	0.5121	0.0157	5.6883	4.0243	11.127	15.237
0.0282	-2.611	1.6263	-0.4559	-0.093	1.6924	5.7086	7.459	4.5017
-6.6863	1.0719	-3.7	-8.8637	-5.3504	5.4735	7.0249	7.3479	3.1972
17.539	19.48	16.705	17.191	17.14	17.952	16.222	15.971	19.238
2.2363	4.3039	2.5516	3.2692	1.7103	-4.4431	-0.9404	-1.1237	0.1918
-5.3944	-7.9905	-3.4823	-5.5048	-5.3465	0.8723	2.0722	0.4533	6.8853
20.395	17.613	25.938	16.466	21.13	37.316	26.705	25.115	34.746
-1.7898	-8.408	-1.0233	-3.209	-0.9778	4.7721	9.9473	0.3265	13.329
1.9841	-2.1545	1.2813	2.1907	0.9751	1.5995	-1.0007	9.6807	11.821
5.4852	7.5797	6.4454	3.6971	5.9441	9.8209	18.048	11.773	8.7151
-1.3866	4.6443	0.8775	-1.9944	-1.335	2.1761	1.1063	-0.3937	8.3207
-1.2981	-2.3761	-0.6562	-2.9498	-0.5546	13.762	6.1514	5.9784	6.7157
-4.2782	-10.323	-2.4539	-5.8601	-3.9291	-1.9701	3.1612	3.6561	5.2178
-6.5058	1.753	-6.4972	-7.4537	-5.9128	1.0091	-7.3146	1.8769	2.4855
1.7405	2.9156	0.5557	1.6366	1.5239	3.4965	-1.8219	4.6859	4.5117
-11.649	-4.4017	-10.48	-12.482	-10.135	-3.8591	0.4484	-1.9392	-5.3677
-4.9129	-4.5677	-5.0215	-5.6525	-4.215	7.2921	6.2698	1.7885	3.2841
-54.975	-54.793	-54.064	-59.813	-54.764	-39.55	-44.089	-45.947	-42.709
-3.099	1.2935	-3.112	-4.119	-2.8617	1.2589	-5.5678	2.4837	4.5051
-9.4829	-8.8602	-8.1733	-9.9864	-8.432	1.7586	4.4615	9.2584	6.7472
-10.938	-13.406	-10.337	-11.888	-9.945	-0.1736	-5.5578	-6.4525	0.3271
-39.67	-19.239	-37.677	-43.562	-39.159	-24.337	-35.118	-34.073	-27.424
-3.4543	-7.2999	-2.4568	-3.6593	-2.5107	6.7043	10.512	12.216	7.797
-6.9156	-5.1378	-7.4329	-7.1069	-6.2102	3.6302	-0.7035	-1.5275	4.352
-30.908	-5.1577	-31.551	-36.505	-30.866	-25.629	-25.516	-30.651	-24.386
-11.023	-34.63	-11.056	-9.532	-10.922	-1.2169	-1.5455	-6.0146	-4.7261
-0.5103	4.7811	0.3897	-0.4587	-0.5689	2.3735	1.2694	2.4797	8.1114
-34.209	-64.891	-34.376	-35.187	-33.59	-23.992	-20.805	-27.716	-19.666
8.1241	0.9017	10.23	8.8993	7.9602	20.288	13.013	13.631	14.877
3.9613	-1.9848	4.4647	3.1089	3.9478	6.3396	3.8536	5.0261	11.908
-0.6181	2.1033	-0.0888	-1.4201	-0.5395	9.2588	0.0462	11.115	10.673
-5.1731	-2.9449	-6.0992	-5.5944	-4.255	6.4229	7.013	-0.3737	8.6804
-11.412	-11.836	-13.664	-10.769	-11.342	-9.1006	-2.4297	-5.2904	-2.7002
-9.6124	0.4886	-7.1201	-9.2154	-8.9907	-6.5152	2.2702	-9.3917	-4.5562
-1.6855	-8.3713	-0.5658	-1.9194	-1.3413	8.8291	-0.4624	0.7189	6.8707
0.1123	-4.0203	-0.2647	0.0776	0.4466	3.1112	8.9134	-0.6554	4.3962
-2.3279	-1.1321	-1.6211	-2.9263	-2.015	3.6152	7.0777	1.783	12.357
-5.3225	-8.6197	-2.9613	-5.9375	-4.9071	0.1394	13.045	7.6978	5.4458
-6.0005	-9.8153	-6.3438	-5.6168	-5.0599	3.6748	0.5821	-3.6204	3.8931
-4.1906	-3.7685	-3.3761	-4.3887	-4.0887	-1.1342	1.4043	6.1981	0.8018
-5.2084	-3.3445	-4.636	-5.9837	-4.7161	-1.759	0.8631	0.6648	5.3587
5.7288	6.0445	9.1835	4.4056	5.7714	15.402	15.457	9.1391	19.652
-1.6579	-2.5272	-1.3914	-2.0482	-1.618	9.2391	6.3039	5.4851	5.3821
-10.673	-5.6125	-10.24	-11.729	-9.1741	1.8607	0.2742	-4.4385	-3.6691
3.2343	8.2521	4.692	2.3151	3.024	3.4848	-2.0128	2.463	9.0338
2.5424	7.8675	3.2534	1.5947	2.6936	11.062	11.584	9.8997	13.909
11.443	8.5005	12.595	10.05	11.641	13.178	21.772	15.6	12.897
-33.08	-7.9055	-32.392	-35.071	-32.26	-18.035	-21.697	-25.601	-25.226
-2.2071	1.4658	-1.5349	-2.5922	-2.0776	2.2915	11.037	1.9268	14.475
17.047	13.064	22.529	12.909	18.095	34.484	24.753	23.999	31.403
-7.4996	-1.2958	-8.4706	-8.443	-7.6978	-3.3907	-0.0108	-2.7828	1.7465
3.8972	2.2979	5.728	3.0579	4.0091	23.059	8.8774	7.075	11.234
-25.367	1.5332	-22.427	-31.337	-26.227	-25.54	-31.276	-29.499	-25.494
-2.3991	8.2242	-3.1252	-2.2904	-3.1171	-1.5859	2.5034	7.4793	-0.4407
-1.1489	4.2632	0.6537	-1.2365	-1.1509	3.7999	2.8977	4.9257	9.1129
-2.857	-0.3006	-4.0388	-1.6514	-3.1539	-1.385	-6.5882	-5.7691	1.7099
-2.4601	3.2669	-1.478	-1.9507	-3.0313	0.495	2.8302	5.1459	5.9105
8.3768	5.7583	10.629	5.8104	9.67	21.052	20.014	11.323	26.612
9.5232	8.8031	9.0495	8.2466	9.897	18.078	18.655	11.585	20.448
-1.2007	3.1361	-2.163	-0.9636	-1.1703	1.3977	3.7036	-1.7252	13.534
-9.282	-11.856	-9.6207	-9.9174	-8.2631	0.8828	-4.1225	-4.356	1.7614
4.8171	3.8634	1.9859	7.8718	3.4554	-6.0066	-4.5869	-0.8146	1.0621
1.0354	1.5358	3.7025	0.1506	1.1895	14.982	4.7606	4.0585	2.9832
-34.465	-19.631	-33.269	-36.218	-34.306	-15.857	-27.747	-27.387	-26.995
1.2444	7.348	2.7945	0.7703	1.4262	6.178	4.4769	5.0995	4.6948
-9.1271	-14.674	-7.0645	-9.6676	-8.8523	4.0725	2.897	-2.2073	5.5125
20.814	20.848	23.046	19.722	20.534	29.949	22.784	23.014	21.605
12.39	16.369	12.021	11.891	12.145	16.622	18.759	16.251	17.331
-15.093	-8.8204	-13.483	-15.64	-15.137	-2.7177	-1.563	-7.2391	1.8717
-3.8522	3.1907	-4.0356	-3.1741	-3.8564	5.0153	-3.1891	-0.4859	-0.8485
-5.6057	-9.774	-5.7568	-5.2176	-5.1721	-1.5458	15.174	3.5366	3.4607
-5.6593	-7.5846	-3.3538	-7.0539	-4.3628	5.1007	9.7937	6.3415	5.3079
-2.0242	5.2147	-2.8532	-1.8473	-1.5458	5.1948	2.6388	-1.9602	12.993
-9.3718	-5.3726	-7.094	-11.306	-7.8895	-1.049	7.4737	2.6812	2.6618
2.6173	-6.0248	2.2372	1.8963	2.1569	10.36	-1.8287	1.6912	3.3362
-8.8066	-14.788	-6.7864	-9.1166	-8.0008	3.59	2.8319	12.271	8.2686
-28.174	-1.7919	-31.914	-29.134	-28.34	-15.528	-18.49	-20.638	-20.969
4.4716	2.2264	3.4689	4.3641	4.783	10.983	15.386	8.7777	3.9777
-9.7897	-0.761	-10.883	-10.817	-9.474	-5.3743	-13.723	-11.25	-4.814
-36.637	-49.79	-36.847	-36.607	-35.614	-23.045	-26.786	-31.016	-26.779
-8.3537	-4.3459	-8.9691	-8.3683	-7.902	-1.121	-4.9623	-3.5461	-5.4669
-12.588	-19.608	-11.804	-13.48	-11.925	-2.2333	-9.829	-8.2946	-7.248
-5.379	-3.5032	-5.8134	-5.2519	-5.2647	-1.8286	-7.0365	-5.3921	0.4639
2.9646	-6.0666	4.6951	1.5668	3.3062	10.608	12.364	8.8853	5.4423
8.8833	-3.3287	8.666	8.21	8.773	13.989	14.832	14.191	13.38
-14.872	-11.396	-14.142	-15.299	-14.467	-4.0241	-10.974	-15.808	-13.419
-6.7119	-7.2221	-6.4405	-7.5439	-6.5451	2.3008	-4.6132	0.0856	7.0885
-2.6014	-0.8347	-1.9727	-3.1751	-2.2438	6.2199	6.6273	3.5398	5.8712
-53.329	-66.034	-53.447	-56.059	-52.235	-37.844	-37.651	-47.191	-38.875
-3.1534	-5.1027	-2.7556	-3.9911	-2.1014	4.0917	9.5745	-2.1299	13.401
-35.631	-71.751	-36.83	-35.699	-35.628	-27.826	-20.531	-27.858	-23.488
5.8812	1.2836	6.1757	6.6562	5.6472	14.907	15	8.1025	16.664
-1.0616	-4.6184	0.7608	-1.1054	-0.8014	1.4759	5.1207	5.9043	2.7096
5.7783	3.6619	8.3502	4.2098	5.8224	14.2	11.129	8.9827	7.885
-9.5121	-5.5937	-10.671	-9.8466	-9.0761	0.7368	-8.6562	-8.4524	-3.9848
-18.531	-31.673	-16.009	-18.977	-18.742	-2.0088	-11.075	-13.56	-7.1719
-17.742	-10.373	-14.839	-19.141	-17.393	-3.4205	-0.2274	-7.8657	-3.8895
-2.988	-3.8077	-3.0482	-1.9438	-2.9962	-0.5188	11.387	3.2168	6.1361
-25.422	-7.551	-23.347	-28.539	-24.894	-13.218	-22.479	-21.188	-15.9
10.937	4.8567	10.822	9.169	11.45	20.74	18.721	14.272	20.271
-30.718	-44.127	-29.93	-31.209	-30.079	-19.016	-15.423	-23.586	-18.198
4.7098	2.0148	6.7813	2.6721	5.5187	16.243	17.775	10.143	13.731
-0.929	5.7326	-1.1977	-1.3915	-0.7709	12.034	3.0772	9.1831	9.6861
1.5113	0.0629	1.8832	0.8076	1.8318	6.6628	7.9767	6.8362	5.27
-24.94	-18.896	-18.842	-24.371	-23.971	-10.745	-12.136	-22.15	-16.351
-15.273	-6.6829	-13.587	-19.403	-14.57	0.128	-6.17	-9.2838	-10.17
-31.474	-5.246	-29.234	-36.485	-31.09	-11.507	-23.986	-22.181	-24.183
-2.4578	4.2856	-0.9506	-4.1777	-1.8195	8.5139	14.855	5.9107	11.87
-1.8432	-5.6317	-2.3439	-2.3277	-1.9632	0.1345	-7.2769	8.9464	6.5066
-13.389	-8.7255	-11.892	-15.373	-11.551	-4.1309	-12.357	-5.073	-2.9906
-3.9892	-8.644	-1.3169	-5.0652	-3.0894	5.1489	3.3795	6.4702	1.9671
-1.2533	-2.8789	-2.3067	0.1302	-1.0059	-2.4406	2.2831	3.6999	7.4209
-10.013	-8.0675	-8.5508	-11.072	-9.2248	3.3362	2.8803	0.4547	-2.3134
-2.5729	-7.6225	-0.7529	-3.6568	-1.923	4.7363	15.973	9.4017	1.7398
-2.87	-0.7405	-3.0564	-2.3659	-2.8896	-0.3229	-4.3337	-2.2847	7.7048
-0.0899	-3.2517	-0.7157	2.1601	-0.6734	-5.4797	-6.0923	-3.8702	0.6338
2.414	1.784	2.4786	2.9082	2.5212	11.09	13.483	14.452	11.081
-4.4022	-3.4051	-6.1612	-4.3114	-4.1642	3.4186	3.8324	0.8121	5.895
-10.509	-5.9288	-7.5466	-11.77	-9.6516	-1.1159	-10.826	0.5451	-2.7978
-5.0682	-13.02	-0.7546	-5.9719	-4.7145	2.9809	7.1899	9.3729	6.3758
-2.0932	-2.2094	-2.0701	-1.9357	-1.6137	-0.3316	0.0227	-3.2212	2.2897
-8.8691	-13.955	-9.219	-9.6464	-8.5549	-0.362	0.3057	-3.7728	4.4227
-5.0818	-4.74	-3.8419	-4.9273	-4.7821	1.9967	-0.4136	0.2348	-0.329
-14.912	-21.411	-14.102	-14.922	-14.146	-5.6465	-0.7616	-5.6912	-6.5582
-7.4383	-8.9905	-8.3641	-7.6873	-7.2758	-2.508	1.1016	-2.083	1.6995
-1.2882	-5.3292	-1.9034	-1.072	-1.4694	8.0224	6.924	2.0258	3.406
-1.7939	-2.575	-1.8415	-2.0973	-1.3801	13.149	7.0165	5.2791	4.0074
-5.1019	-7.629	-4.1065	-5.4108	-4.6683	2.987	4.1746	-3.043	2.5255
10.078	10.695	10.487	9.4927	9.8594	13.928	16.213	12.343	16.065
23.824	24.462	31.013	22.347	23.004	38.773	29.396	25.765	27.596
7.5426	-1.3387	9.7542	5.4801	7.6265	13.142	19.591	9.9621	14.022
2.9952	-0.6071	1.7811	4.0167	1.1949	4.9407	-3.7759	3.9209	9.6418
-0.7557	-8.322	-0.2247	-0.7969	-0.5269	7.7089	3.4263	3.6878	6.0897
-10.344	-3.7059	-9.5454	-11.085	-9.0155	-3.0512	-6.1722	-3.2901	6.6541
-8.568	-11.335	-8.7052	-8.8492	-7.2677	-0.7851	4.7562	2.1683	8.5751
-3.0498	-3.6634	-2.0578	-3.4629	-3.1123	4.6468	4.1945	0.6538	4.5329
-7.3134	-3.7398	-7.4072	-7.7867	-6.678	7.73	4.4746	1.6053	-3.1282
-22.691	-10.993	-22.666	-23.178	-22.172	-8.2139	-7.5308	-17.651	-20.099
-6.3405	-6.8154	-3.7922	-7.3432	-5.7825	1.8055	-0.6125	-4.0924	2.036
2.796	4.2713	0.6563	3.792	0.88	3.6066	-3.1208	0.934	8.3107
-11.688	-12.401	-11.269	-12.629	-11.135	2.3081	1.1724	-5.5826	3.6719
-9.6245	-6.526	-3.9939	-10.98	-8.8403	-0.5166	-9.1714	0.3769	-2.649
-24.365	-15.883	-26.336	-26.046	-23.726	-18.589	-25.383	-20.792	-18.161
-21.142	-12.166	-22.018	-20.474	-20.695	-10.416	-9.5642	-9.4093	-14.033
-19.704	-26.555	-20.456	-18.745	-19.066	-8.78	-11.372	-6.1229	-9.8373
-7.9931	-15.694	-6.3247	-8.5085	-7.3176	4.2115	5.3989	10.586	7.9199
-18.345	-14.261	-16.893	-18.855	-18.194	-4.3059	-7.9813	-17.363	-17.735
-4.7618	0.1473	-5.4198	-3.886	-4.637	1.9676	0.1599	1.7008	4.7651
-13.009	-15.477	-10.557	-14.099	-12.826	-3.977	-0.2905	-5.2179	-9.4284
0.647	1.3336	0.2105	0.5669	-0.5254	3.7415	-1.5434	2.2737	7.2359
-1.0183	-0.0439	-0.3346	-0.1394	-1.4829	1.136	7.8878	5.8794	13.618
-10.17	-11.693	-4.2845	-11.77	-9.7847	-1.6348	-5.6631	-1.2517	-3.96
-3.7132	0.5916	-2.9659	-4.2701	-3.4263	4.4377	-0.8735	-0.0461	10.269
16.324	9.9051	19.782	13.514	17.012	30.103	24.282	25.344	24.296
-1.1409	-2.7515	0.5198	-2.7264	-0.8396	9.2685	13.028	6.6957	11.934
-0.7812	-3.0159	-0.7664	-0.5423	-1.3293	0.7814	3.4365	2.2054	11.73
-2.3167	5.0216	-2.3145	-1.9148	-2.5125	-0.3035	2.3823	2.0501	4.207
-5.8924	-3.3255	-7.1041	-7.9322	-6.2386	6.4154	-2.5105	1.5447	0.5277
-1.1907	2.5095	-1.9209	-0.911	-2.0939	-0.9056	0.4953	1.5683	1.058
8.3681	11.374	13.098	7.2199	8.5401	19.799	11.541	14.575	16.148
-15.081	-16.094	-14.133	-15.627	-14.011	-6.6863	-3.2195	-8.0646	-7.5853
0.0774	2.6733	0.4475	-1.3715	0.5336	6.6138	7.8216	10.078	8.9045
-3.6198	-1.6727	-5.0233	-2.6627	-3.6564	4.5129	-1.2081	-0.3681	1.7601
-0.4073	1.8265	-0.3701	-0.9732	-0.5791	5.5789	-6.4101	2.7517	8.5359
-7.3822	-4.7343	-6.6601	-7.8972	-6.8526	3.897	-1.9028	-4.2186	-2.1732
5.0559	3.5059	5.8469	3.7608	5.1572	9.3255	11.206	11.937	11.325
5.2089	2.8964	5.7795	2.9681	5.5087	12.823	12.596	9.1209	8.9771
-1.8216	-9.7261	-0.3018	-0.6128	-1.4222	1.7126	4.6601	3.6551	3.1357
-3.0195	-1.7775	-4.4753	-1.6151	-3.8897	-2.0904	-0.0099	-1.5618	0.4339
-12.071	-6.5261	-10.699	-13.643	-10.811	5.4612	-6.5496	-0.2523	8.495
-4.6438	0.0483	-5.6136	-4.6141	-4.8037	0.3736	-1.742	-1.4357	-2.1548
-4.0851	-5.324	-3.3571	-4.2196	-3.8203	0.0061	0.7549	6.3426	1.5145
-3.5991	-8.2849	-3.4432	-3.9886	-3.1826	6.008	1.8913	-1.6675	7.4444
-1.0713	-6.5984	-1.099	-0.8377	-1.5679	0.5186	3.4568	2.3213	11.205
-5.0515	-0.6549	-3.412	-5.8615	-4.7359	-2.9973	1.2161	5.6608	1.5477
3.9453	5.7184	4.1931	2.8783	3.3129	11.667	-0.6293	5.3191	4.0024
3.1721	5.7667	0.9511	4.817	2.7789	1.0002	5.7583	0.2939	5.8558
-4.4899	-6.9806	-2.3846	-5.8723	-4.0769	-1.7245	2.9941	4.0419	4.6138
0.9364	3.7391	1.3541	-0.1458	1.9934	10.696	15.146	5.3075	9.1979
2.0028	0.231	0.1196	3.0326	1.6643	0.0082	7.9474	1.1915	5.7113
-1.8315	-1.2831	-1.9347	-2.0387	-1.9089	3.9472	11.651	3.1519	13.697
4.8295	3.5928	3.5951	5.0393	4.0208	2.8071	12.318	13.555	14.126
15.269	11.187	18.899	12.938	15.872	28.698	23.177	24.351	22.264
-6.9564	-5.4245	-5.0645	-8.0471	-5.6498	3.2932	7.8433	3.2728	5.288
1.5382	5.9901	3.3219	0.4913	1.7467	20.393	6.6141	7.7499	10.551
1.5425	4.7465	3.0267	1.0685	2.1161	17.204	8.8406	7.1434	9.4114
5.0803	6.0112	7.2616	4.2268	5.0194	23.948	9.032	7.541	12.585
-4.0067	-1.2221	-5.288	-3.7032	-4.3747	0.6537	0.6916	-1.9326	2.9965
-4.3401	-8.6243	-6.5514	-3.1275	-4.5351	0.1649	3.2261	-1.4357	0.8713
-7.1224	-3.098	-6.6581	-7.3498	-7.2393	-0.1082	-3.1974	0.447	3.1247
-12.434	-12.186	-8.8733	-13.983	-10.507	3.3721	-4.4669	-2.1453	8.3333
-7.3502	-3.5438	-6.4139	-7.6859	-7.2991	0.6578	-2.5746	-0.1457	3.7781
1.9514	-2.4878	0.7083	3.1748	0.1353	4.0474	-1.2168	2.7502	7.3589
-5.5862	-4.1795	-3.2581	-6.1079	-4.8218	7.1031	11.037	3.8904	0.4129
-4.5801	-3.9571	-4.5647	-5.2776	-4.3147	4.9537	0.8817	0.1387	10.977
-7.814	-3.9139	-4.8244	-8.3718	-7.6893	-1.5476	-5.7301	0.7401	0.88
1.1985	1.061	-0.3045	2.3059	-0.5262	2.1875	-1.2382	1.2176	5.6708
-3.9065	-8.487	-3.9999	-3.8539	-3.278	8.5023	7.9926	9.2759	1.6384
1.0956	0.1945	1.0808	1.0035	0.7861	8.1628	5.9644	2.8337	1.3708
-2.341	-6.4066	-2.2739	-2.8916	-2.6192	4.2478	-0.4488	1.4852	7.0694
