# Supplementary material for: The effect of variations in CT scan protocol on femoral finite element failure load assessment using phantomless calibration
Source: PLoS One. 2022 Mar 18;17(3):e0265524. doi: 10.1371/journal.pone.0265524 (PMC8932617; doi:10.1371/journal.pone.0265524)
Supplement: S1 Data — (ZIP) [file pone.0265524.s004.zip › Data/BMD/C229L/Trabecular/C229L_trab_all_Phant_2.xls]

## Sheet: Blad1
155.97	177.31	154.8	156.07	155.9	156.93	148.42	167.05	159.5
212.5	235	208.1	212.2	212.47	215.73	217.49	219.58	216.98
129.73	153.67	134.19	128.52	129.42	124.63	138.35	142.06	139.46
263.26	253.64	268.55	262.59	262.02	274.26	263.86	262.85	265.58
264.03	262.29	268.74	264.29	262.33	281.54	260.13	262.86	266.99
299.64	288.62	297.5	301.1	300.87	300.18	303.75	295.64	302.19
300.76	299.49	298.6	303.21	301.06	313.65	308.27	305.11	300.06
259.72	270.45	273.73	259.04	258.03	274.3	261.65	260.19	258.26
234.5	229.08	236.62	235.76	234.94	240.94	247.12	235.74	237.52
303.25	304.45	307.39	304.59	303.64	308.75	309.3	304.78	313.88
347.26	339.18	347.18	349.99	345.03	350.27	351.42	360.12	347.76
250.18	261.66	248.15	251.46	249.28	255.92	251.79	249.8	254.06
258.12	253.65	259.86	257.98	256.39	264.37	257.89	257.8	258.69
290.78	315.22	297.61	292.2	290.59	314.34	296.11	305.5	307.5
153.91	160.88	149.25	156.77	152.29	154.59	156.15	163.87	157.54
215.57	234.93	222.37	215.01	214.81	219.51	223.96	217.86	227.83
297.04	302.48	295.96	297.6	295.91	300.67	295.19	287.83	291.8
153.39	177.11	155.34	152.1	155.01	157.13	153.16	159.17	157.22
142.43	126.99	142.74	142.54	142.26	146.03	143.87	146.7	143.25
242.65	255.91	237.69	244.75	242.5	241.64	259.77	248.36	257.61
333.15	361.16	329.81	331.77	331.15	340.04	334.06	332.74	336.19
343.67	347.76	344.95	341.78	345.18	347.26	359.47	353.8	348.1
303.76	303.16	306.45	305.91	303.78	317.08	313.47	312.68	320.95
300.49	300.03	300.5	302.89	301.37	308.24	304.67	301.56	309.27
256.7	245.25	261.84	256.42	255.11	264.18	259.53	256.97	254.1
335.45	336.04	342.38	333.52	335.77	337.73	313.32	328.06	331.85
334.7	344.71	332.16	338.03	333.95	345.69	335.96	331.34	340.35
339.5	342.35	341.64	338.71	340	343.71	333.37	340.42	344.24
195.09	208.62	195.83	193.5	195.08	200.8	188.63	196.03	201.39
229.48	223.72	218	229.16	229.36	221.18	222.05	229.35	241.99
208.97	208.24	209.45	207.68	208.34	211.05	201.98	212.09	213.46
166.9	159.84	164.58	165.27	167.27	174.54	166.85	176.46	174.35
308.5	313.94	309.06	308.6	308.36	308.19	318.37	309.78	323.39
222.26	226.98	226.29	221.31	220.71	234.18	215.81	222.88	225.86
340.25	345.72	343.61	339.08	341.02	347.52	339.97	347.44	344.4
244.51	241.76	241.43	242.55	244.43	249	249	254.49	253.62
269.45	274.37	269.79	269.68	269.51	286.45	273.12	285.85	285.58
227.3	244.41	231.32	224.41	227.7	249.11	241.32	239.12	234.62
234.55	238.81	234.39	231.76	233.76	242.91	235.66	237.17	240.74
176.92	202.64	174.24	173.6	178.12	181.8	171.95	183.41	180.86
218.96	209	215.74	218.45	216.96	209.81	222.34	208.57	218.75
293.79	295.31	283.02	296.24	294.58	296.47	295.47	294.41	300.52
199.67	230.98	198.75	201.19	198.79	208.87	205.37	217.74	205.79
334.06	338.84	335.68	334.46	334.31	335.87	323.26	328.43	337.75
277.07	282.13	278.98	274.82	276.49	292.68	279.11	285.18	276.51
212.02	218.75	213.07	210.74	211	216.73	204.78	214.07	215.47
278.33	274.47	279.42	281.16	277.12	283.16	273.6	273.93	283.04
116.73	131.96	113.62	116.22	117.41	117.99	138.87	131.39	123.71
347.25	347.12	349.07	347.57	345.8	361.37	350.63	351.27	350.76
345.56	346.2	341.67	347.8	343.66	352.7	346.28	347.43	348.33
258.45	246.29	275.09	256.88	258.7	291.35	260.43	270.34	280.48
341.44	346.84	333.88	346.03	339.48	334.67	343.81	340.47	339.12
215.16	230.77	213.4	216.13	213.52	220.22	216.26	210.99	209.64
235.02	240.02	232.98	234.22	233.86	241.88	235.49	235.64	240.94
288.33	291.37	279.7	291.1	288.62	295.85	289.51	289.83	295.81
241.49	240.04	241.76	239.86	241.25	250.92	241.41	248.89	258.16
176.77	187.55	174.87	174.76	177.54	182.4	173.08	182.33	184.5
183.38	170.81	190.24	178.59	184.04	192.05	181.04	187.14	194.35
272.73	269.86	280.22	272.75	272.48	297.73	280.57	281.89	282.79
295.28	286.62	291.53	297.9	295.38	309.67	302.81	306.25	300.7
353.81	354.43	349.57	356.14	351.22	355.23	363.83	355.68	352.31
163.95	158.44	163.47	162.19	164.32	171.65	165.37	174.8	173.18
156.42	157.21	158	153.63	157.9	167.88	157.25	171.52	168.22
181.4	180.74	181.05	180.46	181.11	184.29	180.38	188.47	185.74
329.82	344.77	328.28	329.3	328.78	326.41	338.67	333.79	333.22
273.16	280.69	275.22	274.03	272.96	292.12	276.93	290.77	291.6
278.01	298.94	279.6	277.51	277.94	294.48	281.01	287.46	289.07
248.17	244.62	252.8	244.72	247.54	264.2	255.29	254.63	259.34
144.4	142.48	146.07	148.36	142.67	151.12	141.24	148.21	146.25
347.98	339.39	347.25	346.97	347.64	342.97	372.4	354.62	349.36
121.48	127.42	118.68	122.04	122.41	131.17	127.81	133.68	130.2
157.31	185.42	157.89	153.43	157.15	159.03	158.56	166.67	161.69
272.47	274.35	268.02	270.29	273.19	280.13	285.62	288.68	292.97
215.51	204.71	214.11	213.66	214.84	214.63	207.16	212.45	220.32
236.18	254.42	237.65	238.2	236.14	242.63	245.34	232.9	238.14
241.74	244.72	235.4	240.51	242.92	239.03	250.22	254.35	255.42
292.56	274.88	285.27	293.61	293.74	286.68	297.45	288.83	298.09
213.73	218.61	214.49	212.7	213.39	216.6	204.09	211.68	222.42
315.29	319.48	322.09	317.81	315.71	327.85	316.83	311.3	321.92
106.34	122.42	111.42	104.66	108.25	124.07	118.97	115.96	119.27
163.37	156.79	157.55	167	161.46	163.23	163.67	172.34	167.48
157.07	153.49	156.48	147.29	157.6	161.34	169.97	167.69	163.77
341.16	331.14	338.77	344.07	338.91	352.44	340.55	336.37	337.67
344.49	361.22	344.88	343.32	345.26	343.36	341.42	349.08	340.34
277.08	269.28	279.24	275.11	278.07	286.3	278.28	286.54	290.5
314.08	329.8	307.52	316.06	312.07	324.47	327.21	333.63	339.47
266.86	282.41	267.45	267.6	267.17	284.11	276.61	272.86	271.65
311.19	321.2	309.19	311.7	310.57	320.4	326.62	322.23	334.42
283.68	273.59	280.96	284.24	284.3	297.61	288.69	303.77	304.26
275.37	263.2	272.91	275.96	275.03	281.34	282.45	278.63	276.95
198.68	223.88	201.15	197.5	198.08	193	193.36	202.46	192.42
192.62	199.55	192.04	188.79	191.74	192.16	184.67	195.06	188.58
276.87	289.12	282.96	273.93	278.6	286.18	294.36	288.81	282.66
287.26	300.7	290.6	285.83	286.5	291.25	281.16	283.2	286.23
261.93	266.38	254.39	264.35	262.08	257.79	260.33	263.6	267.25
181.26	179.15	181.56	181.85	181.07	187.05	183.7	188.26	187.66
135.06	139.17	135.64	132.98	134.5	131.31	142.25	150.76	139.01
314.53	324.46	318.26	316.1	313.73	318.95	316.92	316.75	307.02
202.56	188.9	204.55	203.42	203.04	215.39	199.43	209.3	210.56
198.69	221.78	197.13	199.11	199.64	216.35	209.23	211.04	209.96
340.38	346.77	341.55	341.28	340.11	340.47	341.62	342.71	343.99
203.21	228.3	204.74	200.56	203.67	207.55	193.5	200.99	206.9
286.71	287.88	291.53	286.85	286.34	296.4	284.65	284.61	297.14
309.67	339.94	307.5	305.67	310.34	317.03	312.98	313.41	325.65
190.87	187.8	189.91	188.32	190.37	197.96	191.73	193.62	191.19
173.89	172.63	165.97	173.97	173.44	176.52	178.74	182.72	181.69
333.26	341.34	330.88	334.62	331.81	339.94	336.57	327.64	332.49
350.89	362.05	347.35	354.83	347.33	347.65	350.78	351.86	351.75
298.61	292.53	292.53	299.38	298.04	300.75	304.43	314.85	310.06
312.14	324.42	310.51	311.9	311.64	320.56	322.28	318.75	326.6
179.79	201.63	174.63	180.06	180.14	184.47	185.18	195.24	182.69
193.49	223.55	190.38	191	194.05	195.75	184.11	194.34	197.2
351.83	338.52	354.64	346.94	354.75	372.85	360.33	373.2	364.24
220.73	223.44	224.54	219.2	219.33	232.34	214.94	222.07	225.71
183.63	175.41	182.16	184.55	183.48	181.36	178.55	190.74	186.28
254.35	259.79	259.74	253.55	253.47	272.19	256.24	266.59	266.13
349.63	340.23	346.93	351.96	346.68	360.1	351.97	347.19	347.42
315.08	304.03	322.08	313.85	315.32	336.05	315.81	319.62	323.13
301.77	302.89	309.24	299.4	301.94	324.44	302.82	307.91	316.57
195.83	203.41	196.52	195.56	195.56	193.92	186.46	200.64	194.26
358.02	356.93	356.49	358.22	356.41	364.03	364.83	366.42	360.24
320.56	333.45	321.05	316.67	322.39	321.33	327.81	322.1	325.43
312.96	319.87	311.77	313.13	311.97	329.2	326.36	329.37	337.1
158.63	154.67	153.12	159.89	156.53	153.37	159.27	170.22	165.17
342.15	356.25	338.1	343.45	339.35	338.5	354	348.11	349.18
244.21	255.16	241.18	242.6	242.71	249.2	244.47	246.38	247.16
267.77	268.7	274.5	264.63	268.22	271.9	265.15	255.69	263.98
184.89	208.81	190.4	179.72	186.01	192.03	182.44	191.9	187.75
292.84	288.11	301.6	290.45	291.66	308.14	300.88	308.48	297.6
324.65	340.2	326.11	325.96	322.94	330.93	329.06	311.66	315.53
364.29	368.96	371.05	361.78	363.49	368.67	373.31	370.64	358.91
339.22	349.38	341.55	337.42	339.69	342.62	333.55	341.56	342.03
343.25	346.43	344.29	342.51	344.9	345.73	347.79	350.72	341.4
273.92	294.19	277.25	275.11	273.37	281.47	273.9	279.32	285.89
298.99	302.87	301.49	295.94	299.07	316.34	306.87	312.7	314.97
350.72	357.61	344.93	351.43	348.34	353.42	362.91	352.3	350.18
251.83	260.7	252.17	247.25	252.63	259.06	262.82	263.01	270.67
336.75	337.82	339.7	335.36	335.18	350.33	343.51	339.7	339.08
310.55	306.42	310	308.59	310.26	320.78	317.16	316.48	312.3
278.88	295.73	279.37	277.15	278.5	286.52	282.39	286.68	292.73
290.26	277.63	288.13	292.39	290.38	301.95	287.98	297.81	298.61
344.15	345.86	340.82	344.85	342.06	354.16	342.12	338.08	341.36
281.92	281.65	292.41	283.12	281.8	297.82	279.12	282.66	291.76
166.8	160.78	166.66	165.41	167.68	180.91	174.26	183.05	174.62
259.67	266.51	247.46	263.41	259.47	258.56	258.9	265.45	267.89
275.05	272.95	272.22	270.11	275.4	275.2	282.45	273.47	269.75
234.8	232.43	237.68	235.92	233.17	241.67	242.34	226.24	238.64
187.01	201.63	191.3	187.62	187.06	179.84	183.13	192.91	190.1
287.08	289.03	296.64	287.62	286.78	312.92	291.69	299.25	301.1
274.11	292.76	270.98	274.83	273.66	278.7	277.07	280.26	279.93
287.31	281.3	291.5	285.49	286.23	300.61	290.02	297.7	288.61
224.32	225.56	230.88	224.18	224.3	232.38	233.51	230.38	236.6
152.06	144.5	157.67	152.18	153.57	171.98	165.5	168.88	167.91
304.53	309.09	300.97	304.64	304.11	305.63	307.49	294.54	293.92
165.04	155.15	159.75	165.18	163.61	160.97	158.96	170.08	167.61
171.39	158.09	170.51	175.56	170.21	158.42	163.41	164.42	173.76
358.66	357.6	359.1	360.69	355.38	368.67	363.46	365.89	362.67
351.18	362.01	350.82	354.08	348.92	356.22	354.11	354.77	348.85
177.91	163.94	187.09	176.11	178.86	195.97	175.9	187.37	191.12
308.46	305.98	307.19	305.96	307	309.22	304.35	305.28	305.46
187.86	185.23	177.9	187.27	188.67	188.81	190.55	201.73	197.76
161.62	157.93	167.17	154.6	163.15	171.15	161.99	172.92	173.18
170.96	182.02	174.21	167.23	170.55	175.34	169.27	170.98	165.45
321.81	325.81	324.36	320.07	323.42	324.6	323.42	320.12	319.39
253	245.55	260.54	248.53	254.54	269.27	258.45	255.73	271.31
308.72	326.05	309.54	308.83	310.01	321.69	320.92	316.82	327.27
314.62	314.28	313.82	313.74	314.09	324.21	318.79	317.52	319.12
254.67	257.79	240.51	257.55	253.39	232.72	240.76	247.52	239.31
272.32	285.65	280.58	277.11	271.57	278.93	263.36	274.26	270.88
329.02	336.87	331.65	326.97	329.3	343.2	329.95	334.28	338.67
169.06	164.2	167.16	172.07	169	169.58	171.89	174.98	175.22
141.34	128.84	147.93	140.21	142.36	150.08	147.03	155.02	149.52
124.34	130.73	128.13	126.16	124.66	135.1	127.37	132.2	133.16
166.71	164.22	158.16	168.58	164.54	159.06	157.89	169.78	167.36
200.98	204.24	201.93	202.38	200.51	201.82	190.4	194.55	191.6
239.85	260.55	240.01	241.62	239	247.17	238.68	243.33	242.43
303.83	305.87	304.8	302.57	304.04	315.53	308.04	310.91	307.81
307.4	323.41	301.3	310.47	305.55	299.97	293.63	303.39	299.32
276.8	290.43	279.49	271.97	278.38	287.12	292.68	293.59	290.29
277.06	287.6	285.89	275.65	276.63	288.15	286	286.5	285.58
279.51	307.39	288.79	277.35	279.07	290.31	289.54	289.35	286.47
248.15	239.74	240.17	253.08	247.19	249.59	252.94	258.04	250.59
339.48	333.92	338.46	340.67	338.09	346.34	328.07	342.66	349.28
244.42	260.07	245.62	245.16	243.49	246.39	240.94	238.67	248.71
202.71	199.86	215.56	202.47	203.11	225.39	195.71	204.96	211.14
234.89	229.58	232.37	237.16	234.36	238.92	227.16	233.09	238.17
215.81	216.01	214.67	214.13	215.12	216.49	204.58	214.01	219.02
296.9	298.24	297.92	296.29	296.57	304.42	296.53	298.41	310.01
237.46	233.65	228.55	238.8	236.97	229.59	231.23	235.91	242.58
254.65	259.6	252.93	256.46	254.5	256.36	249.36	255.71	259.26
341.8	349.14	341.7	341.23	341.68	345.31	339.64	350.36	351.6
347.72	359.36	345.91	348.46	347.35	351.46	355.42	356.52	347.92
356.4	350.32	354.84	351.97	358.04	373.43	371.86	370.38	364.87
269.17	261.89	267.56	271.45	268.77	274.74	267.4	274.38	280.67
364.84	378.07	367.15	364.87	363.53	368.39	359.56	368.15	368.2
304.46	303.5	303.36	300.54	303.99	311.66	311.45	311.23	316.48
294.44	337.12	298.12	288.73	293.75	297.81	301.62	297.4	295.21
355.86	352.06	354.91	356.65	353.07	362.33	361.45	364.51	361.33
216.55	254	213.59	218.56	216.38	235.62	219.06	229.79	235.11
218.34	256.01	218.77	216.4	217.66	235.99	222.13	231.56	222.08
317.93	348.84	316.27	318.17	316.77	319.91	317.7	311.82	313.84
256.19	248.41	260.98	249.85	257.61	258.82	263.3	253.77	261.84
336.54	348.81	335.96	336.64	336.82	334.82	323.8	331.93	334.95
270.93	290.11	256.23	273.4	271.82	271.77	274.1	270.86	277.42
310.53	334.79	304.68	313.41	308.75	303.07	297.2	305.09	301.55
332.79	312.47	331.13	334.24	332.23	341.95	329.54	332.57	343.17
313.63	324.84	313.66	313.11	313	309.85	310.09	313.09	308.39
284.38	278.24	277.19	280.39	283.75	271.38	271.87	279.08	275.07
333.45	344.04	332.3	329.23	333.31	328.09	329.04	341.81	335.27
304.47	300.41	306.25	303.18	304.36	315.35	307.3	304.78	302.29
225.38	237.86	228.39	220.21	225.67	242.73	225.11	233.35	233.54
181.21	196.95	176.75	181.72	181.3	181.59	180.34	183.61	182.91
289.8	311.97	286.74	291.24	290.7	301.93	297.38	312.05	313.37
245.61	255.15	243.59	246.01	245.63	249.39	253.82	253.85	253.01
160.03	178.78	161.73	156.15	160.09	168.22	159.46	168.63	166.01
110.63	122.29	114.27	110.01	112.38	127.34	120.46	120.87	123.59
123.73	130.68	125.23	125.59	123.61	130.28	131.72	129.23	131.33
120.13	141.97	117.18	120.22	120.97	129.35	128.37	132.28	127.83
348.99	355.28	342.47	346.09	347.5	338.64	340.57	350.97	349.09
192.81	183.59	198.09	191.02	192.01	195.32	184.31	185.19	191.48
143.23	129.42	146.36	141.03	142.78	141.03	145.6	155.64	149.43
332.9	339.29	332.1	334.87	331.2	339.02	340.87	334.01	333.87
348.82	344.59	349.1	350	347.15	352.64	352.19	359.43	348.84
300.68	311	295.61	307.19	298.84	293.17	282.82	295.58	292.87
291.83	310.09	285.88	293.48	291.54	300.31	293.54	299.27	295.73
228.25	229.98	228.38	224.7	227.97	235.42	230.64	225.07	230.55
226.83	233.9	226.94	227.67	226.51	232.63	230.03	230.41	237.55
173.22	193.32	173.52	166.24	172.1	175.58	168.22	172.6	168.99
239.44	254.92	245.26	241.48	239.09	254.44	235.9	248.08	246.64
285.36	289.22	288.58	284.38	284.27	296.77	290.21	293.01	286.11
318.52	328	319.22	315.97	319.09	317.48	325.49	333.71	319.55
227.84	236.18	227.49	227.69	228.67	251.81	241.72	238.4	240.86
144.87	176.79	145.49	143.97	144.13	140.29	145.91	156.03	152
112.69	121.1	113.84	112.31	113.83	110.28	144.13	132.43	124.2
331.21	333.66	334.08	330.04	331.12	332.61	318.93	331.69	329.31
217.23	232.42	218.31	212.42	217.21	224.34	225.67	230.1	225.66
172.77	182.57	172.87	162.06	172.45	179.58	174.81	176.72	171.91
317.44	314.59	314.53	317.45	316.02	332.59	327.4	332.31	331.08
253.59	252.21	256.06	252.82	253.53	268.21	258.68	265.12	264.47
290.06	310.92	285.61	289.45	288.78	291.27	288.85	290.29	297.52
372.17	383.09	368.72	374.01	369.64	365.92	358.27	372.88	366.43
306.66	312.05	312.65	302.91	308.92	329.23	319.4	313.66	329.19
232.98	257.73	236.04	233.73	232.43	241.17	236.68	240.38	241.74
280.01	298.46	276.85	280.32	280.24	288.91	285.37	281.34	284.68
320.45	318.53	330.16	317.82	321.97	344.1	322.44	317.57	330.81
126.51	133.74	135.73	124.82	126.63	145	139.5	135.88	137.74
126.88	134.22	130.65	127.96	126.87	137.4	137.37	133.29	136.04
169.06	167.79	164.13	171.95	169.04	151.35	165.22	161.87	168.81
187	183.31	182.68	186.71	186.78	187.21	183.32	183.58	184.59
164.95	167.05	160.96	169.18	164.5	149.04	157.11	160.81	165.64
333.59	339.79	335.51	334.5	332.56	336.69	333.7	335.75	339.56
322.14	333.16	322.06	323.58	321.27	332.32	332.02	324.76	325.61
327.03	326.65	324.57	326.75	326.14	335.88	332.94	321.95	328.85
354.23	341.17	351.59	357.64	350.98	352.82	348.47	356.38	359.96
309.45	320.98	312.53	308.02	309.98	329.08	326.08	323.12	336.46
302.88	301.63	291.77	301.97	301.5	300.04	311.06	316.29	312.01
326.08	319.08	327.74	325.37	325.57	343.85	335.15	334.07	337.5
189.53	203.38	189.21	186.63	189.58	186.95	184.18	183.51	184.41
350.64	360.78	345.03	355.74	346.25	341.17	345.37	344.49	338.83
318.13	309.25	318.25	315.35	320.01	317.76	324.87	319.81	323.81
356.08	331.85	351.74	359.61	351.77	352.78	347.72	356.89	361.63
336.57	338.71	333.26	336.79	336.72	335.14	335.83	336.72	330.58
345.91	340.14	342.62	348.09	342.09	338.8	346.78	343.38	341.85
154.81	158.55	159.31	155.26	155.82	164.23	163.02	164.36	157.79
322.23	332.58	326.91	325.42	320.54	324.73	318.13	310.98	307.38
168.61	179.55	171.97	165.94	170.33	168.42	180.59	150.37	167.47
263.1	283.22	259.01	265.55	263.52	272.18	277.81	269.48	272.18
266.24	287.33	266.02	264.31	265.07	273.15	268.42	272.92	267.18
259.05	269.5	263.64	259.84	259.76	280.52	266.91	265.6	263.36
252.57	263.1	255.87	251.24	252.4	269.14	262.58	265.99	261.16
225.7	253.05	238.16	218.4	225.26	248.32	231.98	230.49	227.7
272.29	284.93	261.24	275.43	273.07	273.95	276.92	271.42	277.66
281.54	281.16	284.57	276.9	280.89	291.27	283.51	287.08	287.48
304.24	311.05	308.25	302.74	305.61	299.9	308.47	295.25	319.05
264.51	317.44	270.43	255.59	266.22	275.91	268.18	259.94	278.71
327.81	328.12	326.84	331.79	324.75	326.29	316.46	312.9	312.46
266.09	290.61	267.63	259.85	265.61	269.07	272.69	265.98	261.27
282.77	327.86	288.53	276.27	283.5	295.27	290.11	283.84	299.8
162.94	189.71	168.49	161.54	163.47	177.72	164.32	166.25	159.56
279.6	286.28	282.18	278.31	281.39	286.04	292.46	288.47	282.51
253.76	309.18	256.68	253.25	254.39	258.46	262.36	257.15	258.65
202.68	226.36	208.61	200.58	202.82	216.5	205.59	200.56	202.68
188.35	186.16	181.21	190.01	187.85	183.83	187.99	195.48	182.21
291.33	323.69	289.84	276.61	290.62	291.08	292.6	289.66	290.74
284.03	280.1	284.08	285.19	284.06	294.23	288.58	286.54	286.65
114.04	117.19	116.16	114.12	115.08	115.81	146.66	133.75	124.95
195.07	195.07	191.29	194.24	195.16	196.45	202.93	199.68	204.63
194.09	182.99	200.27	192.32	193.19	196.86	186.01	185.78	192.5
275.96	269.69	280.77	272.08	277.42	284.44	294.99	289.49	283.05
267.16	255.24	268.88	261.07	268.86	277.13	284.63	285.28	278.53
335.5	328.83	330.73	338.54	333.16	338.1	336.75	325.14	330.41
255.36	270.96	263.71	250.62	257.04	265.94	261.73	254.54	266.18
324.91	325.33	336.17	322.67	325.29	337.85	334.82	329.8	333.21
348.53	352.26	342.33	350.59	344.71	343.04	357.46	355.63	356.53
322.85	319.48	325.59	319.85	323.53	327.25	332.62	327.34	327.04
280.83	294.07	281.87	274.89	280.14	285.93	281.58	278.15	280.55
280.71	285.94	280.58	281.73	280.52	288.8	280.09	275.14	281.91
202.69	197.25	199.37	204.37	201.77	206.49	205.51	219.59	204.7
295.73	315.55	290.93	302.22	294.23	286.65	279.2	293.08	287.7
234.13	231.33	230.07	232.44	233.72	236.91	232.46	238.61	249.09
302.84	316.99	301.57	302.58	300.7	296.03	282.71	285.77	288.35
173.31	193.99	177.53	175.68	173.43	182.18	171.61	183.55	182.25
170.19	171.45	167.08	170.68	169.34	168.21	163.55	166.89	165.12
269.95	277.36	270.12	268.17	269.53	273.63	272.22	268.95	272.92
310.35	327.2	312.92	309.33	311.52	309.36	315.73	324.82	312.34
307.42	309.96	307.03	308.25	306.1	300.14	294.06	299.92	295.68
295.17	302.92	296.37	291.67	294.97	290.83	292.47	293.38	289.87
329.26	336.04	331.91	330.61	329.52	330.04	333.51	345.49	328.64
282.11	286.14	283.74	281.59	281.28	293.48	284.84	287.24	281.94
325.93	333.86	333.51	328.97	324.86	330.34	326.47	320.75	311.7
286.15	296.8	289.05	285.81	284.96	286.4	276.34	279.92	281.46
315.3	307.02	317.82	316.6	313.66	311.37	300.79	305.48	302.9
298.07	304.72	298.61	293.79	297.52	311.09	303.37	299.57	305.66
195.66	208.62	201.5	189.92	197.02	210.11	196.56	190.55	198.34
331.65	336.49	330.83	334.11	331.09	326.28	336.21	334.81	331.84
329.12	325.77	331.28	328.71	329.26	342.85	331.2	331.5	336.35
322.94	331.67	326.6	322.12	323.53	326.66	325.74	339.11	325.21
126.43	122.83	129.57	124.76	126.62	128.78	132.36	137.89	128.58
145.77	169.83	145.97	143.55	146.08	148.16	146.98	145.44	142.17
246.5	285	247.77	243.36	245.71	271.52	252.38	257.7	262.49
243.24	235.67	240.3	244.69	242.54	248.63	237.4	243.65	247.27
326.86	343.35	325.84	323.8	325.97	323.57	330.74	329.55	329.72
249.57	256.6	246.81	250.18	250.16	256.98	255.67	253.84	259.13
244.93	243.04	247.62	234.28	245.46	245.89	239.48	239.24	239.79
325.42	323.56	327.64	324.47	326.01	328.9	328.72	336.66	326.92
337.81	349.94	340.85	334.55	339.33	348.17	341.33	340.57	339.17
216.94	248.39	215.24	215.04	217.45	235.31	231.12	228.92	228.76
229.5	279.66	225.9	230.28	228.6	247.69	237.98	243.12	244.45
168.64	187.66	174.09	167.59	169.25	185.95	164.27	174.58	170.09
168.55	164.66	165.5	168.71	167.85	167.07	163.39	166.35	164.06
150.26	151.61	145.9	151.49	149.15	152.26	153.25	160.17	154.1
246.94	290.96	248.44	247.1	247.15	260.96	243.91	251.36	259.28
311.07	328.65	312.07	308.47	312.26	310.01	322.36	326.28	316.32
338.73	351.6	338.69	340.65	336.2	335.31	342.95	338.06	337.22
352.96	379.36	342.32	356.55	348.34	342.18	360.17	358.53	357.83
327.08	315.95	332	328.12	325.76	327.71	322.19	322.95	319.66
351.16	369.81	349.64	349.25	350.35	351.05	346.38	353.42	349.01
321.74	329.63	322.14	320.32	322.11	327.38	317.94	325.99	324.52
288.3	295.61	285.03	286.33	287.69	290.64	288.93	281.09	282.58
297.15	297.05	292.53	296.35	297.38	300.86	299.64	303.14	296.79
250.54	259.08	247.03	252.07	250.29	250.13	243.48	242.77	242.33
229.7	219.57	231.14	233.12	229.91	240.54	232.37	235.94	233.4
189.31	175.78	196.45	186.97	189.36	194.29	187.37	189.66	198.74
346.74	345.77	347.66	347.02	344.37	351.37	334.21	354	358.26
264.27	274.42	255.32	265.01	264.03	259.45	254.49	265.82	265.78
183.28	181.99	185.29	183.23	184.13	200.08	190.3	189.9	185.97
212.09	226.39	212.7	212.58	213.13	236.65	232.32	228.26	228.07
285.75	299.53	285.77	287.76	285.03	280.73	286.92	283.71	283.39
216.78	213.82	212.6	211.32	217.46	218.33	210.55	216.21	217.41
293.15	297.5	288.88	292.4	294.45	290.61	294.69	288.07	296.86
269.74	310.7	273.76	265.46	269.84	287.09	272.78	274.76	282.05
211.92	212.66	207.15	212.46	211.05	203.81	200.11	205.86	208.51
204.04	212.42	206.35	202.38	203.36	205.71	193.8	199.27	200.01
213.43	221.98	209.57	209.67	213.39	219.43	216.44	214.39	211.14
267.97	296.13	267.14	273.48	267.21	270.69	258.61	271.86	268.19
311.18	302.82	308.83	311.79	310.32	321.06	329.28	325.54	338.03
278.61	282.62	280.75	280.1	278.14	290.21	281.72	281.79	279.31
246.6	252.75	246.65	246.99	247.11	250.93	247.34	245.63	246.1
343.87	358.34	347.79	343.68	342.47	353.69	349.55	356.33	351.79
299.01	335.02	297.71	296.94	297.85	303.32	310.99	307.78	305.93
274.17	321.74	272.58	272.98	273.66	266.05	268.6	266.97	269.46
118.68	115.96	113.53	119.98	119.26	120.07	133.79	133.79	125.24
135.92	136.7	138.01	138.16	135.43	146.23	141.85	145.99	144.65
135.36	130.58	135.14	138.36	134.53	140.67	135.08	138.38	138.96
145.41	150.59	145.88	143.83	145.81	148.66	146.72	145.54	141.7
131.38	114.54	129.81	136.74	131.03	135.71	137.14	141.19	134.76
345.51	343.11	345.25	345.46	343.67	349.78	348.48	348.49	342.22
310.97	312.35	314.34	311.26	309.85	320.05	313.52	300.89	305.79
338.8	345.62	339.26	338.84	336.9	344.17	335.48	345.97	344.76
315.8	310.67	314.79	316.28	314.52	316.12	314.02	309.39	310.06
342.1	338.21	341	344.04	339.93	339.11	338.59	341.92	346.96
299.89	306.19	297.89	300.63	300.96	305.96	308.54	304.86	316.87
146.9	148.96	150.09	145.29	146.86	152.63	149.83	150.41	145.72
227.55	248.61	229.79	228.48	228.52	250.87	236.45	236.75	235.58
156.84	148.85	160.46	152.5	157.57	161.43	156.14	167.72	167.7
256.04	262.24	259.04	258.24	254.88	254.85	251.35	250.31	255.51
227.44	225.39	222.65	227.07	226.29	221.46	222.82	221.93	232.03
139.81	124.04	140.48	137.6	140.02	148.72	147.78	150.39	144.04
269.55	272.02	260.53	269.52	269.15	266.14	261.59	264.42	271.74
315.41	307.19	305.8	318.73	315.14	318.94	311.32	318.73	319.89
340.79	336.03	341.13	335.94	340.9	344.46	358.41	342.51	344.63
163.43	170.59	170.14	162.54	163.94	180.11	165.17	168.05	161.25
196.97	214.93	199.91	191.86	197.24	211.06	198.13	197.12	195.61
167.88	167.05	171.52	167.77	167.64	173.84	166.25	164.95	160.03
360.42	357.43	357.09	359.4	360.67	367.57	362.33	367.83	361.28
351.54	356.03	348.24	350.8	349.42	358.91	347.11	362.22	358.43
236.63	266.93	247.68	236.02	235.42	263.11	248.34	250.74	248.18
209.94	210.96	213.67	206.78	211.05	224.32	215.79	209.13	211.71
187.47	205.79	194.84	185.68	187.75	200.77	191.82	180.22	183.89
207.47	220.37	206.95	204.23	206.44	206.3	216.86	205.95	216.46
198.18	234.83	201.88	197.52	198.17	206.79	198.18	200.22	199.63
216.32	228.53	210.12	216.09	214.36	200.83	227.91	209.05	225.03
227.87	245.27	225.38	223.05	226.24	218.41	227.11	217.5	224.88
188.04	205.89	190.41	190.76	187.12	198.93	195.39	207.27	197.96
166.09	176.58	163.41	166.07	167.03	179.81	176.94	185.84	176.19
222.34	239.99	231.25	213.23	222.5	226.09	216.76	222.66	219.1
228.55	231.45	224.42	221.1	228.76	238.76	236.7	231.39	237.69
192.27	232.79	193.24	180.34	193.58	203.74	195.99	204.46	199.73
133.81	119	136.66	132.21	134.13	139.68	135.6	137.07	144.37
160.49	156.22	154.47	163.8	160.4	143.15	151.81	157.65	160.63
189.14	190.03	194.19	188.95	188.72	183.38	185.39	192.33	185.42
150.05	182.9	153.9	148.87	151.64	162.76	161.76	164.56	154.74
161.17	171.42	156.12	161.46	162.25	164.76	166.98	170.74	164.76
238.41	245.08	238.29	235.1	238.36	244.9	240.78	242.27	249.1
182.71	179.26	184.54	183.32	182.29	189.71	189.09	195.37	190.96
170.03	191.7	169.64	166.26	170.78	169.64	174.74	179.23	175.5
249.64	270.47	248.8	248.79	248.23	251.31	248.35	251.1	260.19
244.92	277.15	243.63	244.65	244.44	245.34	242.97	241.61	252.03
215.42	207.84	223.78	209.66	215.03	230.95	220.91	215.12	215.25
203.62	206.65	200.42	204.15	203.42	212.11	220.01	219.28	210.71
152.6	154.27	155.59	152.64	152.32	156.47	149.39	160.71	161.19
188.62	181.19	182.19	192.39	187.47	183.7	195.3	199.21	202.9
143.62	158.46	146.93	136.25	143.39	141.76	154.54	154.19	149.92
221.56	223.14	215.72	223.1	220.75	212.85	210.78	217.43	218.79
246.35	252.52	249.83	246.72	246.46	263.13	252.48	248.09	249.7
300.25	296.66	299.27	299.08	301.01	310.33	307.03	306.68	317.23
254.25	284.57	255.91	254.97	253.35	267.35	259.63	265.63	270.23
280.29	286.39	285	281.04	279.26	280.05	269.86	275.56	276
285.5	314.89	284.23	286.1	284.95	279.77	292.3	287.35	287.35
204.39	219.59	211.21	204.28	204.73	220.12	211.76	208.04	211.46
230.16	243.83	231.08	231.07	229.63	236.75	234.49	230.22	237.57
227.48	231.51	231.94	228.31	228.21	251.58	237.65	239.09	236.8
267.07	297.33	269.7	270.92	265.79	276.47	267.63	270.08	272.6
295.29	317.11	298.61	293.72	296.25	294.7	303.66	308.01	297.24
321.74	324.23	323.4	321.26	321.21	320.13	321.83	323.41	318.66
309.48	349.7	305.21	309.5	308.68	317.32	311.89	320.07	313.82
232.82	224.39	234.13	232.1	233.23	239.15	242.19	234.62	236.11
207.15	217.97	210.27	202.88	207.52	215.19	214.24	212.94	212.89
321.84	334.98	320.78	325.3	320.69	331.02	319.2	326.35	321.85
234.6	241.91	233.57	236.02	234.01	240.37	236.26	229.67	236.89
148.72	143.71	148.59	152.9	146.47	149.95	140.1	152.66	149.62
201.62	205.01	198.87	197.14	200.1	204.95	204.14	198.73	194.35
251.47	268.33	252.01	245.26	250.99	268.69	253.87	266.63	267.66
137.08	122.08	133.72	137.49	137.37	141.88	144.86	142.72	145.47
171.28	207.68	176.2	165.83	173.5	190.3	179.26	183.03	182.23
287.61	287.66	296.44	280.72	288.13	296.71	296.53	281.28	281.63
246.66	242.94	251.88	242.32	246.95	263.53	253.81	254.42	265.19
176.65	169.2	175.67	177.25	176.71	177.86	179.13	168.01	175.69
150.83	153.65	144.8	151.96	151.12	136.14	140.12	149.74	151.78
148.87	134.87	150.77	150.58	148.19	150.2	148.55	146.3	151.26
354.1	368.96	349.94	358.92	350.7	354.6	357.53	357.86	349.4
275.15	283.29	274.39	277.27	274.7	263.69	271.34	268.37	269.92
173.97	165.06	173.58	176.96	173.28	168.22	172.56	166.4	174.05
170.44	171.73	168.33	172.93	170.14	156.36	168.14	162.05	171.71
140.93	134.72	142.43	137.65	143.22	143.55	140.92	149.39	142.1
157.76	171.48	154.03	156.62	157.09	157.78	154.6	160.24	163.39
190.86	214.57	195.16	185.22	191.39	193.58	188.77	192.82	192.16
205.63	207.34	203.62	206.54	206.56	218.38	216.52	213.81	207.72
197.3	200.96	197.55	195.53	197.03	201.02	203.01	199.67	202.09
168.82	166.45	169.85	168.24	169.48	171.52	173.38	169.91	172.25
272.55	280.41	271.77	275.53	272.34	262.51	261.93	261.64	261.72
239.33	248.85	242.03	244.31	238.24	239.62	231.04	238.13	230.76
158.17	149.02	159.89	154.58	159.94	166.84	158.39	165.25	165.73
137.72	136.68	140.17	133.45	139.75	141.56	141.69	148.93	137
252.79	267.92	255.57	255.32	251.93	248.74	254.77	253.27	243.27
166.65	170.25	169.53	168.34	166.42	168.71	164.46	170.09	172.9
137.24	123.35	139.07	133.39	138.74	142.26	144.1	149.1	138.76
311.26	334	310.42	306.59	310.92	321.61	312.58	315.51	322.49
164.62	148.67	166.11	164.4	165.76	164.78	163.58	165.53	163.89
343.28	368.34	348.51	339.35	342.08	349.16	352.53	347.14	348.65
340.75	334.92	341.61	344.6	337.61	337.2	328.42	329.1	327.08
310.18	304.39	313.69	308.99	309.36	318.84	315.51	314.65	307.54
187.02	191.65	192.23	187.87	187.71	201.96	193.63	200.6	194.46
162.09	144.87	162.76	167.43	161.4	156.52	154.5	158.62	167.44
141.73	127.1	140.76	144.7	143.07	149.14	142.32	142.83	150.77
168.34	163.15	172.96	170.51	167.8	175.67	172.79	181.04	179.9
179.39	183.04	181.95	176.59	180.69	183.8	189.85	178.19	183.14
239.68	250.13	231.48	240.86	238.32	255.5	251.93	252.18	252.73
219.6	230.03	214.34	220.99	219.26	223.27	224.54	222	226.77
139.42	133.48	140.34	136.68	139.29	140.91	143.31	150.81	141.37
132.71	136.95	135.42	131.2	133.22	136.98	134.05	137.84	135.19
147.06	133.94	147.8	146.19	146.92	149.45	143.83	158.34	151.37
154.34	151.16	156.08	152.54	154.8	155.94	152.14	160.6	155.14
193.94	182.04	189.45	190.05	194.39	197.22	195.52	198.42	203.47
286.27	303.35	288.33	283.49	286.97	283.38	285.94	289.38	283.14
232.41	218	245.65	230.53	232.3	262.4	237.78	238.42	234.86
222.28	243.29	224.8	224.2	221.98	251.21	227.76	235.81	241.99
221.83	243.58	213.52	220.45	222.26	222.21	228.9	233.46	235.51
255.68	262.25	246.59	259.41	253.67	264.95	252.42	256.24	265.68
210.9	206.64	211.63	211.21	210.33	228.1	214.36	224.59	220.16
264.46	277.5	263.74	264.11	265.2	265.06	264.13	264.96	265.04
213.78	204.63	215.05	215.76	213.9	225.24	215.06	220.34	219.52
285.31	307.86	283.93	285.02	285.23	278.24	279.73	281.81	280.12
145.58	131.6	152.62	143.11	147.14	156.68	150.13	161.51	157.59
210.18	202.78	206.07	206.46	209.78	219.06	217.25	217.64	215.02
155.82	152.89	156.62	156.21	156.96	143.98	155.59	157.87	159.08
193.12	198.21	195.95	193.52	193.51	207.53	201.55	208.08	201.67
167.71	166.91	169.21	164.1	169.29	163.23	175.68	164.88	171.58
195.7	216.8	194.04	199.01	195.47	204.48	196.45	209.78	201.56
231.47	224.52	228.12	229.38	230.5	248.03	243.83	247.07	243.93
274.63	296.91	277.62	273.27	276.02	298.36	285.12	285.12	291.11
214.24	234.25	208.14	215.89	213.68	207.16	207.17	217.44	212.09
184.36	172.68	188.73	183.63	184.61	189.88	185.92	188.07	187.35
235.82	238.21	237.89	238.64	235.12	235	229.45	234.93	227.49
306.48	321.86	314.9	308.38	306.9	325.33	314.63	319.15	316.05
179.16	192.94	176.76	177.87	180.29	176.28	190.57	168.18	176.54
206.57	205.89	215.03	204.69	207.76	219.42	200.46	200.8	205.76
350.04	360.55	343	355.81	346.69	341.44	349.82	346.89	344.37
324.32	320.32	325.23	329.25	323.86	340.46	329.4	333.72	326.37
218.77	221.81	217.44	216.19	218.25	221.42	217	223.4	231.26
152.27	166.01	151.93	153.04	153.25	155.79	154.52	158.48	154.76
206.62	213.77	207.12	206.17	207.85	210.28	195.99	202.09	202.07
329.21	351.33	328.85	326.87	327.76	337.72	331.11	335.09	333.72
311.71	359.81	312.79	310.86	312.2	325.58	314.37	316.75	323.55
342.59	343.97	340.79	342.91	340.6	346.08	330.43	349.34	354
215.36	216.37	217.65	217.07	212.9	208.11	217.57	213.74	210.15
137.94	131.69	141.36	136.42	137.98	140.74	134.7	137.41	141.12
124.14	115.68	129.6	121.44	124.77	124.55	121.33	130.28	133.82
163.68	187.2	167.63	165.75	162.85	168.95	168.53	176.59	176.16
252.89	268.07	247.95	258.27	251.37	244.88	251.09	249.96	243.33
263.31	269.54	262.52	260.11	263.67	283.05	266.31	265.88	260.44
121.96	122.96	121.77	118.96	123.19	121.88	106.52	123.73	128.31
316.94	362.7	319.31	318.76	316.59	328.82	320.26	327.63	323.49
248.3	260.13	251.99	247.78	248.88	256.61	253.73	256.99	245.77
311.66	330.36	304.05	314.6	311.24	311.56	307.54	307.05	317.46
201.31	215.82	201.8	197.94	202.87	214.07	211.73	202.06	204.01
286.7	325.98	290.34	287.59	285.53	299.05	282.73	285.49	284.64
299	303.04	296.85	299.31	297.61	294.86	282.43	297.98	290.37
209.84	216.55	210.13	211.03	209.09	219.72	224.9	221.87	214.46
280.19	312.55	283.77	281.23	278.58	293.12	277.42	279.42	277.51
241.76	253.39	240.15	244.16	241.3	242.62	234.1	246.94	245.38
352.51	358.58	353.66	350.55	350.69	364.99	353.32	360.45	357.41
181.98	183.86	183.13	185.05	183.25	181.05	183.02	182.12	182.77
187.3	205.31	186.94	189.46	186.82	189.39	187.65	191.04	190.35
162.12	148.4	166.48	156.65	164.34	164.76	171.02	151.46	162.29
235.89	240.64	229.24	240.2	234.62	236.69	233.95	237.88	232.54
258.36	272.34	254.83	256.26	257.84	256.7	250.35	250.48	247.72
202.86	197.61	195.78	205.95	200.83	198.54	199.22	216.55	208.75
202.23	208.33	201.07	199.6	201.93	209.37	211.38	211.44	206.94
253.07	273.25	255.23	254.96	252.32	249.77	256.65	254.74	243.99
260.03	273.89	255.11	263.32	257.99	256.28	253.72	265.39	254.02
228.24	241.6	225.7	232.46	227.02	232.91	221.15	231.35	224.48
168.53	173.63	169.74	166.2	170.32	163.97	179.35	159.89	168.83
260.82	275.6	255.33	263.45	258.98	250.49	254.67	254.71	247.64
259.31	267.88	253.79	261.64	257.69	249.68	260.73	255.03	247.87
172.1	176.47	168.25	170.66	172.65	166.56	167.52	165.47	169.45
210.38	219.47	207.26	199.85	211.3	220.16	212.05	206.37	209.19
215.05	205.18	215.88	210.81	214.17	222.41	209.64	207.98	210.1
181.97	189.61	178.92	181.66	182.96	178.62	189.6	185.99	185.33
284.32	313.79	287.42	276.76	284.86	298.51	297.28	295.38	296.99
274.51	311.43	273.64	274.55	273.73	290.61	278.58	280.9	280.44
266.09	272.63	263.79	265.12	266.42	272.69	267.25	269.06	280.08
313.69	325.61	316.68	308.28	313.97	320.42	317.11	328.65	316.5
292.29	290.86	293.53	292.77	293.11	306.92	296.78	308.29	299.87
207.09	223.68	207.7	201.89	208.63	218.76	215.49	206.93	210.58
243.13	279.28	243.23	243.91	242.11	247.68	235.72	231.25	230.01
338.22	348.3	343.22	340.03	337.47	348.78	328.85	338.01	347.47
310.73	299.81	306.51	307.2	310.61	309.48	308.23	313.31	309.4
309.1	310.5	310.52	307.07	310.24	302.42	313.26	299.32	329.09
327.47	333.8	328.19	328.49	327.9	326.04	318.17	319.16	330.06
332.16	333.84	337.91	329.87	332.91	336.15	313.02	324.31	331.72
336.95	345.89	338.59	333.68	336.66	333.33	325.99	337.68	333.16
304.37	301.57	306.45	304.42	303.67	316.73	316.81	312.76	323.21
277.26	300.81	278.63	275.44	277.91	281.7	285.14	280.68	289.39
243.08	275.14	249.73	238.02	245.22	254.7	246.85	238.35	254.86
193.19	175.41	188.12	198.58	191.51	194.75	189.03	196.92	193
150.13	146.22	157.3	148.24	152.03	163.04	151.85	154.95	165.6
183.21	170.64	182.37	180.45	184.14	196.18	173.51	191.11	190.76
152.43	138.95	153.58	148.46	152.88	158.33	148.79	161.92	156.54
135.21	151.39	141.86	133.35	137.23	138.33	135.43	139.21	142.73
147.33	129.99	146.88	147.78	147.11	151.69	151.02	155.61	160.46
309.87	315.28	306.76	312.2	310.81	324.13	305.79	310.74	321.23
189.67	192.08	200.63	183.48	191.03	201.74	188.46	191.39	192.03
211.97	203.01	214.44	212.01	212.07	232.5	226.54	227.29	223.41
232.09	226.81	230.24	227.97	232.95	250.3	235.96	236.44	242.84
178.02	171.88	177.06	180.7	178.95	174.21	179.44	176.34	179.47
204.19	189.74	197.04	208.13	202.39	198.49	203.6	207.55	208.21
206.65	218.47	204.98	209.14	205.89	211.91	219.62	211.66	212.55
207.14	221.08	208.74	205.98	207.29	220.02	224.94	216.76	211.33
252.66	256.55	254.51	252.85	251.96	252.63	245.51	244.3	250.57
210.12	209.07	209.58	206.48	209.68	210.44	206.46	203.03	212.66
242.61	244.17	233.18	246.24	241.75	224.95	230.34	237.8	229.37
195.17	192.98	192.06	196.33	194.9	194.6	188.6	199.24	194.99
208.15	205.57	206.41	210.22	206.82	211.59	199.07	215.91	212.76
298.54	312.48	301.68	288.41	299.61	296.79	304.5	291.03	318.09
317.45	328.11	316.94	311.94	317.84	315.53	310.38	311.71	318.85
290.03	291.97	290.84	290.02	290.71	305.56	296.26	302.06	307.09
325.04	340.45	325.46	325.27	325.26	326.07	320.91	325.3	324.92
300.1	321	299.21	292.51	300.69	295.76	301.82	303.99	299.69
212.47	234.26	206.45	208.96	211.93	212.47	212.99	210.69	199.39
249.63	258.23	250.5	254.93	249.02	244.04	236.31	246.37	236.66
207.76	186.6	206.23	210.2	205.67	198.4	206.62	204.09	209.26
168.67	159.51	172.67	169.33	169.48	175	171.3	173.28	173.4
192.05	193.83	191.57	191.2	193.9	200.49	191.67	186.79	194.95
196.29	204.05	203.97	192.05	197.86	213.43	203.1	194.06	198.43
256.28	282.14	255.42	254.61	256.54	266.88	266.1	264.8	268.47
227.5	232.79	223.65	231.06	228.63	221.48	210.74	220.83	215.87
215.56	219.89	223.05	207.4	216.48	231.1	218.73	216.09	220.83
171.63	211.25	174.65	161.24	174.32	192.93	184.29	172.67	177.22
267.32	262.26	257.26	264.62	267.38	270.13	269.92	270.76	273.59
233.19	252.62	247.1	232.02	233.14	263.82	239.35	238.77	235.67
262.49	275.76	258.44	263.85	261.59	264.39	256.81	259.65	268.99
239	237.39	248.84	235.87	237.7	260.51	253.97	248.46	248.87
312.02	308.55	306.34	313.46	310.57	323	328.35	331.97	341.28
310.28	317.51	308.51	308.77	311.01	321.56	319.69	318.25	327.48
314.44	313.98	316.41	312.58	313.69	326.71	319.01	312.51	317.35
301.86	303.92	300.7	301.05	299.95	296.41	282.84	285.25	288.68
313.95	308.56	309.41	314.45	312.14	325.88	324.31	331.03	332.63
209.4	188.02	209.75	212.99	206.41	195.49	202.21	203.03	204.7
186.13	186.94	185.47	188.08	185.45	193.41	185.12	198.19	193.77
250.68	238.06	251	247.26	252.74	259.65	259.84	258.94	257.8
198.67	204.61	201.07	200.98	198.34	214.81	206.46	215.88	211.03
361.75	358.92	358.69	366.4	357.25	366.47	367.07	366.88	361.36
324.68	350.82	319.87	324	322.37	336.1	328.85	326.59	328.78
336.02	354.22	324.38	338.18	334.31	330.16	330.72	343.12	336.67
247.79	243.14	251.3	249.29	247.93	257.14	247.39	259.94	249.49
267.03	251.77	265.25	265.75	267.14	275.59	274.77	279.85	276.72
302.67	328.5	302.05	303.51	303.88	317.36	308.08	309.27	315.88
293.63	313.18	294.9	294.16	293.39	306.18	294.96	304.22	298.6
257.85	263.16	263.84	252.21	258.55	268.58	261.97	261.6	267.13
282.53	333.14	282.1	281.27	281.68	298.11	285.85	287.23	287.89
152.44	152.06	154.17	150.85	153.74	159.12	152.78	157.71	159.45
189.97	181.99	182.85	192.67	189.18	186.88	185.28	195.86	193.97
205.05	204.29	210	207.65	203.72	216.34	196.7	213.37	210.18
214.21	199.4	218.95	214.51	214.06	211.55	212.3	213.07	211.18
183.01	179.01	180.15	183.2	183.69	191.84	187.94	201.11	197.45
146	149.49	149.55	144.44	148.07	155.72	145.5	151.34	154.35
128.41	123.78	129.51	126.95	130.68	139.96	130.9	131.34	139.87
169.83	156.72	175.17	171.57	169.87	172.96	166.7	174.87	180.91
189.31	187.8	182.09	192.07	189.53	193.1	191.46	211.9	202.67
141.71	133.78	146.73	140.47	143.9	151.26	140.73	146.78	147.41
211.61	233.94	219.95	205.21	212.12	218.78	214.67	222.91	219.95
228.17	214.12	217.88	230.77	228.29	210.46	224.67	229.77	234.11
241.08	230.45	242.1	236.95	242.11	253.8	253.11	251.97	252.68
226.91	224.91	225.29	224.17	223.82	221.19	226.25	222.99	215.88
206.17	201.83	219.66	206.12	207.24	213.67	201.95	206.39	201.41
301.71	307.94	295.67	305.71	301.16	304.44	295.83	298.43	305.74
320	322.65	319.37	321.96	319.55	331.23	314	318.32	330.58
262.51	280.92	262.12	261.33	260.78	262.7	263.97	261.51	254.76
200.33	195.07	194.49	202.84	198.21	198.62	196	213.36	204.44
167.38	138.67	168.53	171.44	166.57	180.3	171.07	167.42	171.09
159.31	140.78	161.53	159.67	159.5	163.43	167.99	161.41	167.55
159.53	149.03	162.84	156.56	161.36	165.42	170.13	156.97	163.3
217.72	232.31	215.33	216.7	217.43	224.79	228.93	221.01	217.67
185.4	190.47	187.79	184.26	185.69	195.13	189.86	198.5	199.8
177.29	175.61	172.97	174.49	178.75	184.74	177.03	182.13	189.86
185.47	179.79	185.04	193.03	184.82	184.33	179.96	190.46	188.81
163.47	151.86	166.32	164.22	163.62	164.99	162.95	169.76	171.26
185.96	171.32	176.79	185.22	186.59	189.78	182.51	188.12	193.57
237.12	246.66	242.38	238.1	237.63	248.05	237.73	235.03	236.01
250.39	250.9	251.94	244.1	249.83	256.85	257.28	255.28	256.21
216.5	235.79	213.73	214.27	215.55	226.75	230.58	228.66	221.94
258.17	259.5	256.03	259.22	256.44	267.05	254.48	257.7	265.49
234.89	233.4	241.02	228.85	236.25	244.74	240.8	232.56	237.83
226.86	249.57	230.85	226.77	226.37	237.34	233.78	226.28	228.93
244.77	276.06	247.61	245.78	243.85	248.77	240.29	238.29	247.89
258.78	272.42	257.12	258.2	259.51	263.13	262.49	262.44	263.86
209.54	220.05	203.15	205.29	210.35	215.5	220.63	210.06	211.63
193.99	202.53	198.51	187	195.83	211.67	200.53	194.82	199.87
143.3	135.62	142.48	141.37	144.64	150.7	150.29	156.13	153.49
152.76	138.49	155.03	150.53	154.36	165.32	154.49	167.76	165.55
195.64	192.66	189.29	197.03	195.95	196.98	205.98	199.32	206.01
174.17	159.03	172.66	175.31	174.98	169.43	174.6	169.02	171.9
197.86	193.42	199.25	197.98	197.78	210.78	207.24	204.67	208.08
197.52	197.17	200.28	198.84	196.89	211.36	202.46	213.45	209.28
152.7	134.96	154.46	154.2	152.19	155.74	150.35	161.54	159.31
177.42	172.35	173.78	180.37	177.57	179.66	177.48	191.18	191.9
247.15	260.79	244.45	248.64	246.85	253.53	243.62	251.93	249.5
195.67	201.29	200.26	192.74	196.12	205.06	186.04	186.56	196.03
184.93	201.6	185.76	178.09	186.73	194.44	183.56	181.34	188.16
182.06	199.91	184.3	176.93	184.11	197.45	181.35	186.24	189.61
249.11	260.44	249.15	248.04	249.65	262.5	264.02	259.72	264.94
260.31	268.34	257.72	261.22	259.67	254.44	253.05	250.07	252
227.46	245.93	237.58	226.7	227.67	244.1	229.89	224.45	224.01
262.78	269.77	259.66	260.8	264.44	271.44	273.64	276.53	274.23
254.2	261.99	259.54	249.87	255.27	273.68	271.67	269.98	272.84
281.76	298.03	279.62	282.36	281.57	275.8	272.81	278.15	276.84
254.66	291.12	252.04	255.94	253.84	251.84	244.6	242.85	244.63
262.34	252.6	272.48	259.64	263.55	277.29	268.99	265.13	265.31
184.78	228.77	193	178.77	186.45	198.87	187.06	201.3	194.97
267.59	224.79	269.68	270.97	267.95	276.93	264.22	265.7	267.37
199.3	202	199.62	199.62	199.37	213.53	211.72	206.87	209.84
197.35	172.96	201.56	197.92	197.47	200.01	193.79	194.36	198.62
124.84	120.21	131.5	121.55	127.21	131.94	124.07	128.13	134.78
154.88	146.11	152.24	153.94	156.72	161.13	155.42	162.6	167.62
153.33	144.41	156.73	154.87	154.74	162.22	156.52	157.96	168.46
117.51	132.13	124.07	113.36	120.01	128.38	117.6	119.92	129.71
301.59	282.84	295.55	298.47	302.4	311.92	299.51	302.98	311.57
219.34	237.26	227.46	213.5	220.52	229.37	216.29	222.06	225.2
237.77	244.17	235.43	241.42	238.29	231.55	221.94	231.75	225.01
230.26	246.5	232.95	217.84	230.46	235.96	228.54	231	227.64
206.34	232.7	197.09	206.07	206	201.97	207.79	207.63	197.42
259.61	264.15	259.2	257.33	258.62	259.87	263.79	259	253.12
208.72	203.9	207.29	207.97	209.65	212.43	196.18	202.11	202.5
259.21	274.21	253.26	262.3	257.57	249.24	257.4	254.47	246.65
234.57	241.89	231.1	226.07	234.5	241.78	240	245.39	241.31
227.45	234.14	221.75	227.6	228.46	226.5	219.46	225.59	228.99
260.9	234.62	261.05	264.16	261.75	263.01	256.99	252.97	257.87
263.26	250.35	260.62	264.59	264.81	267.4	269.35	258.79	268.93
308.78	294.7	309.7	302.7	308.94	322.73	307.32	308.18	320.12
270.52	284.47	268.72	267.02	271.73	276.11	278.57	274.53	286.43
242.93	229.95	234.11	245.41	243.76	227.93	244.44	242.08	252.79
