# Supplementary material for: The effect of variations in CT scan protocol on femoral finite element failure load assessment using phantomless calibration
Source: PLoS One. 2022 Mar 18;17(3):e0265524. doi: 10.1371/journal.pone.0265524 (PMC8932617; doi:10.1371/journal.pone.0265524)
Supplement: S1 Data — (ZIP) [file pone.0265524.s004.zip › Data/BMD/C307R/Cortical/C307R_cor_all_AFM.xlsx]

## Sheet: C307R_P1_VM_AFM_cor
395.86	315.1	433.67	384.31	395.71	442.58	402.9	371.58	409.27
221.54	149.31	232.4	196.84	221.1	240.24	230.11	201.6	222.76
490.6	513.31	533.72	463.64	489.6	537.99	493.83	440.59	492.16
143.94	124.64	160.94	127.37	143.81	161.81	151.65	131.56	145.73
276.2	208.96	278.02	266.61	275.79	286.67	284.1	252.7	276.31
199.58	189	218.48	188.53	199.42	216.84	201.92	179.34	200.5
133	126.44	148.48	123.07	131.84	142.89	139.8	123.33	138.22
663.1	708.09	679.62	680.97	663.29	676.65	664.51	605.53	651.09
354.48	324.5	408.15	349.37	353.37	401.52	351.03	318.18	346.1
985.07	894.45	1037.8	993.78	985.09	1037.3	983.51	886.41	987.81
732.8	561.66	774.97	745.97	732.33	778.36	739.83	662.1	726.21
210.58	192.37	228.46	195.41	209.28	225.03	211.96	193.4	216.52
128.06	90.068	147.45	109.25	128.39	157.46	136.56	115.61	128.52
828.09	791.19	887.37	851.91	828.69	897	830.45	750.28	845.44
755.66	714.22	827.74	741.8	754.99	820.92	746.54	683	753.62
877.92	860.64	923.7	882.65	877.93	915.21	861.23	786.52	868.17
1010.6	950.01	1056.4	1030.7	1011.3	1039.2	985.64	909.81	993.27
263.24	243.17	274.5	243.19	262.77	281.63	270.08	245.81	268.47
866.7	789.25	912.58	878.16	867.09	913.91	872.94	800.68	873.68
700.56	736.17	705.05	707.68	700.04	709.85	709.8	633.85	701.32
847.24	820.04	875.79	846.77	847.65	874.95	843.12	771.03	850.16
1212.2	1197	1277.5	1222.7	1213.1	1271.8	1203.6	1091.8	1197.5
890.47	858.69	939.79	916.25	891.2	946.81	893.66	806.21	902.93
958.7	931.98	978.17	983.03	959.04	985.95	960.79	867	960.42
353.49	301.9	413.4	345.02	352.94	410.66	349.12	318.3	346.81
510.75	476.8	570.96	500.54	510.75	578.73	510.34	450.49	507.46
204.11	191.01	223.11	189.71	204.73	230.52	207.53	184.09	204.98
792.82	705.83	839.92	808.5	792.82	849.93	792.49	718.12	793.58
732.75	626.38	768.25	740.3	733.07	775.53	731.23	666.57	734.55
859.56	811.79	903.73	846.26	860.05	908.57	861.98	793.85	866.14
797.87	790.85	855.69	787.91	798.25	854.57	794.07	732.79	804.5
751.61	762.25	793.64	747.55	752.22	787.12	752.27	689.77	755.86
763.66	746.34	805.74	761.73	763.58	807.64	768.19	703.23	769.62
891.49	820.58	926.66	889.82	891.62	921	884.66	810.57	894.23
945.69	901.95	981.58	946.14	945.32	979.06	940.31	857.87	943.94
771.28	736.1	819.17	756.85	772.07	825.43	767.65	706.75	779.61
776.31	778.26	817.01	776.39	775.88	816.65	785.22	717.1	787.48
728.72	702.05	776.76	720.44	728.72	773.25	738.21	671.41	736.44
727.18	714.24	768.44	727.2	728.45	758.18	733.45	667.03	728.82
845.71	833.96	911.06	834.98	846.06	911.73	853.08	779.07	858.78
714.5	660.55	764.07	714.34	715.31	760.39	712.64	649.61	705.79
473.11	393.12	525.29	462.22	473.29	540.79	473.18	428.27	480.88
182.92	172.67	208.7	173.01	182.45	218.45	188.59	174.81	188.26
531.34	447.58	573.55	538.68	531.15	577.7	529.54	479.39	529.84
732.73	725.73	772.87	732.05	733.73	763.56	740.03	672.59	735.24
419.17	321.05	422.38	399.22	419.28	429.89	425.05	390.05	420.1
64.717	47.092	58.012	60.687	65.159	72.071	70.586	60.514	74.475
198	188.18	224.55	191.53	197.6	234.28	209.91	193.23	209.73
166.01	140.55	189.14	151.92	166.18	198.84	176.01	155.62	176.95
77.22	76.071	83	73.905	76.704	93.096	86.841	77.38	89.475
532.5	562.2	558.99	539.91	532.08	550.7	528.83	479.48	519.79
522.15	398.36	553.43	503.17	522.11	547.98	514.76	457.6	508.57
705.53	650.2	727.28	706.88	705.15	726.07	710.97	649.44	711.82
830.08	845.52	882.47	826.81	829.76	874.38	836.13	762.31	840.24
903.37	821.88	941.33	897.46	903.12	936.48	902.91	824.2	900.13
784.99	776.99	842.48	763.93	785	846.43	794.35	726.84	798.8
749.42	705.15	799.65	741	749.85	792.96	738.42	675.27	741.64
957.87	871.08	999.97	979.05	958.29	994.96	967.56	860.23	958.6
1081.6	1040	1126.7	1095.1	1082	1122.5	1082	968.32	1080.4
317.65	256.87	343.15	294.84	317.67	348.25	319.85	276.96	317.3
119.66	81.982	159.39	105.36	120	168.62	126.33	113.59	125.8
313.93	225.82	337.01	303.25	313.96	346.87	323.54	298.83	322.24
349.46	283.2	377.88	339.14	348.93	385.65	349.76	320.16	349.93
173.74	128.98	205.39	150.43	173.64	209.56	181.56	157.83	176.71
546.92	544.24	604.69	541.74	547.25	597.96	540.37	489.88	535.18
779.07	753.09	823.42	762.91	778.49	815.89	778.62	713.37	787.81
727.56	703.39	780.07	717.29	727.6	777.13	737.47	670.58	736.58
799.01	826.83	843.82	786.39	799.43	840.82	797.69	723.99	795.02
1000.5	956.76	1046.6	1014.2	1000.8	1033.4	979.9	900.79	985.55
974.27	993.73	1030.8	993.02	974.92	1026.4	983.31	874.32	969.41
542.08	472.09	571.76	543.39	542.47	585.73	545.55	489.57	559.66
810.06	840.66	870.88	801.91	809.81	871.49	809.55	739.92	813.26
532.74	507.8	576.59	528.83	532.45	575.98	532.19	482.3	533.17
350.63	276.07	382.44	341.34	350.65	391.36	364.26	333.38	361.2
156.14	144.84	173.67	151.24	156	183.57	158.93	149.12	161.61
170.48	148.69	197.48	161.78	170.69	207.67	172.28	163.39	175.76
763.35	788.49	794.96	758.82	764.07	789.7	759.52	694.46	760.02
747.78	780.02	805.37	741.04	747.31	803.45	756.06	688.77	754.17
796.06	672.03	823.32	795.77	796.26	823.99	792.89	714.89	793.26
1076.1	1065.3	1135.3	1068.5	1077.1	1129.5	1072.4	968.34	1072
1076.7	1041.8	1118.4	1077	1076.8	1103.1	1075.2	971.12	1067.6
854.5	808.28	896.75	849.64	854.68	905.11	856.44	792.66	866.13
874.19	795.4	923.32	869.43	874.66	927.12	875.84	804.56	885.38
935.56	940.56	979.65	924.28	936.06	979.27	936.91	849.13	929.42
858.96	816.18	911.52	837.53	859.82	913.13	862.83	787.77	873.37
603.82	577.63	634.62	612.31	603.6	632.48	600.52	547.16	604.68
1031.6	975.89	1096	1023.5	1032.1	1094.4	1026.4	937.92	1031.1
292.89	234.44	325.56	274.75	293.14	327.05	303.68	258.24	295.28
832.15	782.19	884.21	819.61	832.55	879.3	829.79	757.14	836.18
730.03	783.48	779.68	736.95	729.9	776.1	731.02	667.42	728.26
999.32	944.31	1043.2	1006.2	998.77	1033	991.36	902.7	993.47
1166.4	1147.3	1221.7	1172.1	1167.7	1221.9	1165.2	1058.6	1164.6
1219.1	1214.3	1289.3	1225.3	1220.1	1283.8	1214.8	1107.3	1214.6
329.73	310.96	379.97	308.06	329.64	388.15	335.34	284.79	321.21
973.03	896.69	1010	958.83	972.66	1004.2	975.36	885.18	965.36
554.75	525.98	565.5	562.24	554.23	566.6	558.83	504.31	552.75
821.7	710.72	875.11	817.12	822.03	870.62	820.85	743.66	815.72
832.27	790.97	878.39	827.96	832.18	870.91	832.24	749.03	820.88
743.42	625.52	794.29	743	743.82	795.67	741.61	677.09	736.99
822.89	741.36	874.96	821.55	823	880.34	822.82	748.83	823.56
783.25	807.52	829.67	780.09	783.34	827.49	781.9	711.05	776.1
998.61	945.53	1050.9	989.04	998.97	1040.3	994.89	901.96	994.07
919.55	876.15	1009.1	920.37	919.94	998.32	916.26	820.98	906.05
981.87	906.66	1037.4	986.61	982.16	1024.6	974.19	875.62	973.62
805.15	784.25	841.28	802.94	806.44	839.74	802.4	739.9	810.69
1227.3	1223.7	1297.1	1235.1	1228.1	1292.8	1220.5	1106.6	1214
711.47	673.97	748.58	715.79	711.52	748.03	708.09	649.51	708.49
687.34	608.29	741.73	679.78	687.29	731.35	681.02	620.17	680.15
802.79	610.5	842.01	810.9	802.68	841.81	804.56	726.73	800.23
1162.3	1142.9	1229	1164.7	1163.1	1229.1	1157.9	1054.2	1157.9
946.27	939.27	1012.3	945.98	947.11	1010	950.14	860.06	948.28
1081.5	1066.4	1125.2	1091.5	1082.4	1122.5	1074.7	977.61	1080.6
1239	1230.9	1305.9	1244	1239.7	1299.7	1238.1	1125.1	1229.3
1221	1219.5	1289	1227.4	1222.8	1286	1224.5	1108.4	1213
1128.1	1109.2	1182.7	1137.8	1129.3	1183.7	1125.9	1024.6	1124.1
1236.8	1234.4	1304.4	1242.1	1237.7	1299.2	1238.7	1123.6	1227.9
1174.4	1171.9	1230.9	1170.5	1175.7	1226	1175	1062.2	1170.5
1226.6	1229.6	1284.5	1239.7	1226.9	1277.8	1218.3	1110.1	1219.5
738.92	776.04	770.56	744.52	738.9	772.58	739.41	678.61	742.63
1015.7	1011.4	1076.3	1022.8	1015.4	1064.8	1005.3	904.92	1005.5
916.68	806.51	990.73	913.16	918.1	977.25	915.48	822.33	910.94
983.18	1030.8	1013.7	976.4	984.14	1008.7	974.89	885.98	973.77
972.39	912.11	999.48	979.09	973.11	997.94	969.6	881.64	968.03
1013.1	925.58	1066.7	1017	1013.7	1052.3	1011.7	917.58	1006.5
1069.8	1072.9	1128.9	1081.7	1070.6	1124.4	1068.4	966.75	1070.8
966.2	939.93	1025.7	964.9	966.78	1023.4	957.4	875.78	967
551.89	516.92	598.74	532.25	551.97	603.22	550.5	489.09	549.85
1188.7	1179.8	1268.3	1207.5	1189.7	1262.9	1183.1	1069.7	1175.2
771.01	791.16	820.09	766.37	771.33	826.23	769.73	702.33	768.31
631.93	615.13	639.46	645.89	631.9	639.41	627.84	576.15	627.09
258.35	218.67	287.43	240.71	257.95	296.62	258.34	241.04	257.56
794.58	763.63	835.26	778.88	795.03	843.21	793.57	732.57	804.03
1065.7	1064.7	1142.1	1072.7	1066	1137.5	1060.3	959.32	1063.6
1201.5	1201.2	1265.5	1208.4	1201.9	1259.7	1195.5	1092	1194.4
1073.7	1036.2	1135.1	1080.8	1073.4	1124.8	1064.7	960.62	1066
1183.5	1181.6	1251.8	1191.4	1184.3	1253.8	1180.4	1075.8	1182.3
1193	1185.1	1255.6	1198.6	1194.8	1254.2	1193.4	1080.1	1187.1
1193.1	1190.5	1251.4	1197.1	1194.6	1244.3	1188.8	1079.9	1183.3
1087.6	1056.6	1141.2	1087.2	1087.8	1126.1	1073.9	986	1082.3
1112.9	1098.5	1129	1122.4	1113	1126	1106.7	998.95	1106.1
1229.6	1227.3	1299.2	1234.8	1230.5	1295.8	1224.6	1114.2	1219.1
948.39	935.86	1004	951.94	949.1	997.7	950.31	860.65	948.52
1238.7	1231.5	1308.4	1241.8	1239.3	1307.5	1237.1	1125.1	1231.7
122.27	110.16	116.02	105.1	122.16	122.34	133.04	110.11	121.25
815.98	798.81	871.27	809.91	816.78	867	818.96	741.21	818.91
1051	949.96	1118.6	1052.7	1051.7	1121.4	1046.4	956.33	1047.3
1151.6	1154.1	1209.8	1157.3	1151.8	1198.5	1154.2	1046.2	1147.1
1169.4	1168.4	1224.3	1180.4	1171.3	1225.6	1168.3	1056	1167.8
1231.8	1229.2	1304.7	1236.6	1232.7	1300.2	1226.2	1116.6	1221.7
1152.5	1138.7	1209.5	1167.6	1152.6	1197.4	1157.9	1047.4	1142.3
725.98	724.99	769.55	732.11	727.05	756.09	729	665.69	729.67
1195.9	1183.2	1260.9	1205.6	1196.5	1258	1197.5	1089	1186.3
1168.4	1135.8	1226.8	1175.8	1169.6	1226.7	1170.3	1064.6	1165.3
958.37	1000.8	1001.5	951.84	959.18	998.99	950.18	864.51	952.92
828.18	802.86	881.49	822.19	829.02	877.61	821.79	750.44	833.23
997.24	994.43	1046.7	1003.6	997.52	1041.1	999.26	898.81	983.04
1044.3	943.92	1095.6	1049	1044.8	1094.8	1042.1	952.24	1037.5
643.94	534.01	671.38	640.71	644.34	671.63	644	574.69	640.56
924.17	843.57	987.39	920.94	924.01	989.53	916.6	840.97	919.84
906.6	875.1	974.94	920.81	907.31	981.9	906.63	822.6	919.72
1064.2	1035.1	1124.9	1070.3	1064.6	1126.8	1055.8	958.35	1051.4
1238.6	1234.9	1315.3	1247.4	1239.3	1304.5	1237.6	1121.4	1235.3
662.79	635.91	689.81	668.37	663.23	679.59	659.77	602.74	663.52
1060.8	1057.6	1119.8	1071.4	1061.7	1117.6	1058	960.37	1061
1136.9	1151.8	1200.5	1149.8	1138.1	1195.1	1132.5	1031.5	1127.1
1187.6	1189.5	1257.1	1200.2	1188.7	1259.6	1186.7	1081.5	1180.2
759.33	739.86	823.06	746.76	759.52	824.59	769.02	701.7	769.47
580.2	587.77	613.41	565	580.37	621.26	589.16	539.9	586.3
381.91	361.54	391.5	353.32	381.71	399.85	389.34	356.9	384.67
1236.4	1226.2	1310.1	1246.2	1236.9	1299.8	1234.5	1118.9	1232.8
907.99	955.49	959.64	900.62	908.25	958.68	901.76	823.35	903.55
1079.9	1107	1161	1081	1080.6	1154.9	1076	977.06	1073.1
804.75	813.24	847.33	790.35	804.99	844.45	808.91	736.21	808.65
1238.5	1235.1	1304.3	1244	1239.3	1297.9	1234.8	1124.3	1226.8
785.63	768.39	829	791.86	785.9	831.49	782.87	716.33	790.55
1073.9	1084.6	1151.8	1078.1	1074.8	1153.8	1070.6	967.22	1061.3
1137.6	1142.5	1188.2	1150.5	1139.3	1182.6	1133.1	1031.9	1130.4
1239.8	1230.4	1309.8	1242.1	1240.6	1306.2	1239	1131	1235.3
850.27	846.49	907.35	832.21	850.94	904.19	845.82	772.45	853.5
1225.8	1213.6	1281	1239.1	1226.1	1273.5	1216.2	1108.6	1217.2
1184	1196.2	1236.9	1198.7	1185	1236	1181.1	1077.5	1175.9
622.33	593.75	628.87	630.41	622.49	634.66	623.96	571.89	615.79
685.37	649.8	743.76	681.86	686.69	737.76	683.82	623.12	681.56
724.89	730.54	755.81	716.65	725.26	753.26	734.98	669.28	731.73
769.95	625.6	824.64	773.38	770.16	827.54	777.35	711.57	778.19
75.72	67.243	78.607	68.374	75.62	89.111	83.531	78.735	86.32
78.767	67.464	79.39	74.434	79.297	87.501	89.763	81.894	91.381
85.138	77.849	88.637	75.854	84.697	98.153	94.088	86.158	96.11
1167.7	1173.2	1231.3	1176.6	1169.1	1222.1	1170.1	1064	1167
756.25	720.59	801.25	762.07	755.86	791.95	748.14	681.68	750.82
868.53	770.98	925.78	861.72	867.81	924.87	861.82	792.72	866.31
938.26	850.02	1018.7	919.55	937.92	1016.9	938.34	857.17	933.24
915.46	931.64	971.13	915.6	915.33	967.15	914.47	837.43	921.5
860.81	861.16	908.8	870.93	861	914.31	859.14	781	862.44
910.92	909.25	972.41	915.84	910.81	974.27	910.75	824.75	910.43
