# Supplementary material for: The effect of variations in CT scan protocol on femoral finite element failure load assessment using phantomless calibration
Source: PLoS One. 2022 Mar 18;17(3):e0265524. doi: 10.1371/journal.pone.0265524 (PMC8932617; doi:10.1371/journal.pone.0265524)
Supplement: S1 Data — (ZIP) [file pone.0265524.s004.zip › Data/BMD/C307R/Cortical/C307R_cor_all_AFM_2.xls]

## Sheet: Blad1
395.86	315.1	409.89	384.31	395.71	419.33	402.9	371.58	409.27
221.54	149.31	219.17	196.84	221.1	227.1	230.11	201.6	222.76
490.6	513.31	504.7	463.64	489.6	509.97	493.83	440.59	492.16
143.94	124.64	151.45	127.37	143.81	152.59	151.65	131.56	145.73
276.2	208.96	262.4	266.61	275.79	271.21	284.1	252.7	276.31
199.58	189	205.98	188.53	199.42	204.88	201.92	179.34	200.5
133	126.44	139.64	123.07	131.84	134.62	139.8	123.33	138.22
663.1	708.09	642.96	680.97	663.29	641.7	664.51	605.53	651.09
354.48	324.5	385.71	349.37	353.37	380.33	351.03	318.18	346.1
985.07	894.45	982.33	993.78	985.09	984.35	983.51	886.41	987.81
732.8	561.66	733.32	745.97	732.33	738.33	739.83	662.1	726.21
210.58	192.37	215.44	195.41	209.28	212.66	211.96	193.4	216.52
128.06	90.068	138.67	109.25	128.39	148.46	136.56	115.61	128.52
828.09	791.19	839.82	851.91	828.69	851.04	830.45	750.28	845.44
755.66	714.22	783.32	741.8	754.99	778.76	746.54	683	753.62
877.92	860.64	874.25	882.65	877.93	868.34	861.23	786.52	868.17
1010.6	950.01	1000	1030.7	1011.3	986.14	985.64	909.81	993.27
263.24	243.17	259.07	243.19	262.77	266.42	270.08	245.81	268.47
866.7	789.25	863.72	878.16	867.09	867.1	872.94	800.68	873.68
700.56	736.17	667.06	707.68	700.04	673.24	709.8	633.85	701.32
847.24	820.04	828.85	846.77	847.65	830.08	843.12	771.03	850.16
1212.2	1197	1209.5	1222.7	1213.1	1207.1	1203.6	1091.8	1197.5
890.47	858.69	889.5	916.25	891.2	898.35	893.66	806.21	902.93
958.7	931.98	925.87	983.03	959.04	935.54	960.79	867	960.42
353.49	301.9	390.69	345.02	352.94	389	349.12	318.3	346.81
510.75	476.8	539.99	500.54	510.75	548.68	510.34	450.49	507.46
204.11	191.01	210.37	189.71	204.73	217.87	207.53	184.09	204.98
792.82	705.83	794.86	808.5	792.82	806.31	792.49	718.12	793.58
732.75	626.38	726.94	740.3	733.07	735.64	731.23	666.57	734.55
859.56	811.79	855.33	846.26	860.05	862.03	861.98	793.85	866.14
797.87	790.85	809.8	787.91	798.25	810.73	794.07	732.79	804.5
751.61	762.25	751.01	747.55	752.22	746.65	752.27	689.77	755.86
763.66	746.34	762.47	761.73	763.58	766.14	768.19	703.23	769.62
891.49	820.58	877.06	889.82	891.62	873.84	884.66	810.57	894.23
945.69	901.95	929.1	946.14	945.32	929	940.31	857.87	943.94
771.28	736.1	775.19	756.85	772.07	783.05	767.65	706.75	779.61
776.31	778.26	773.15	776.39	775.88	774.7	785.22	717.1	787.48
728.72	702.05	735.01	720.44	728.72	733.47	738.21	671.41	736.44
727.18	714.24	727.12	727.2	728.45	719.15	733.45	667.03	728.82
845.71	833.96	862.28	834.98	846.06	865.03	853.08	779.07	858.78
714.5	660.55	722.98	714.34	715.31	721.25	712.64	649.61	705.79
473.11	393.12	496.71	462.22	473.29	512.63	473.18	428.27	480.88
182.92	172.67	196.71	173.01	182.45	206.41	188.59	174.81	188.26
531.34	447.58	542.44	538.68	531.15	547.7	529.54	479.39	529.84
732.73	725.73	731.32	732.05	733.73	724.27	740.03	672.59	735.24
419.17	321.05	399.2	399.22	419.28	407.28	425.05	390.05	420.1
64.717	47.092	53.917	60.687	65.159	67.343	70.586	60.514	74.475
198	188.18	211.73	191.53	197.6	221.44	209.91	193.23	209.73
166.01	140.55	178.18	151.92	166.18	187.77	176.01	155.62	176.95
77.22	76.071	77.596	73.905	76.704	87.317	86.841	77.38	89.475
532.5	562.2	528.65	539.91	532.08	522.05	528.83	479.48	519.79
522.15	398.36	523.38	503.17	522.11	519.46	514.76	457.6	508.57
705.53	650.2	688.12	706.88	705.15	688.65	710.97	649.44	711.82
830.08	845.52	835.18	826.81	829.76	829.54	836.13	762.31	840.24
903.37	821.88	890.96	897.46	903.12	888.54	902.91	824.2	900.13
784.99	776.99	797.29	763.93	785	803	794.35	726.84	798.8
749.42	705.15	756.7	741	749.85	752.2	738.42	675.27	741.64
957.87	871.08	946.52	979.05	958.29	944.1	967.56	860.23	958.6
1081.6	1040	1066.7	1095.1	1082	1065.2	1082	968.32	1080.4
317.65	256.87	324.11	294.84	317.67	329.72	319.85	276.96	317.3
119.66	81.982	149.99	105.36	120	159.07	126.33	113.59	125.8
313.93	225.82	318.3	303.25	313.96	328.41	323.54	298.83	322.24
349.46	283.2	357.03	339.14	348.93	365.25	349.76	320.16	349.93
173.74	128.98	193.58	150.43	173.64	197.96	181.56	157.83	176.71
546.92	544.24	571.96	541.74	547.25	566.94	540.37	489.88	535.18
779.07	753.09	779.22	762.91	778.49	773.98	778.62	713.37	787.81
727.56	703.39	738.15	717.29	727.6	737.16	737.47	670.58	736.58
799.01	826.83	798.56	786.39	799.43	797.66	797.69	723.99	795.02
1000.5	956.76	990.75	1014.2	1000.8	980.58	979.9	900.79	985.55
974.27	993.73	975.73	993.02	974.92	973.93	983.31	874.32	969.41
542.08	472.09	540.75	543.39	542.47	555.32	545.55	489.57	559.66
810.06	840.66	824.19	801.91	809.81	826.8	809.55	739.92	813.26
532.74	507.8	545.32	528.83	532.45	546.06	532.19	482.3	533.17
350.63	276.07	361.35	341.34	350.65	370.68	364.26	333.38	361.2
156.14	144.84	163.52	151.24	156	173.27	158.93	149.12	161.61
170.48	148.69	186.07	161.78	170.69	196.16	172.28	163.39	175.76
763.35	788.49	752.26	758.82	764.07	749.1	759.52	694.46	760.02
747.78	780.02	762.12	741.04	747.31	762.16	756.06	688.77	754.17
796.06	672.03	779.13	795.77	796.26	781.67	792.89	714.89	793.26
1076.1	1065.3	1074.7	1068.5	1077.1	1071.9	1072.4	968.34	1072
1076.7	1041.8	1058.8	1077	1076.8	1046.8	1075.2	971.12	1067.6
854.5	808.28	848.71	849.64	854.68	858.74	856.44	792.66	866.13
874.19	795.4	873.89	869.43	874.66	879.65	875.84	804.56	885.38
935.56	940.56	927.27	924.28	936.06	929.19	936.91	849.13	929.42
858.96	816.18	862.71	837.53	859.82	866.36	862.83	787.77	873.37
603.82	577.63	600.32	612.31	603.6	599.74	600.52	547.16	604.68
1031.6	975.89	1037.6	1023.5	1032.1	1038.6	1026.4	937.92	1031.1
292.89	234.44	307.44	274.75	293.14	309.57	303.68	258.24	295.28
832.15	782.19	836.83	819.61	832.55	834.22	829.79	757.14	836.18
730.03	783.48	737.77	736.95	729.9	736.18	731.02	667.42	728.26
999.32	944.31	987.48	1006.2	998.77	980.22	991.36	902.7	993.47
1166.4	1147.3	1156.7	1172.1	1167.7	1159.7	1165.2	1058.6	1164.6
1219.1	1214.3	1220.7	1225.3	1220.1	1218.5	1214.8	1107.3	1214.6
329.73	310.96	359	308.06	329.64	367.62	335.34	284.79	321.21
973.03	896.69	955.99	958.83	972.66	952.91	975.36	885.18	965.36
554.75	525.98	534.81	562.24	554.23	537.15	558.83	504.31	552.75
821.7	710.72	828.2	817.12	822.03	825.97	820.85	743.66	815.72
832.27	790.97	831.32	827.96	832.18	826.25	832.24	749.03	820.88
743.42	625.52	751.62	743	743.82	754.77	741.61	677.09	736.99
822.89	741.36	828.07	821.55	823	835.21	822.82	748.83	823.56
783.25	807.52	785.15	780.09	783.34	785	781.9	711.05	776.1
998.61	945.53	994.8	989.04	998.97	987.13	994.89	901.96	994.07
919.55	876.15	955.19	920.37	919.94	947.29	916.26	820.98	906.05
981.87	906.66	981.97	986.61	982.16	972.3	974.19	875.62	973.62
805.15	784.25	796.15	802.94	806.44	796.64	802.4	739.9	810.69
1227.3	1223.7	1228.1	1235.1	1228.1	1227.1	1220.5	1106.6	1214
711.47	673.97	708.3	715.79	711.52	709.51	708.09	649.51	708.49
687.34	608.29	701.81	679.78	687.29	693.67	681.02	620.17	680.15
802.79	610.5	796.84	810.9	802.68	798.6	804.56	726.73	800.23
1162.3	1142.9	1163.5	1164.7	1163.1	1166.6	1157.9	1054.2	1157.9
946.27	939.27	958.17	945.98	947.11	958.38	950.14	860.06	948.28
1081.5	1066.4	1065.2	1091.5	1082.4	1065.3	1074.7	977.61	1080.6
1239	1230.9	1236.5	1244	1239.7	1233.6	1238.1	1125.1	1229.3
1221	1219.5	1220.4	1227.4	1222.8	1220.5	1224.5	1108.4	1213
1128.1	1109.2	1119.6	1137.8	1129.3	1123.4	1125.9	1024.6	1124.1
1236.8	1234.4	1235	1242.1	1237.7	1233.1	1238.7	1123.6	1227.9
1174.4	1171.9	1165.4	1170.5	1175.7	1163.6	1175	1062.2	1170.5
1226.6	1229.6	1216.2	1239.7	1226.9	1212.8	1218.3	1110.1	1219.5
738.92	776.04	729.14	744.52	738.9	732.83	739.41	678.61	742.63
1015.7	1011.4	1018.8	1022.8	1015.4	1010.4	1005.3	904.92	1005.5
916.68	806.51	937.77	913.16	918.1	927.27	915.48	822.33	910.94
983.18	1030.8	959.56	976.4	984.14	957.14	974.89	885.98	973.77
972.39	912.11	946.06	979.09	973.11	946.93	969.6	881.64	968.03
1013.1	925.58	1009.8	1017	1013.7	998.59	1011.7	917.58	1006.5
1069.8	1072.9	1068.7	1081.7	1070.6	1067.1	1068.4	966.75	1070.8
966.2	939.93	970.93	964.9	966.78	971.13	957.4	875.78	967
551.89	516.92	566.31	532.25	551.97	571.94	550.5	489.09	549.85
1188.7	1179.8	1200.8	1207.5	1189.7	1198.7	1183.1	1069.7	1175.2
771.01	791.16	776.07	766.37	771.33	783.8	769.73	702.33	768.31
631.93	615.13	604.9	645.89	631.9	606.33	627.84	576.15	627.09
258.35	218.67	271.31	240.71	257.95	280.67	258.34	241.04	257.56
794.58	763.63	790.45	778.88	795.03	799.93	793.57	732.57	804.03
1065.7	1064.7	1081.2	1072.7	1066	1079.6	1060.3	959.32	1063.6
1201.5	1201.2	1198.1	1208.4	1201.9	1195.6	1195.5	1092	1194.4
1073.7	1036.2	1074.6	1080.8	1073.4	1067.5	1064.7	960.62	1066
1183.5	1181.6	1185.1	1191.4	1184.3	1190	1180.4	1075.8	1182.3
1193	1185.1	1188.8	1198.6	1194.8	1190.4	1193.4	1080.1	1187.1
1193.1	1190.5	1184.7	1197.1	1194.6	1180.9	1188.8	1079.9	1183.3
1087.6	1056.6	1080.3	1087.2	1087.8	1068.7	1073.9	986	1082.3
1112.9	1098.5	1068.8	1122.4	1113	1068.5	1106.7	998.95	1106.1
1229.6	1227.3	1230.1	1234.8	1230.5	1229.9	1224.6	1114.2	1219.1
948.39	935.86	950.35	951.94	949.1	946.7	950.31	860.65	948.52
1238.7	1231.5	1238.8	1241.8	1239.3	1241	1237.1	1125.1	1231.7
122.27	110.16	108.88	105.1	122.16	115.1	133.04	110.11	121.25
815.98	798.81	824.57	809.91	816.78	822.54	818.96	741.21	818.91
1051	949.96	1058.9	1052.7	1051.7	1064.2	1046.4	956.33	1047.3
1151.6	1154.1	1145.3	1157.3	1151.8	1137.5	1154.2	1046.2	1147.1
1169.4	1168.4	1159.1	1180.4	1171.3	1163.2	1168.3	1056	1167.8
1231.8	1229.2	1235.3	1236.6	1232.7	1234.1	1226.2	1116.6	1221.7
1152.5	1138.7	1145.1	1167.6	1152.6	1136.4	1157.9	1047.4	1142.3
725.98	724.99	728.18	732.11	727.05	717.17	729	665.69	729.67
1195.9	1183.2	1193.8	1205.6	1196.5	1194	1197.5	1089	1186.3
1168.4	1135.8	1161.4	1175.8	1169.6	1164.2	1170.3	1064.6	1165.3
958.37	1000.8	948	951.84	959.18	947.93	950.18	864.51	952.92
828.18	802.86	834.25	822.19	829.02	832.61	821.79	750.44	833.23
997.24	994.43	990.79	1003.6	997.52	987.96	999.26	898.81	983.04
1044.3	943.92	1037.2	1049	1044.8	1039	1042.1	952.24	1037.5
643.94	534.01	635.15	640.71	644.34	636.93	644	574.69	640.56
924.17	843.57	934.6	920.94	924.01	938.94	916.6	840.97	919.84
906.6	875.1	922.81	920.81	907.31	931.69	906.63	822.6	919.72
1064.2	1035.1	1064.9	1070.3	1064.6	1069.4	1055.8	958.35	1051.4
1238.6	1234.9	1245.3	1247.4	1239.3	1238.1	1237.6	1121.4	1235.3
662.79	635.91	652.62	668.37	663.23	644.49	659.77	602.74	663.52
1060.8	1057.6	1060	1071.4	1061.7	1060.6	1058	960.37	1061
1136.9	1151.8	1136.6	1149.8	1138.1	1134.3	1132.5	1031.5	1127.1
1187.6	1189.5	1190.2	1200.2	1188.7	1195.5	1186.7	1081.5	1180.2
759.33	739.86	778.88	746.76	759.52	782.24	769.02	701.7	769.47
580.2	587.77	580.22	565	580.37	589.08	589.16	539.9	586.3
381.91	361.54	369.93	353.32	381.71	378.73	389.34	356.9	384.67
1236.4	1226.2	1240.4	1246.2	1236.9	1233.7	1234.5	1118.9	1232.8
907.99	955.49	908.31	900.62	908.25	909.64	901.76	823.35	903.55
1079.9	1107	1099.2	1081	1080.6	1096	1076	977.06	1073.1
804.75	813.24	801.88	790.35	804.99	801.12	808.91	736.21	808.65
1238.5	1235.1	1234.9	1244	1239.3	1231.9	1234.8	1124.3	1226.8
785.63	768.39	784.51	791.86	785.9	788.8	782.87	716.33	790.55
1073.9	1084.6	1090.4	1078.1	1074.8	1095	1070.6	967.22	1061.3
1137.6	1142.5	1124.9	1150.5	1139.3	1122.4	1133.1	1031.9	1130.4
1239.8	1230.4	1240.1	1242.1	1240.6	1239.8	1239	1131	1235.3
850.27	846.49	858.75	832.21	850.94	857.87	845.82	772.45	853.5
1225.8	1213.6	1212.9	1239.1	1226.1	1208.7	1216.2	1108.6	1217.2
1184	1196.2	1171	1198.7	1185	1173.1	1181.1	1077.5	1175.9
622.33	593.75	594.87	630.41	622.49	601.81	623.96	571.89	615.79
685.37	649.8	703.74	681.86	686.69	699.76	683.82	623.12	681.56
724.89	730.54	715.16	716.65	725.26	714.48	734.98	669.28	731.73
769.95	625.6	780.38	773.38	770.16	785.05	777.35	711.57	778.19
75.72	67.243	73.432	68.374	75.62	83.53	83.531	78.735	86.32
78.767	67.464	74.174	74.434	79.297	82.002	89.763	81.894	91.381
85.138	77.849	82.938	75.854	84.697	92.121	94.088	86.158	96.11
1167.7	1173.2	1165.7	1176.6	1169.1	1159.9	1170.1	1064	1167
756.25	720.59	758.22	762.07	755.86	751.23	748.14	681.68	750.82
868.53	770.98	876.22	861.72	867.81	877.51	861.82	792.72	866.31
938.26	850.02	964.29	919.55	937.92	964.97	938.34	857.17	933.24
915.46	931.64	919.2	915.6	915.33	917.68	914.47	837.43	921.5
860.81	861.16	860.13	870.93	861	867.48	859.14	781	862.44
910.92	909.25	920.4	915.84	910.81	924.44	910.75	824.75	910.43
