# Supplementary material for: The effect of variations in CT scan protocol on femoral finite element failure load assessment using phantomless calibration
Source: PLoS One. 2022 Mar 18;17(3):e0265524. doi: 10.1371/journal.pone.0265524 (PMC8932617; doi:10.1371/journal.pone.0265524)
Supplement: S1 Data — (ZIP) [file pone.0265524.s004.zip › Data/BMD/C307R/Cortical/C307R_cor_all_Phant.xlsx]

## Sheet: C307R_P1_VM_Phant_cor
378.96	304.35	392.15	368.1	378.28	402.79	386.08	395.7	391.89
212.26	144.94	209.92	188.83	211.57	218.23	220.5	215.95	213.51
469.56	494.93	482.74	443.97	467.92	489.81	473.21	468.68	471.18
138.05	121.22	145.21	122.39	137.78	146.7	145.31	141.89	139.83
264.53	202.29	251.22	255.55	263.79	260.58	272.24	269.98	264.73
191.27	183.1	197.31	180.88	190.87	196.89	193.48	192.41	192.22
127.6	122.94	133.93	118.29	126.36	129.44	133.96	133.18	132.65
634.51	682.21	614.83	651.8	633.74	616.29	636.77	643.1	623.19
339.39	313.39	369.04	334.69	337.85	365.34	336.37	339.23	331.48
942.4	861.4	939.09	950.93	940.97	945.27	942.46	940.13	945.26
701.16	541.42	701.17	713.95	699.66	709.06	708.95	702.93	695.04
201.78	186.34	206.35	187.46	200.29	204.36	203.11	207.28	207.54
122.87	87.977	133	105.07	123.06	142.73	130.86	125.01	123.37
792.28	762.12	802.93	815.27	791.65	817.28	795.79	796.17	809.08
723.02	688.11	748.94	709.97	721.29	747.88	715.38	725.03	721.26
839.94	828.9	835.82	844.66	838.66	833.89	825.28	834.5	830.82
966.85	914.82	955.98	986.2	966.04	946.99	944.51	964.88	950.47
252.14	235.19	248.04	233.15	251.36	255.98	258.8	262.7	257.23
829.21	760.25	825.76	840.37	828.31	832.69	836.51	849.48	836.09
670.33	709.21	637.86	677.35	668.83	646.57	680.18	673.05	671.23
810.6	789.86	792.45	810.35	809.75	797.16	807.93	818.12	813.59
1159.6	1152.3	1156.1	1169.9	1158.7	1159.2	1153.4	1157.4	1145.9
851.94	827.02	850.4	876.79	851.34	862.7	856.36	855.31	864.07
917.19	897.48	885.14	940.65	916.1	898.41	920.69	919.61	919.06
338.44	291.65	373.8	330.54	337.44	373.67	334.54	339.36	332.15
488.83	459.83	516.45	479.25	488.11	526.98	489.04	479.15	485.81
195.6	185.03	201.51	182.01	195.95	209.37	198.86	197.43	196.5
758.56	680.04	759.97	773.76	757.41	774.34	759.41	762.16	759.48
701.12	603.65	695.08	708.54	700.36	706.48	700.71	707.65	703.01
822.38	781.92	817.74	809.86	821.59	827.83	826.01	842.25	828.88
763.39	761.79	774.24	754.06	762.59	778.57	760.93	777.68	769.92
719.16	734.29	718.07	715.47	718.64	717.05	720.87	732.19	723.4
730.68	718.99	729.03	729.03	729.48	735.77	736.13	746.41	736.57
852.92	790.38	838.51	851.52	851.73	839.17	847.74	859.93	855.75
904.75	868.61	888.23	905.37	903	892.12	901.06	909.95	903.3
737.96	709.15	741.18	724.36	737.59	752	735.61	750.14	746.12
742.77	749.68	739.22	743.04	741.23	743.98	752.45	761.08	753.64
697.27	676.4	702.78	689.54	696.2	704.4	707.4	712.77	704.83
695.79	688.12	695.25	696	695.95	690.65	702.84	708.14	697.54
809.14	803.24	824.38	799.08	808.23	830.71	817.47	826.62	821.84
683.66	636.5	691.29	683.71	683.4	692.67	682.89	689.72	675.51
452.83	379.36	475.1	442.61	452.35	492.37	453.43	455.65	460.39
175.33	167.4	188.46	166.04	174.68	198.36	180.71	187.61	180.5
508.51	431.73	518.8	515.73	507.59	526.03	507.44	509.71	507.22
701.09	699.17	699.26	700.65	700.99	695.56	709.15	714.02	703.68
401.25	310.07	381.93	382.36	400.78	391.22	407.31	415.23	402.25
62.295	46.654	52.025	58.627	62.694	64.844	67.633	66.75	71.676
189.75	182.32	202.81	183.75	189.14	212.79	201.14	207.1	201.05
159.16	136.52	170.75	145.87	159.14	180.47	168.66	167.32	169.69
74.252	74.518	74.65	71.267	73.716	84.022	83.211	84.586	86.024
509.63	541.94	505.61	516.91	508.47	501.41	506.76	509.8	497.61
499.72	384.41	500.58	481.77	498.95	498.93	493.27	486.66	486.88
675.09	626.55	657.99	676.58	673.7	661.36	681.29	689.54	681.27
794.19	814.35	798.49	791.26	792.67	796.64	801.24	808.9	804.11
864.28	791.63	851.79	858.82	862.71	853.28	865.23	874.34	861.39
751.07	748.46	762.29	731.13	749.94	771.15	761.2	771.38	764.47
717.06	679.39	723.5	709.21	716.38	722.38	707.6	716.85	709.8
916.39	838.93	904.88	936.85	915.38	906.62	927.17	912.44	917.31
1034.7	1001.3	1019.7	1047.9	1033.5	1022.9	1036.9	1026.8	1033.8
304.17	248.36	310.19	282.54	303.77	316.75	306.5	295.64	303.93
114.84	80.201	143.82	101.35	115.05	152.91	121.05	122.88	120.77
300.61	218.5	304.63	290.59	300.23	315.5	310.04	318.77	308.65
334.59	273.67	341.64	324.91	333.62	350.87	335.16	341.33	335.14
166.55	125.39	185.46	144.44	166.27	190.25	173.98	169.66	169.46
523.42	524.67	546.99	518.66	522.95	544.51	517.82	520.8	512.33
745.42	725.48	745.03	730.15	743.72	743.29	746.12	757.14	753.96
696.16	677.69	705.78	686.53	695.14	707.94	706.69	711.89	704.96
764.48	796.38	763.5	752.61	763.72	766.03	764.4	768.37	760.85
957.13	921.32	947.13	970.47	955.98	941.65	939	955.34	943.09
932.07	956.86	932.79	950.21	931.26	935.26	942.27	927.34	927.66
518.79	455.3	517.18	520.23	518.39	533.36	522.78	520.47	535.75
775.05	809.68	788	767.45	773.63	794	775.76	785.22	778.3
509.85	489.63	521.55	506.3	508.83	524.47	509.97	512.78	510.41
335.71	266.82	345.76	327.02	335.25	356.08	349.05	355.31	345.92
149.72	140.64	156.74	145.22	149.42	166.55	152.29	160.46	155.02
163.44	144.34	178.3	155.31	163.45	188.53	165.09	175.54	168.55
730.38	759.52	719.26	726.24	729.95	719.4	727.82	737.14	727.38
715.49	751.37	728.69	709.24	713.95	731.94	724.5	731.13	721.78
761.66	647.54	744.94	761.58	760.69	750.68	759.8	758.75	759.17
1029.5	1025.7	1027.4	1022.4	1028.8	1029.3	1027.6	1026.8	1025.8
1030	1003.1	1012.1	1030.6	1028.5	1005.3	1030.3	1029.7	1021.6
817.54	778.54	811.43	813.1	816.47	824.67	820.69	840.99	828.87
836.37	766.17	835.48	832.02	835.54	844.74	839.29	853.57	847.29
895.06	905.73	886.48	884.48	894.16	892.31	897.8	900.7	889.4
821.81	786.15	824.8	801.51	821.38	831.99	826.82	835.82	835.8
577.82	556.77	574.09	586.14	576.75	576	575.45	581.37	578.8
986.9	939.71	991.86	979.34	985.87	997.34	983.55	994.6	986.65
280.49	226.79	294.26	263.34	280.35	297.41	291	275.84	282.87
796.17	753.46	800.07	784.38	795.33	801.12	795.16	803.42	800.23
698.52	754.7	705.42	705.33	697.33	707	700.51	708.55	697.01
956.03	909.35	944.01	962.86	954.03	941.3	949.98	957.35	950.66
1115.8	1104.5	1105.7	1121.5	1115.3	1113.7	1116.6	1122.3	1114.3
1166.2	1169	1166.8	1172.3	1165.3	1170.1	1164.1	1173.7	1162.2
315.72	300.37	343.52	295.19	315.2	353.14	321.34	303.92	307.67
930.89	863.55	913.92	917.52	929.1	915.08	934.65	938.82	923.78
530.9	507.11	511.5	538.26	529.62	515.91	535.51	536.06	529.13
786.18	684.75	791.83	782	785.3	793.21	786.6	789.17	780.66
796.29	761.9	794.8	792.37	794.99	793.48	797.5	794.85	785.59
711.32	602.82	718.65	711.12	710.62	724.85	710.66	718.78	705.35
787.31	714.21	791.7	786.23	786.22	802.08	788.48	794.64	788.16
749.41	777.82	750.69	746.59	748.35	753.87	749.27	754.68	742.76
955.35	910.52	951.01	946.4	954.22	947.94	953.37	956.57	951.24
879.75	843.8	913.16	880.74	878.77	909.69	878.02	870.94	867.05
939.34	873.14	938.74	944.08	938.17	933.7	933.53	928.72	931.68
770.35	755.45	761.2	768.43	770.41	765.04	768.91	785.2	775.85
1174	1177.9	1173.9	1181.7	1172.9	1178.3	1169.5	1172.9	1161.6
680.77	649.4	677.27	685.09	679.79	681.4	678.54	689.61	678.09
657.69	586.25	671.07	650.66	656.66	666.18	652.6	658.58	650.98
768.09	588.38	761.86	776.05	766.82	766.93	770.98	771.27	765.84
1111.9	1100.3	1112.2	1114.4	1110.9	1120.2	1109.5	1117.6	1108
905.3	904.49	916.01	905.22	904.71	920.33	910.48	912.26	907.44
1034.6	1026.7	1018.3	1044.3	1033.9	1023	1029.8	1036.6	1034
1185.2	1184.9	1181.9	1190.2	1184	1184.6	1186.4	1192.6	1176.2
1168.1	1174	1166.5	1174.3	1167.9	1172	1173.4	1174.9	1160.7
1079.2	1067.9	1070.3	1088.7	1078.6	1078.8	1078.9	1086.2	1075.6
1183.1	1188.3	1180.5	1188.4	1182.1	1184.1	1187	1190.9	1174.9
1123.5	1128.2	1114	1119.9	1122.9	1117.3	1126	1126.1	1120
1173.4	1183.7	1162.5	1186.1	1171.8	1164.6	1167.4	1176.7	1166.8
707.02	747.55	697.17	712.57	705.92	703.78	708.55	720.38	710.75
971.69	973.82	973.95	978.65	969.89	970.3	963.34	959.7	962.22
877	776.85	896.51	873.83	877.02	890.47	877.27	872.36	871.73
940.6	992.54	917.34	934.32	940.06	919.15	934.2	939.67	931.82
930.27	878.38	904.44	936.89	929.53	909.35	929.13	935.08	926.34
969.23	891.33	965.33	973.16	968.25	958.94	969.44	973.09	963.12
1023.5	1033	1021.6	1035	1022.6	1024.7	1023.8	1025.1	1024.7
924.36	905.13	928.2	923.32	923.49	932.58	917.45	928.88	925.35
528.17	498.4	541.6	509.58	527.46	549.32	527.52	519.97	526.36
1137.1	1135.7	1147.8	1155.3	1136.3	1151.1	1133.8	1134	1124.5
737.71	762.09	742.01	733.46	736.89	752.72	737.6	745.46	735.31
604.71	592.83	578.47	618.25	603.78	582.33	601.63	612.03	600.23
247.46	211.63	259.74	230.78	246.75	269.66	247.56	257.66	246.79
760.24	735.62	755.75	745.43	759.52	768.21	760.45	777.44	769.47
1019.5	1025.1	1033.6	1026.4	1018.2	1036.7	1016	1017.2	1017.7
1149.4	1156.3	1145.3	1156.2	1148	1148.1	1145.6	1157.5	1142.8
1027.2	997.67	1027.3	1034.2	1025.3	1025.1	1020.2	1018.6	1020
1132.1	1137.5	1132.9	1139.9	1131.2	1142.7	1131.2	1140.4	1131.3
1141.2	1140.9	1136.3	1146.8	1141.2	1143.1	1143.6	1145	1135.8
1141.3	1146	1132.5	1145.4	1141	1134	1139.2	1144.7	1132.3
1040.5	1017.3	1032.7	1040.3	1039.1	1026.3	1029.1	1045.4	1035.7
1064.6	1057.6	1021.7	1074	1063.1	1026.1	1060.5	1059.1	1058.4
1176.2	1181.4	1175.8	1181.4	1175.3	1181	1173.5	1181	1166.5
907.32	901.22	908.53	910.92	906.61	909.12	910.65	912.89	907.67
1185	1185.5	1184.1	1188.1	1183.7	1191.7	1185.5	1192.5	1178.5
117.34	107.29	104.54	101.1	117.12	110.69	127.48	119.19	116.42
780.71	769.44	788.35	775.11	780.28	789.91	784.78	786.58	783.7
1005.4	914.78	1012.3	1007.3	1004.6	1021.9	1002.8	1014.1	1002.2
1101.7	1111.1	1094.8	1107.3	1100.1	1092.3	1106	1109.2	1097.6
1118.6	1124.8	1108	1129.4	1118.8	1117	1119.5	1119.4	1117.4
1178.4	1183.3	1180.8	1183.1	1177.4	1185	1175	1183.5	1169
1102.5	1096.3	1094.6	1117.1	1100.9	1091.3	1109.6	1110.4	1093
694.65	698.46	696.26	700.7	694.62	688.75	698.58	706.72	698.35
1144	1139	1141.2	1153.5	1142.8	1146.6	1147.5	1154.3	1135.1
1117.7	1093.5	1110.2	1125	1117.1	1118	1121.4	1128.5	1115
916.87	963.66	906.29	910.83	916.23	910.3	910.52	916.97	911.89
792.37	773.34	797.61	786.84	791.96	799.59	787.49	796.34	797.4
954.04	957.54	947.17	960.33	952.84	948.73	957.55	953.24	940.7
999.02	908.97	991.48	1003.7	997.99	997.7	998.6	1009.7	992.8
616.19	514.83	607.37	613.3	615.64	611.71	617.12	610.49	613.12
884.16	812.48	893.49	881.28	882.66	901.67	878.35	892.07	880.24
867.37	842.79	882.22	881.15	866.71	894.71	868.79	872.65	880.13
1018.1	996.62	1018	1024.2	1016.9	1026.9	1011.8	1016.2	1006
1184.9	1188.8	1190.4	1193.5	1183.7	1188.9	1185.9	1188.6	1182
634.22	612.81	624.06	639.75	633.68	618.97	632.24	640.15	635.08
1014.8	1018.3	1013.3	1025.2	1014.1	1018.5	1013.8	1018.3	1015.2
1087.6	1108.8	1086.5	1100.2	1087.1	1089.2	1085.3	1093.6	1078.5
1136	1145.1	1137.7	1148.3	1135.3	1148	1137.2	1146.5	1129.3
726.54	712.77	744.7	714.71	725.61	751.23	736.92	744.8	736.42
555.24	566.52	554.89	540.9	554.57	565.76	564.56	573.7	561.22
365.62	349	353.96	338.47	364.91	363.81	373.09	380.18	368.37
1182.8	1180.3	1185.7	1192.3	1181.4	1184.6	1182.9	1185.9	1179.6
868.69	920.09	868.37	861.85	867.61	873.54	864.12	873.44	864.66
1033.1	1065.8	1050.7	1034.3	1032.2	1052.5	1031	1036	1026.8
769.97	783.32	766.68	756.39	769.02	769.35	775.15	781.3	773.89
1184.7	1188.9	1180.4	1190.2	1183.7	1183	1183.3	1191.7	1173.8
751.68	740.2	750.08	757.84	750.8	757.52	750.19	760.27	756.58
1027.4	1044.3	1042.4	1031.6	1026.6	1051.5	1025.9	1025.6	1015.5
1088.3	1099.9	1075.3	1100.8	1088.2	1077.8	1085.8	1094	1081.6
1186	1184.4	1185.4	1188.4	1184.9	1190.5	1187.3	1198.8	1181.9
813.5	815.29	821.02	796.43	812.89	823.83	810.52	819.61	816.79
1172.7	1168.3	1159.4	1185.5	1171.1	1160.7	1165.5	1175.1	1164.7
1132.7	1151.5	1119.4	1146.9	1131.8	1126.4	1131.8	1142.2	1125.2
595.52	572.27	568.88	603.45	594.79	577.99	597.92	607.53	589.43
655.81	626.17	672.91	652.65	656.08	672.03	655.28	661.7	652.33
693.6	703.8	683.82	685.91	692.91	686.16	704.31	710.51	700.32
736.69	602.89	746.13	740.17	735.77	753.92	744.91	755.23	744.76
72.818	66.03	70.672	65.978	72.681	80.386	80.039	86.019	83.006
75.731	66.243	71.381	71.773	76.192	78.918	86.011	89.36	87.847
81.823	76.228	79.754	73.13	81.347	88.634	90.155	93.869	92.37
1117	1129.4	1114.3	1125.8	1116.7	1113.8	1121.3	1127.9	1116.7
723.59	694.24	724.96	729.35	722.11	721.45	716.91	723.63	718.58
830.96	742.68	837.71	824.64	829	842.69	825.85	841.05	829.04
897.64	818.68	921.86	879.95	895.94	926.66	899.18	909.21	893.06
875.83	897.16	878.77	876.17	874.36	881.26	876.3	888.33	881.83
823.57	829.39	822.34	833.45	822.5	833.06	823.28	828.65	825.34
871.5	875.63	879.92	876.4	870.06	887.75	872.74	874.93	871.24
