# Supplementary material for: The effect of variations in CT scan protocol on femoral finite element failure load assessment using phantomless calibration
Source: PLoS One. 2022 Mar 18;17(3):e0265524. doi: 10.1371/journal.pone.0265524 (PMC8932617; doi:10.1371/journal.pone.0265524)
Supplement: S1 Data — (ZIP) [file pone.0265524.s004.zip › Data/BMD/C307R/Trabecular/C307R_trab_all_AFM.xlsx]

## Sheet: C307R_P1_VM_AFM_trab
55.568	75.66	50.813	44.481	55.062	59.422	61.136	51.416	59.046
22.37	34.902	24.526	19.166	22.091	38.563	34.641	34.72	36.84
3.101	-2.9728	5.5295	2.4113	4.5883	11.727	16.494	13.031	13.971
11.443	10.548	16.389	8.0359	11.514	34.933	22.234	25.625	22.343
8.3962	14.124	10.295	7.4623	8.5629	17.608	16.501	8.5464	15.269
14.969	18.55	17.215	13.983	14.146	21.458	17.273	16.073	16.993
10.382	10.06	13.153	10.666	10.294	20.893	21.68	12.385	12.369
145.26	104.22	156.36	133.87	144.53	167.45	159.16	143.88	157.07
32.73	31.874	29.042	31.09	32.804	38.721	36.605	34.331	42.106
7.0224	3.0967	8.713	6.6678	7.883	18.565	16.087	16.274	18.866
9.7034	-2.729	11.302	9.3662	9.4245	12.635	12.813	6.8053	10.097
19.614	17.42	29.822	14.681	20.539	38.354	29.576	24.003	29.888
82.882	72.282	87.774	77.277	82.504	97.396	99.386	86.199	91.928
10.504	16.82	14.306	9.0355	10.897	28.607	19.14	25.025	22.224
42.009	40.59	42.09	37.262	41.88	58.596	53.765	51.384	52.199
39.168	38.511	47.286	31.882	38.931	61.625	51.751	46.412	48.736
3.4693	4.8505	7.0093	2.0106	4.4034	16.826	14.168	12.654	9.9599
42.862	44.746	57.62	36.786	41.875	63.149	49.685	47.356	53.653
72.966	84.071	87.879	75.257	72.69	88.587	74.32	68.222	75.461
0.6577	-1.96	1.476	-0.0018	2.4085	9.8603	20.36	5.019	4.4063
45.076	38.898	48.782	39.914	45.124	55.436	53.833	48.767	47.594
58.149	63.593	67.87	41.837	58.27	78.954	66.81	61.55	69.138
3.8051	7.278	7.7831	2.2915	4.751	10.943	12.54	5.3943	11.566
11.907	6.1813	9.9371	13.629	10.936	11.79	16.009	7.5461	3.7883
12.56	16.099	14.25	10.387	12.627	18.415	20.562	16.958	24.145
65.385	63.695	75.085	59.032	65.424	78.399	70.251	66.914	72.822
43.621	32.005	45.856	37.647	43.231	55.858	59.447	46.823	50.536
1.0457	0.6044	4.2384	0.1093	2.7143	14.335	14.858	8.9537	8.189
28.838	30.504	26.324	26.027	28.505	34.144	39.013	34.8	46.343
10.898	14.491	10.181	12.616	10.209	11.474	13.96	7.4045	5.3403
0.9224	1.398	4.5565	-1.1306	2.731	13.498	16.067	7.5291	13.273
49.569	71.975	72.14	36.862	48.857	76.5	57.86	53.231	61.879
70.6	81.041	76.403	54.453	69.594	84.496	74.801	74.924	84.081
7.7232	-0.1888	9.6583	8.0752	8.0276	17.447	20.865	10.359	9.6514
10.229	15.07	11.037	10.413	9.8794	16.092	18.111	11.271	7.996
19.508	18.421	21.131	17.566	18.443	29.612	27.474	26.446	29.186
5.5932	-2.9238	7.8218	4.8856	6.2118	8.9763	13.209	5.716	6.4576
46.186	49.77	51.239	46.72	46.129	62.688	57.329	53.282	52.067
10.968	4.0058	14.686	9.6498	11.622	19.12	16.876	14.109	21.16
7.9732	9.615	11.406	7.3741	8.5892	21.212	17.802	16.88	18.838
69.132	69.663	79.614	55.202	69.02	89.066	81.465	72.623	77.144
78.978	70.448	94.738	81.989	78.42	96.582	85.156	74.241	84.488
65.027	70.07	66.192	64.502	64.974	74.047	75.558	69.128	71.074
46.866	49.033	52.863	47.581	45.795	64.095	52.023	45.279	50.231
20.424	24.833	22.945	22.578	20.508	34.34	27.273	26.272	26.887
59.82	60.34	62.74	57.881	59.429	72.3	74.057	67.058	68.42
82.524	79.576	83.804	84.872	81.578	89.28	93.126	79.792	87.046
21.287	21.303	28.91	20.514	20.992	36.254	19.452	24.959	31.674
114.65	115.13	123.93	105.84	113.61	131.94	124.14	114.67	118.66
77.55	78.518	84.824	71.726	77.722	95.269	87.197	80.006	76.268
15.612	10.713	19.788	10.348	14.797	24.736	30.408	19.645	22.136
186.93	182.6	197.98	177.6	187.71	199.26	187.72	174.17	191.85
55.173	52.104	67.616	50.268	55.112	71.977	57.455	55.399	64.597
43.773	42.327	42.469	38.342	44.714	53.898	52.284	45.839	53.371
61.137	61.666	63.432	61.06	61.074	69.912	70.257	60.997	64.148
65.917	70.067	70.473	68.948	65.832	78.507	73.646	71.019	75.532
91.698	99.726	98.409	83.264	91.23	104.15	97.501	94.498	102
122.31	113.49	132.51	113.64	121.33	139.47	130.73	120.84	126.58
197.63	188.12	208.4	187.76	198.6	209.35	197.7	183.75	202.98
184.34	188.67	195.83	173.27	184.77	199.12	186.54	174.91	191.15
153.52	169.11	155.09	135.39	152.88	162.11	160.07	152.02	161.26
0.0553	5.7909	1.7069	-1.1111	2.1104	12.362	13.791	9.4565	10.304
10.786	10.551	13.909	9.8068	10.821	17.769	14.644	14.037	17.796
35.19	45.503	34.108	32.305	34.392	33.095	32.624	32.352	43.205
80.816	76.686	90.76	73.24	80.699	101.74	91.321	83.769	80.311
60.679	63.581	70.768	45.952	60.488	82.865	73.067	67.906	71.875
2.2567	-6.8555	5.4803	0.2687	3.9123	10.493	16.394	9.8073	14.566
54.558	50.182	60.721	48.957	53.534	69.024	63.102	62.394	66.026
8.8235	4.6218	14.607	7.4996	9.0012	20.843	15.11	10.135	19.553
6.1622	8.8871	8.9923	3.7947	7.0588	18.951	11.351	6.3316	16.278
5.8124	1.7682	8.3129	4.8103	6.8487	19.752	12.061	18.459	20.454
54.935	59.665	64.871	42.316	54.285	68.184	51.788	46.845	53.395
11.617	7.9818	13.436	11.638	11.386	21.121	20.955	13.982	13.198
74.823	82.68	76.149	74.059	75.104	80.879	79.67	73.175	75.895
118.07	112.95	126.53	105.33	117.31	132.22	124.7	118.58	127.11
0.5944	0.6043	-0.2941	-0.6616	2.476	9.96	16.833	6.292	10.178
4.0953	9.3041	3.8534	4.3221	4.9783	15.903	14.141	13.793	8.8448
32.005	38.954	34.201	32.818	31.569	45.076	38.65	32.39	32.021
23.356	29.023	26.777	20.965	23.025	32.146	24.904	26.35	28.251
6.4387	5.9627	8.6495	6.5511	7.1381	15.463	13.992	13.711	14.277
2.6281	1.3658	3.2729	2.2952	3.9334	15.095	14.396	11.61	10.273
52.775	43.593	51.94	44.777	52.379	55.688	55.372	57.85	62.127
8.3798	7.7916	10.554	8.0562	8.9313	14.8	14.338	14.319	13.853
73.169	65.423	71.258	68.514	73.362	81.609	87.215	76.993	81.753
20.455	18.033	24.732	16.05	19.803	39.291	32.23	29.937	29.741
34.487	32.962	37.48	28.983	34.459	45.542	40.673	37.543	40.99
99.778	77.356	113.48	89.364	98.862	123.61	113.07	102.14	110.36
6.4897	6.9176	11.033	3.8429	7.7028	20.287	18.072	8.294	15.135
24.102	20.809	30.639	19.001	23.894	36.339	29.318	25.732	28.482
38.858	44.343	40.757	35.903	38.074	53.245	48.973	42.1	45.281
99.247	76.632	105.36	89.752	99.754	116.89	110.07	96.842	103.87
3.7629	3.2	7.697	1.9656	5.493	16.711	12.816	16.556	17.355
91.614	93.623	125.82	75.991	90.852	133.37	97.122	93.843	101.3
8.5457	18.08	7.9081	8.8292	8.2976	12.807	8.6726	6.6919	9.1905
34.307	31.764	42.625	29.25	33.665	43.134	39.375	34.308	41.057
2.2114	1.625	2.528	2.3181	3.5914	10.752	18.887	7.3886	5.6371
10.429	7.3487	15.606	4.8636	10.728	20.584	18.747	14.179	16.856
32.604	42.875	39.981	25.285	32.461	45.111	36.847	33.829	35.538
122.88	124.96	133.78	118.05	123.32	138.78	122.08	116.27	127.25
126.24	94.291	144.22	113.41	125.54	155.5	137.15	124.67	136.74
142.23	132.33	156.11	135.82	142.86	159.86	143.69	134.61	149.44
27.656	27.863	27.514	18.811	26.836	37.837	36.58	36.503	38.029
6.3782	8.6138	8.2533	4.8309	7.3961	13.636	17.616	6.3308	9.0966
4.5666	2.5133	6.1611	4.0293	5.3152	9.2704	13.651	9.396	9.1303
2.6609	1.0713	5.2611	1.7167	4.2204	11.729	17.592	12.461	13.846
6.6807	7.7963	10.772	5.4616	7.1424	15.698	8.4284	11.676	11.398
39.664	38.511	43.341	36.441	40.161	51.602	47.102	40.922	47.258
63.272	64.507	78.781	56.811	63.833	85.49	66.446	64.571	74.773
0.9834	-2.6937	3.4165	-1.4334	2.8287	12.686	16.661	11.256	11.625
38.013	35.487	38.438	34.482	37.641	50.583	50.38	43.169	43.903
32.7	36.225	34.477	32.061	32.736	45.742	41.943	37.853	41.005
126.08	159.17	130.39	111.37	125.32	138.95	128.78	126.26	139.17
2.7428	0.8832	3.6706	1.5109	3.7565	11.866	11.054	3.5405	8.3961
3.7285	6.7077	4.5363	3.2585	4.6604	8.3884	7.4924	6.4187	9.9642
18.21	21.34	21.122	16.119	17.915	23.154	23.301	19.211	21.246
5.9961	12.328	8.3255	4.135	6.6956	15.555	10.033	4.7916	10.495
2.4585	-1.4937	2.873	1.724	3.8626	13.893	10.723	9.7421	7.8924
4.2455	4.2876	5.836	3.8178	5.0648	10.632	12.5	9.5779	9.6884
48.97	59.209	49.357	35.05	48.417	52.455	60.686	51.937	60.811
116.9	136.78	116.81	106.48	116.14	124.79	118.32	116.47	131.84
3.1201	5.295	7.2342	-0.1402	4.2536	16.875	19.141	8.6616	18.881
0.5001	1.614	3.5075	-0.4785	2.043	8.5854	7.1603	4.07	8.8956
22.809	21.715	26.507	20.583	23.352	38.202	28.293	29.751	29.541
6.5435	5.8758	8.5457	6.5624	7.1236	17.185	5.8411	7.9448	16.521
43.916	43.746	55.31	46.102	42.873	62.312	49.636	45.897	48.272
50.895	56.245	58.005	37.034	50.752	60.169	50.057	44.377	51.495
5.8503	1.2672	7.0529	5.9857	6.2734	15.294	9.6033	11.901	12.573
3.4077	2.2035	5.6418	2.8295	4.4362	15.693	19.224	8.5045	13.274
24.994	21.428	29.108	22.482	24.101	36.942	40.427	31.005	28.734
97.943	88.713	92.586	91.77	98.361	103.66	115.78	99.016	107.24
2.8326	1.8733	3.009	0.1666	4.5225	9.5613	14.653	11.37	15.839
38.721	38.337	45.476	32.164	38.405	50.498	44.386	41.228	48.816
4.0071	6.2039	5.2051	3.7566	4.8528	11.838	10.866	7.0975	8.1373
34.984	35.115	33.827	28.165	34.568	40.795	41.651	42.39	45.575
17.995	23.467	22.162	15.997	17.857	27.695	23.217	17.291	27.305
21.656	17.778	23.241	19.703	22.063	34.269	28.111	26.847	26.9
25.405	34.134	28.521	19.82	24.876	35.702	38.282	29.543	39.455
14.109	10.987	15.087	7.775	13.956	27.95	27.78	24.605	26.195
20.71	19.507	26.391	18.688	20.97	34.164	25.847	22.427	28.766
12.148	14.604	13.393	11.663	12.449	22.666	21.076	17.347	18.011
9.506	6.2506	11.225	9.2805	9.7081	17.225	12.109	13.169	16.953
0.1611	-1.002	0.6961	-0.9181	2.0818	9.5976	18.154	5.7465	8.508
4.3337	9.7086	7.8734	2.1956	5.5796	17.892	13.005	11.966	16.252
4.902	3.8332	6.0922	5.4353	5.7379	15.61	11.829	11.461	11.541
6.6519	6.9128	9.8017	4.8804	7.1701	18.263	15.182	9.9159	7.1325
6.7459	8.8981	9.1389	5.0067	7.3699	11.519	16.618	8.4249	13.084
5.3677	4.3191	8.6493	4.7132	6.3531	14.809	7.2587	10.072	11.222
40.546	48.062	44.924	42.783	40.176	56.558	50.472	45.918	44.856
18.685	24.006	20.974	16.717	18.256	24.539	19.334	16.576	27.567
16.676	13.582	18.328	14.296	16.285	20.403	22.917	13.996	24.639
3.9639	5.6968	6.472	3.2797	4.9775	10.398	14.889	8.6346	8.6923
2.0178	-7.9808	4.9894	0.831	4.1372	15.435	15.207	10.392	18.976
6.8142	-2.03	7.4801	6.4931	7.3771	16.328	20.182	7.1975	8.4166
10.496	3.6537	12.606	7.8613	10.372	17.704	16.712	10.344	14.913
0.2718	-4.0404	3.4221	-1.6658	2.086	11.248	18.701	8.5301	5.0734
3.427	-1.9636	6.9351	0.5156	4.507	16.605	20.418	10.293	8.3161
6.7456	2.5222	9.8453	5.9642	7.1847	15.246	13.509	9.0968	12.331
4.6808	10.461	6.7762	4.3014	5.4531	14.688	19.148	7.3298	6.5333
6.1219	2.8229	11.821	4.0449	7.057	20.296	11.777	16.313	11.644
6.5195	6.0111	9.5109	4.8586	7.1631	20.174	12.134	8.7803	7.7426
11.002	14.183	17.436	5.287	11.185	24.032	21.614	14.752	19.616
1.6777	-0.0746	3.1863	0.6244	3.1152	11.445	14.763	10.636	10.319
12.408	12.674	13.59	11.266	12.79	24.598	15.273	19.505	21.259
74.147	70.464	82.31	67.409	73.727	92.983	82.216	76.271	72.766
56.535	60.231	57.477	57.543	56.606	63.224	66.088	59.814	64.464
6.319	3.9216	7.8886	6.2238	6.9153	14.851	17.608	8.547	13.699
2.3266	3.3853	5.7833	1.3195	3.55	19.184	9.7492	7.8566	8.1734
3.8281	6.6602	4.5633	2.7453	4.4535	13.825	15.162	11.345	9.3895
2.938	3.5427	5.1283	2.1191	4.0437	10.678	5.4976	9.2241	12.257
6.9002	6.8867	9.0023	6.2563	6.8667	14.521	11.185	10.052	15.389
2.6568	4.0206	4.2987	1.9424	3.9117	12.662	10.315	9.0707	7.2112
2.5797	3.9614	4.6081	2.0495	3.795	13.799	9.5253	7.692	5.2971
2.01	4.716	2.5303	1.7763	3.5835	12.882	11.226	12.306	8.2089
3.6314	9.6181	6.5186	3.4831	4.6752	14.503	16.919	10.129	13.809
3.5642	4.5508	7.2261	0.9918	4.6866	15.257	18.873	9.6353	17.112
6.3847	1.6827	8.1952	5.7762	6.9948	16.486	17.232	11.317	14.731
10.386	4.0039	15.558	9.5545	10.217	20.441	13.944	11.191	17.911
7.451	11	7.4141	8.7766	7.1855	12.693	8.629	11.919	11.142
12.066	12.886	15.192	11.215	12.511	19.723	14.823	18.738	15.395
3.308	0.1315	4.9335	3.0948	4.6255	11.177	14.804	11.112	10.322
7.2494	4.8841	6.7607	7.6183	7.3657	13.218	17.3	9.7012	12.219
10.464	7.995	11.828	9.0582	10.235	15.558	13.272	10.972	13.136
2.6577	-6.4028	5.0215	1.2066	4.0645	11.996	17.25	11.777	13.81
12.271	9.3278	16.603	10.298	11.897	23.971	20.291	17.773	21.466
19.874	15.907	19.994	16.181	18.963	21.566	21.826	21.536	24.95
43.178	40.221	45.656	41.357	43.078	59.144	52.906	47.597	52.962
32.902	28.754	31.401	29.533	33.218	44.951	41.057	38.051	42.996
20.276	22.111	20.243	16.391	19.557	21.791	23.348	23.982	25.99
5.7205	5.2891	7.7256	4.702	6.6163	12.921	15.391	14.92	11.984
9.4688	9.0157	11.585	8.9141	9.2859	12.992	11.822	6.9725	11.456
16.506	18.172	21.149	11.238	16.332	25.646	26.657	18.9	28.36
13.92	15.669	16.079	10.722	13.376	19.808	15.32	14.12	20.365
2.3087	-2.3205	5.7223	0.8757	3.4582	12.317	17.068	6.3198	12.514
6.5647	4.922	9.3299	5.9519	7.2131	16.23	13.626	12.08	13.809
4.6366	3.7486	6.1075	4.3848	5.5309	9.6414	5.8303	8.4611	12.232
6.3052	-0.1089	5.7841	6.0686	6.7215	8.8624	14.883	7.0358	6.2821
4.435	7.3042	8.8384	1.5149	4.9334	14.408	23.548	11.341	11.956
32.911	39.436	35.344	28.329	32.259	38.042	46.196	37.179	40.162
17.954	16.941	23.658	11.424	16.98	30.078	34.729	21.951	26.083
43.092	42.925	42.393	35.069	42.44	47.38	60.599	48.176	54.287
7.4393	4.7083	8.9125	7.7423	7.6968	15.497	12.092	12.87	13.532
4.8859	-1.1652	6.2117	3.4301	5.686	13.227	17.602	12.327	15.852
19.531	21.1	22.227	14.235	19.717	36.464	33.921	28.938	30.082
23.157	16.744	25.128	18.025	23.038	30.232	32.071	27.474	25.197
6.6486	16.441	9.555	4.1708	7.2424	18.026	20.441	12.049	12.379
4.8023	0.6611	7.7684	4.2426	5.5828	11.997	3.5008	12.754	8.3052
6.4432	7.9595	8.348	6.1961	6.495	11.227	6.1013	10.34	9.3841
6.9616	6.0386	8.0417	6.9364	6.7831	10.728	7.7135	9.1856	9.5433
6.7963	7.1846	6.9256	5.5556	6.8672	12.933	15.481	11.709	15.487
3.7241	-3.9642	7.4011	2.1926	5.6623	18.241	13.728	14.583	18.167
49.754	54.688	55.015	49.448	49.356	65.701	56.434	50.624	53.663
34.262	33.561	39.185	33.3	33.763	49.458	41.978	32.501	36.423
39.756	45.188	46.851	40.852	39.44	56.858	51.197	47.285	47.454
5.967	4.0286	7.3248	5.29	6.9063	12.454	14.955	15.234	12.26
59.124	70.093	58.835	50.355	58.498	67.913	62.761	52.535	65.263
