# Supplementary material for: The effect of variations in CT scan protocol on femoral finite element failure load assessment using phantomless calibration
Source: PLoS One. 2022 Mar 18;17(3):e0265524. doi: 10.1371/journal.pone.0265524 (PMC8932617; doi:10.1371/journal.pone.0265524)
Supplement: S1 Data — (ZIP) [file pone.0265524.s004.zip › Data/BMD/C307R/Trabecular/C307R_trab_all_AFM_2.xls]

## Sheet: Blad1
211.61	208.37	213.98	212.12	211.95	216.74	213.87	191.3	216.77										KvP
331.29	349.86	332.49	334.16	329.05	346.1	345.85	310.61	336.06			281.228	285.137	281.207	281.246	281.425	285.382	285.86	257.619	286.429
264.79	270.59	258.37	259.19	264.04	263.71	268.14	248.09	266.62			1	1.0139	0.999926	1.00006	1.0007	1.01477	1.01647	0.916051	1.01849
235.76	231.61	240.13	237.24	236.5	245.37	246.9	218.42	237.3
293.6	324.22	295.59	290.07	295.33	298.55	298.13	269.75	297.39
252.7	268.3	249.3	250.04	254.92	250.23	258.32	218.42	249.17
387.01	388.1	383.64	389.04	387.37	381.63	408.17	365.15	410.53
323.42	325.27	336.44	329.59	324.22	343.29	324.14	295.46	331.65
391.03	402.87	404.22	388.6	394.89	404.14	405.65	361.35	386.51
356.65	319.57	347.77	355.42	356.2	362.36	364.02	329.66	365.52
246.59	256.6	255.26	251.94	247.74	255.18	243.54	221.5	252.5
327.68	349.13	321.5	332.32	326.7	330.72	333.69	306.32	342.61
251.97	265.27	250.91	260.73	252.29	250.9	256.87	231.37	260.28
372.4	372.34	379.93	372.95	374.88	377.93	381.93	341.06	368.67
294.24	282.74	297.67	291.24	294.53	294.39	289.57	264.22	292.95
415.93	455.2	405.47	422.29	414.66	405.19	426.29	380.28	420.73
223.15	219.02	229.63	217.62	223.77	235.65	235.78	206.38	228.69
95.766	103.92	101.7	94.736	97.085	111.17	109.67	98.688	113.27
190.46	189.28	198.79	187.29	192.86	206.05	187.33	164.27	190.04
302.22	287.55	296.78	299.38	301.85	292.87	295.41	270.94	299.91
127.67	126.08	132.54	132.77	126.99	132.41	124.17	110.61	132.49
426.2	429.66	423.46	429.78	423.82	411.92	429.56	387.8	431.09
321.5	328.38	321.59	329.48	321.16	331.58	330.37	299.38	331.85
393.39	408.55	392.52	392.14	393.78	390.74	409.02	369.9	416.32
219.21	247.97	227.06	229.24	221	226.99	208.1	194.57	216.52
261.26	298.68	263.27	256.97	262.55	270.51	284.31	240.79	266.36
433.07	453.16	425.64	436.79	433.21	427.95	429.55	396.52	436.45
292.22	324.54	291.56	294.73	292.9	289.69	284.25	264.6	290.15
286.66	345.69	288	292.51	287.47	297.63	304.39	272.85	298.5
391.16	387.84	377.21	395.13	391.62	374.01	398.92	362.37	393.16
431.92	454.1	433.27	435.67	433.06	434.25	436.28	395.84	443.21
353.01	352.32	354.62	360.29	353.5	372.06	378.41	339.56	375.16
421.85	442.14	424.14	419.79	422.92	419.51	418.81	380.15	418.11
372.87	375.24	378.38	369.18	374.12	379.21	385.49	340.24	370.92
285.58	308.44	280.22	292.39	284.5	271.24	274.57	260.58	291.65
286.22	289.94	285.16	281.32	288.37	279.6	270.06	257.12	276.96
344.64	341.21	341.83	347.59	343.11	357.25	349.09	314.9	354.52
370.32	383.09	365.2	360.35	369.41	364.09	368.94	331.9	378.86
220.21	208.55	219.82	217.61	221.52	220.77	223.54	200.09	216.07
255.89	271.37	254.68	249.68	256.7	251.4	259.15	230.3	259.49
300.58	334.54	287.21	305.46	299.28	292.49	308.67	278.39	314.96
323.13	357.36	327.51	321.26	323.84	337.14	341.45	301.15	334.58
417.17	392.14	412.98	422.32	417	421.22	433.9	384.06	423.6
393.08	374.78	393.11	395.73	392.89	403.45	414.34	363.73	404.38
424.11	450.9	425.4	429.47	425.37	423.55	417.71	382.59	420.94
295.02	304.2	297.58	298.49	295.23	291.35	288.98	268.81	298.86
311.84	300	320.01	303.84	312.73	324.44	323.31	291.56	329.3
365.41	336.55	368.04	362.22	364.81	381.89	367.52	338.06	375.98
322.44	308.68	320.73	322.52	322.75	323.53	326	300	332.19
319.7	289.31	314.29	311.87	319.71	317.39	328.08	300.93	333.77
410.39	420.88	417.25	407.29	413.08	420.3	416.9	375.93	410.85
197.35	176.43	202.16	197.01	198.23	210.02	194.61	176.63	199.31
220.2	221.19	235.63	216.03	220.38	246.02	231.77	203.36	228.09
325.21	344.08	324.84	337.43	323.04	341.65	346.41	301.88	333.23
417.92	413	409.4	419.96	416.86	411.69	437.23	387.33	425.87
405.26	378.2	390.71	408.91	406.32	397.51	419.88	373.64	407.75
349.7	338.62	349.64	346.92	351.47	361.53	357.78	331.63	359.49
256.61	250.95	254.06	260.74	254.97	255.9	254.36	238.75	247.54
378.25	372.89	370.31	379.67	379.12	371.82	395.68	354.43	390.03
232.75	285.54	233.62	235	234.37	243.73	253.59	225.65	248.14
287.37	231.2	295.37	280.69	289.59	300.53	291.73	266.19	289.48
288.09	307.39	287.52	283.75	290.19	286.77	282.38	260.48	284.42
277.78	282.06	277.05	283.02	276.36	282.42	286.84	263.82	283.92
440.51	462.66	419.57	448.27	437.86	415.06	436.13	398.63	441.02
268.38	282.79	259.6	275.38	267.04	266.1	276.83	260.22	275.75
238.43	252.61	235.9	246.11	236.53	242.95	244.32	221.1	248.84
301.06	309.11	291.36	298.34	302.39	304.36	307.99	281.83	311.8
426.04	443.97	419.64	427.61	424.46	421.38	440.33	390.59	434.33
352.04	329.52	349.86	350.21	353.07	352.14	366.64	329.98	359.95
291.37	297.43	285	292.83	291.02	276.36	283.51	267.54	305.09
239.33	300.41	235.1	257.03	239.64	239.62	227.42	217.26	238.78
254.71	228.21	254.37	250.98	255.97	263.79	277.2	240.69	261.95
268.2	272.96	263.86	269.67	268.14	273.24	279.98	250.48	276.65
363.29	345.77	366.48	364.86	363.3	380.31	364.84	339.17	376.12
315.03	361.73	316	319.2	314.49	325.67	322.28	282.19	316.51
178.07	217.32	180.78	176.12	177.54	182.68	168.73	161.11	180.62
274.56	264.4	269.21	276.36	275.99	282.86	285.33	262.05	296.04
143.17	141.1	146.71	140.39	143.12	163.3	162.44	134.54	162.39
234.03	224.84	235.63	231.51	234.9	238.03	233.98	211.62	228.53
386.09	395.61	385.11	392.32	386.36	374.97	370.83	348.85	376.08
221.63	221.18	221.13	223.72	222.43	224.49	228.81	203.73	232
251.59	264.07	249.46	251.8	251.01	254.31	244.87	234.9	246.05
440.02	466.38	440.82	442.41	440.57	440.94	435.97	401.59	442.71
422.57	425.06	421.94	422.98	420.86	415.17	432.26	383.86	429.16
320.83	267.73	327.25	319.81	319.77	332.48	335.81	295.65	321.73
302.4	319.44	299.11	307.73	300.9	281.44	289.42	273.49	299.59
268.78	246.53	288.28	263.67	269.33	297.56	267.82	246.32	266.63
329.51	342.75	325.61	334.07	328.24	335.28	335.73	311.7	342.43
440.45	414.15	441.25	440.16	440.88	437.32	439.54	402.74	447.57
216.31	185.96	211.1	220.55	215.99	221.4	209.71	200.33	220.56
345.77	312.1	352.55	335.81	345.73	356.33	356.61	315.71	349.22
277.49	280.35	276.14	289.67	277.21	266.68	274	251.02	269.5
240.07	236.7	244.51	239.79	240.09	251.34	246.4	221.07	240.77
251.62	225.09	249.13	257.06	249.78	254.87	256.74	230.02	255.26
217.28	236.94	217.15	216.96	218.23	219.58	221.75	193.56	225.06
237.92	259.15	247.08	244.12	238.85	245.37	241.53	220.28	247.31
211.51	244.56	209.3	218.41	213.4	203.73	189.84	182.92	201.95
229.12	245.72	237.89	223.26	230.06	240.81	230.71	204.98	233.44
159.59	163.52	163.66	154.93	161.51	164.45	156.02	146.39	159.38
290.27	306.47	286.26	296.7	290.07	289.78	295.71	271.89	296.72
360.08	334.27	362.78	364.07	357.75	358.78	356.27	322.44	354.76
126.37	118.57	120.56	126.27	125.29	119.67	127.46	112.41	126.86
286.92	255.24	288.99	283.37	286.94	293.68	291.39	265.66	298.5
241.26	246.4	246.46	247.7	242.23	245.56	221.26	218.01	234.59
163.6	181.33	163.18	163.08	162.96	166.78	161.34	152.08	164.42
309.58	289.79	319.7	304.9	310.81	327.74	315.23	278.37	318.72
384.91	370.9	381.39	383.97	385.92	379.75	399.76	358.92	405.32
271.48	277.63	272.62	278.15	272.27	274.82	272.65	249.22	284.07
266.61	211.97	237.16	256.3	268.62	246.59	279.83	247.47	284.4
143.4	122.78	136.38	138.49	144.23	141.15	146.31	132.8	150.97
97.354	90.513	103.89	93.044	99.596	104.62	97.537	69.393	94.919
301.36	269.4	304.31	304.11	302.31	314.3	306.97	280.78	301.39
272.12	288.01	257.79	273.21	273.24	264.84	271.67	246.47	269.2
291.85	308.44	287.68	296.62	291.04	276.48	282.46	264.52	284.61
294.08	311.74	288.98	300	292.45	277.84	280.08	266	286.94
194.72	216.83	200.68	193.32	196.06	214.9	219.24	187.48	212.82
429.43	437.19	424.4	432.28	427.65	412.65	423.69	390.28	425.99
347.43	358.95	347.63	344.82	348.41	355.91	359.54	323.87	358.14
326.55	315.88	319.04	336.22	326.11	327.78	336.04	307.58	339.12
388.24	391.34	386.78	397.22	389.09	388.27	383.3	358.63	394.7
367.91	399.59	373.83	369.45	369.14	381.56	388.7	332.67	374.38
293.4	318.61	298.94	288.5	295.08	293.75	277.52	266.51	285.58
326.92	354.94	329.09	327.41	327.79	335.4	327.42	292.42	328.2
384.69	369.66	386.8	384.09	384.52	394.01	415.09	354.94	397.13
417.28	390.74	416.29	410.37	419.13	430.47	425.72	384.99	432.46
434.64	444.29	418.33	446.74	432.76	415.13	435.17	393.99	435.67
358.29	370.91	356.16	364.94	358.73	360.48	363.05	329.77	359.69
207.65	207.61	209.47	200.07	208.53	213.56	229.98	189.56	224.27
362.82	402.25	361.44	365.01	362.38	370.14	373.7	340.17	375.33
279.4	264.08	273.96	276.25	280.23	292.64	296.99	263.45	292.2
172.52	174.56	171.03	173.1	173.07	190.33	181.73	156.78	170.24
394.04	390.42	390.85	399.4	394.28	404.94	401.65	364.33	400.13
292.85	317.55	293.06	298.3	292.25	276.6	286.32	263.2	285.35
212.69	202.9	209.97	208.93	212.15	216.95	216.99	196.55	210.82
402.54	406.01	404.4	402.85	402.53	400.98	414.62	374.94	423.08
104.56	77.97	116.57	87.928	106.86	127.49	107.99	93.448	119.12
279.71	280.72	259.9	279.11	280.38	262.75	273.44	244.82	275.68
308.17	302.4	306.73	313.54	307.72	307.47	299.83	273.03	303
420.21	355.06	419.87	413.7	421.8	420.78	416.25	383.34	423.94
203.88	208.95	206.56	196.36	203.01	222.88	212.98	185.5	216.03
400.74	397.57	402.01	403.23	400.08	408.87	425.67	367.55	413.75
311.79	307.05	300.37	308.17	312	324.33	332.47	301.21	322.43
128.87	80.086	132.23	126.03	129.52	133.92	119.74	105.93	130.29
132.92	125.95	136.67	129.72	133.22	136.25	125.46	110.1	132.27
198.44	221.97	202.3	192.64	198.59	209.7	221.42	189.9	218.11
272.42	278.95	266.47	279.09	272.42	270.03	278.72	251.39	278.6
237.68	222.8	239.62	239.33	238.88	247.65	256.73	226.26	252.83
227.79	219.48	230.88	227.61	228.85	238.46	238.01	207.93	231.16
440.26	426.77	437.88	440.99	438.73	432.3	444.59	398.32	450.31
203.2	210.45	210.81	201.36	204.28	213.05	207.43	181.36	208.84
231.75	258.6	231.4	232.96	232.01	236.29	235.76	206.97	240.54
251.04	238.86	247.04	255.38	249.95	250.48	250.68	229.45	250.66
277.13	282.26	271.99	281.17	276.87	272.34	284.86	258.12	290.46
328.58	325.25	321.24	329.32	326.95	328.58	329.37	300.1	336.68
335.35	311.25	351.4	328.94	336.03	353.87	348.18	311.28	344.13
380.13	389.02	384.58	377.5	381.82	385.35	393.03	347.4	377.57
211.45	235.7	212.84	224.36	211.21	222.11	220.22	200.94	218.79
134.98	120.55	130.93	137.03	134.45	131.18	142.31	127.52	141.94
350.38	360.47	348.47	341.35	350.98	351.35	361.62	324.08	360.79
445.05	450.11	421.44	453.84	442.24	419.95	434.38	400.26	444.93
383.95	435.05	388.39	381.04	385.79	396.35	398.83	347.95	391.75
136.01	126.88	127.81	134.51	136.98	132.67	141.66	126.22	144.69
417.04	404.95	414.24	424.81	416.58	430.78	426.97	384	422.44
321.66	287.88	329.58	316.62	321.8	339.47	328.73	303.47	336.23
424.06	436.15	425.21	430.3	422.61	431.39	445.78	385.95	433.33
334.73	324.79	337.98	339.56	334.12	350.38	340.21	311.78	345.64
325.97	328.97	330.19	324.44	325.51	343.4	330.82	295.14	335.89
346.99	345.04	344.49	353.28	344.8	357.11	350.45	318.59	355.59
315.13	295.02	317.9	314.93	314.6	323.09	321.97	291.42	329.93
373.59	425.03	375.57	368.26	375.42	385.01	385.33	334.73	379.27
269.65	342.84	272.17	265.41	270.14	280.85	294.1	250.79	278.58
310.8	302.99	313.44	313.23	310.76	316.25	314.43	287.54	320.58
212.48	264.88	220.78	212	210.75	219.05	198.06	197.09	215.59
249.54	230.09	253.47	253.11	248.86	261.36	256.76	227.09	254.91
304.63	351.08	300.39	307.35	304.24	305.97	304.89	280.82	301.86
120.22	115.39	125.32	113.27	120.62	126.86	119.42	101.97	124.53
244.54	239.95	242.39	246.64	244.73	249.64	249.79	220.97	243.54
223.97	236.16	229.58	227.21	224.81	235.53	231.46	201.76	230.28
302.85	335.79	306.27	300.67	303.84	312.21	306.86	271.33	306.62
334.99	343.3	332.74	339.62	332.52	348.41	356.06	306.48	340.87
439.3	450.91	444.62	439.24	440.22	441.45	435.05	401.58	441.01
377.12	368.07	388.3	380.05	377.36	379.18	376.04	342.15	378.11
292.76	298.4	299.41	283.28	294.99	304.18	303.53	274.03	306.71
209.97	206.99	205.84	208.26	209.82	218.25	208.96	185.82	218.64
302.83	294.85	313.04	293.91	302.28	318.22	315.69	275.03	307.57
333.21	351.99	340.87	339.52	334.31	360.47	353.46	321.63	357.81
241.54	269.68	248.25	234.36	241.67	256.34	248.81	221.76	247.85
258.42	240.71	255.66	257.26	258.56	270.05	266.95	237.12	272.31
83.298	68.116	107.65	71.471	84.002	112.17	90.373	73.633	89.043
312.35	280.66	304.42	313.31	313.93	311.39	316.89	284.89	323.37
430.86	464.61	433.15	431.85	431.52	439.12	432.53	392.59	432.38
250.81	250.21	273.25	237.92	253.6	275.37	255.74	230.89	261.8
187.79	195.8	190.58	189.42	187.94	200.12	190.14	170.94	198.98
178.22	188.54	170.32	171.81	179.43	178.45	179.01	162.43	174.92
250.91	276.12	257.3	254.62	251.01	258.86	235.86	231.92	245.55
246.79	257.32	245.14	249.04	246.21	250.58	248.05	227.98	246.88
404.47	422	403.96	409.46	403.65	394.59	402.74	368.64	402.98
255.63	279.02	254.45	254.71	255.95	250.35	257.36	231.8	255.23
276.86	313.47	286.78	287.06	277.29	285.95	276.69	246.58	270.17
355.22	317.8	354.03	355.17	356.31	360.51	365.55	318.61	358.41
286.55	326.56	283.7	288.12	287.32	284.08	287.35	257.97	300.84
230.64	238.5	225.7	234.11	229.73	230.4	234	213.58	237.07
155.34	218.28	149.83	157.05	156.24	145.15	141.19	136.37	153.54
272.34	219.46	282.05	265.35	273.98	279.71	268.03	238.88	273.02
296.27	308.57	291.2	300.89	294.81	279.25	282.72	268.6	290.33
287.72	283.19	285.08	294.79	288.08	285.5	295.49	261.98	301.56
346.94	371.5	343.76	350.52	345.81	338.08	342.19	311.99	342.97
383.64	366.77	391.83	381.19	386.81	391.05	395.11	355.32	390.04
450.72	461.7	449.6	453.13	447.77	433.5	447.76	400.83	444.07
247.99	246.3	241.26	243.89	249.18	248.21	255.69	234.08	249.67
185.97	191.65	181.97	185.6	186.66	186.04	188.86	168.38	184.97
225.76	218.98	224.79	227.37	226.94	235.78	246.52	218.72	241.57
179.37	201.43	186.51	174.67	178.53	185.63	170.19	167.46	182.08
151.98	225.52	155.91	157.58	151.76	170.66	168.81	141.81	169.9
396.61	441.14	397.24	403.88	397.22	403.34	417.34	362.63	402.25
207.9	227.87	207.07	202.28	207.55	215.06	228.88	200.07	230.4
324.91	305.7	323.36	327.23	325.02	328.67	321.77	293.12	328.55
337.85	385.94	337.91	361.67	338.02	335.49	331.27	301.51	328.54
159.99	130.26	160.16	165.07	158.61	158.24	163.94	145.77	161.82
246.99	254.25	252.07	242.84	246.06	263.78	237.46	223.69	250.69
339.06	283.79	339.71	337.44	338.79	345.79	352.96	311.18	342.38
413.98	409.05	410.88	419.9	414.01	423.08	427.55	380.27	418.29
328.55	338.2	338.67	321.34	329.08	337.23	338.71	301.31	333.96
309.61	327.55	316.62	305.12	309.92	325.3	314.76	278.37	318.49
415.8	398.46	403.19	419.76	416.15	405.75	434.27	384.09	422.14
353.94	338.57	351.82	354.32	353.52	367.61	353.15	327.96	368.26
328.55	321.41	325.83	334.24	328.6	325.99	339.02	297.59	335.46
267.86	275.8	279.12	266.36	268.77	278.97	269.89	249.06	282.7
250.31	251.05	247.63	249.5	250.88	248.99	249.22	233.8	266.4
370.48	341.8	381.74	364.9	369.62	380.52	370.6	333.62	369.85
439.42	428.37	441.57	439.18	440.22	428.95	431.64	394.72	437.05
342.19	362.86	339.62	338.3	343.67	344.97	350.23	314.41	351.92
400.1	432.43	394.63	393.78	398.88	389.06	396.38	358.15	412.46
228.21	215.41	228.93	229.86	228.53	231.28	232.74	204.26	237.44
210.81	246.62	217.91	207.74	212.07	226.53	220.96	199.41	227.72
336.48	351.79	333.07	336.53	335.76	345.31	346.86	309.89	335.76
342.98	319.58	350.77	340	343.68	359.62	350.95	316.7	349.17
133.93	205.48	126.95	142.28	135.25	141.19	159.76	125.04	154.78
171.1	151.38	171.13	162.01	173.03	176.71	168.13	147.36	175.39
272	252.56	274.54	261.76	273.05	275.02	277.13	244.6	275.86
341.65	353.52	340.15	362.29	341.02	335.16	351.02	305.71	344.19
213.62	224.19	208.16	211.67	212.84	216.58	219.38	199.91	215.27
253.22	231.63	251.84	248.61	253.81	247.42	256.41	228.48	256.41
442.41	455.04	439.41	447.87	440.83	431.94	440.91	399.54	450.41
322.78	319.01	320.6	315.81	322.27	316.04	325.31	295.43	328.76
313.34	294.91	307.01	310.37	313.29	299.34	311.22	286.74	316.93
326.45	352.22	327.72	323.09	327.54	341.66	336.49	308.93	337.7
105.58	97.631	110.91	103.95	106.85	111.82	109.17	84.927	111.76
265.87	251.09	247.73	263.22	265.98	262.85	272.32	244.93	276.63
141.61	213.6	137.36	148.63	142.29	146.65	157.78	135.73	159.83
323.95	317.57	325.64	324.51	324.65	330.02	324.76	295.92	327.31
272.82	288.15	257.23	270.22	271.99	261.85	282.21	258.37	278.8
275.48	278.33	277.76	273.63	275.85	266.75	274.38	248.16	278.5
270.5	284.93	283.11	269.4	271.21	281.73	271.12	251.22	285.22
416.52	388.36	410.67	412.49	417.28	409.87	419.13	378.26	413.58
253.73	286.71	246.98	271.45	254.3	253.42	265.48	234.1	263.91
107.44	149.96	107.59	107.86	106.96	118.83	119.25	94.683	121.42
251.53	259.79	242.23	258.64	250.57	240.97	245.88	230.48	248.66
244.96	244.16	242.24	247.83	243.67	247.36	249.99	222.16	253.82
177.18	162.46	176.05	168.55	179.45	180.21	172.75	150.39	178.73
199.2	207.74	200.08	203.83	197.96	208.45	197.02	171.12	190.61
288.56	331.18	288.26	284.93	289.59	304.42	306.5	275.32	303.78
310.68	306.4	321.15	306.45	310.38	327.77	316.48	290.94	322.05
195.95	200.86	194.54	196.96	196.51	203.48	191	171.28	189.75
192.02	192.14	194.36	191.91	193.57	202.34	185.58	166.6	188.06
264.74	255.16	264.49	266.13	264.75	257.63	265.22	240.24	262.49
284.47	298.71	282.8	290.47	284.82	271.65	282.18	259.59	277.6
213.53	211.06	211.95	226.86	215.48	219.63	212.46	190.05	212.78
299.11	330.74	299.69	293.8	298.59	300.35	301.44	262.81	297.27
438.53	462.26	439.15	439.55	438.2	432.31	445.98	398.32	451.55
274.15	293.21	269.27	278.05	275.19	267.2	268.4	242.82	271.18
396.29	416.74	411.37	387.1	398.51	430.87	403.77	366.08	412.83
290.16	332.42	304.36	296.63	290.54	301.7	306.56	262.21	302.31
379.33	390.09	372.3	382.71	377.41	381.16	387.07	353.65	391.87
181.45	225.85	188.56	177.96	180.65	189.92	172.31	169.88	182.64
437.58	464.01	427.55	444.18	436.53	425.72	436.84	395.99	436.52
361.18	385.7	387	359.01	361.23	389.08	360.81	330.78	352.46
355.95	358.46	366.62	354.29	355.73	373.11	359.59	327.78	356.59
292.4	217.48	285.3	283.25	292.89	296.77	301.71	267.6	298.79
366.3	363.47	354.4	364.66	368.53	357.4	372.25	341.45	373.59
168.36	171.34	169.54	167.46	169.4	178.25	167.65	141.93	163.03
376.58	370.55	385.27	376.43	376.84	379.2	373.6	341.55	376.19
362.88	370.23	356.65	368.81	361.69	364.11	377.66	340.38	378.82
208.94	243.41	201.84	204.74	210.01	213.93	216.43	197.45	226.61
251.8	237.73	251.69	258.58	249.42	258.96	254.55	234.92	257.31
295.52	301.95	287.04	306.56	296.04	288.54	293.93	272.67	308.83
317.67	361.83	306.93	321.92	316.54	312.25	322.4	285.43	323.42
321.11	297.61	323.84	311.24	321.36	331.86	342.24	289.8	330.02
212.95	226.28	213.09	212.69	214.14	216.42	221.73	195.24	219.5
253.28	206.17	257.13	242.47	253.56	266.73	265.32	235.06	267.89
261.4	270.01	260.3	261.05	261.93	265	268.92	241.05	261.94
273.56	282.47	273.62	284.27	273.49	267.98	274.12	248.06	270.96
363.5	359.45	351.42	363.38	363.75	351.26	373.36	330.89	361.71
339.38	328.9	342.44	337.78	339.08	355.94	338.44	312.28	351.22
440.32	453.02	439.6	443.01	440.79	441.01	436.66	401.7	444.31
256.8	317.09	259.75	257.7	258.84	261.74	268.87	225.74	256.09
346.19	385.19	351.11	343.12	345.74	354.97	341.62	308.24	336.96
367.72	360.96	360.37	367.45	368.01	359.21	370.33	337.41	365.08
318.6	367.22	319.58	322.68	317.9	328.72	322.51	285.04	318.35
303.85	310.26	307.49	304.48	304.76	309.01	317.51	271.74	319.94
219.78	305.76	219.5	242.73	218.96	234.3	228.26	204.95	230.19
330.85	355.53	332.49	335.87	328.98	318.29	332.91	302.12	331.69
270.15	315.74	270.04	281.94	270.72	280.07	287.48	255.57	281.05
111.27	63.505	121.08	104.4	113.65	133.9	128.19	102.72	132.28
430.62	427.89	426.23	439.38	430.38	428.7	428	393.16	432.04
428.11	425.8	419.84	426.53	430.27	422.09	431.91	387.62	424.43
387.12	374.55	392.08	383.83	389.92	387.84	397.94	352.74	387.94
342.45	338.29	342.95	343.08	343.11	345.21	352.61	308.07	347.95
223.83	153.58	225.92	217.34	222.98	236.15	230.73	208.94	237.6
167.07	171.09	168.32	165.07	167.43	183.01	167.25	147.02	168.68
318.26	283.85	301.01	312.87	318.75	313.13	331.79	294.59	330.82
364.79	392.93	362.08	370.8	363.86	353.09	352.22	323.05	353.31
215.88	237.27	210.61	216.37	216.5	219.87	214.24	195.5	227.65
216.33	206.13	223.35	208.9	217.16	228.57	240.65	196.93	234.05
331.88	302.63	329.74	328.45	332.67	343.48	340.69	307.49	339.45
346.67	338.33	344.74	341.19	346.88	358.23	348.66	320.44	341.87
306.48	319.76	292.38	312.78	305.77	293.5	318.52	286.3	315.11
404.69	409.2	400.89	412.58	404.58	401.55	422.16	369.43	408.69
418.52	474.5	420.54	425.31	419.29	418.75	440.46	380.18	418.68
289.14	272.35	285.4	289.85	289.4	278.05	295.02	260.34	290.91
276.06	261.1	280.12	265.58	276.96	282.22	281.21	248.56	279.65
234.45	244.05	239.03	226.92	234.13	243.88	238.3	217.39	235.42
115.59	118.34	111.78	109.4	116.15	123.91	115.7	101.3	110.44
142.85	229.69	147.33	144.58	142.93	144.42	137.96	131.19	153.81
380.41	399.52	369.58	386.02	378.28	378.61	388.53	354.95	394.35
294.16	307.38	289.35	289.06	292.84	296.72	297.06	274.16	308.07
271.71	280.27	267.58	267.76	271.95	275.5	286.5	254.35	284.14
391.45	422.54	377.44	402.57	389.5	377.03	390.73	356.1	386.94
325.35	299.64	317.95	327.23	325.59	324.54	332.72	298.29	336.75
345.12	352.68	351.46	348.51	344.6	359.55	344.19	320.25	350.63
400.12	410.91	401.81	405.04	399.34	391.36	391.35	362.54	395.45
97.68	115.06	99.018	95.456	98.267	108.45	109.56	96.177	118.14
245.28	241.27	244.82	247.51	244.44	252.01	250	223.37	252.23
325.87	344.04	322.69	325.07	326.25	336.24	332.93	303.92	336.77
368.24	424.22	366.86	377.05	368.37	378.25	379.19	339.63	377.27
314.94	321.16	312.19	319.21	314.38	318.33	319.58	294.61	321.48
350	333.14	354.63	348.18	350.07	359.6	367.61	328.12	358.99
337.11	376.21	335.08	338.77	338.31	342.49	351.04	315.86	349.47
299.64	357.39	303.8	300.63	300.87	308.04	295.44	271.32	296.44
101.52	88.276	114.49	91.537	101.98	120.79	109.46	93.894	106.17
232.76	234.34	230.24	231.12	230.92	242.32	239.18	218.04	250.14
154.58	127.93	148.41	156.81	154.36	150.24	156.56	140.86	157.92
203.36	203.25	211.76	200.13	201.47	209.44	195.08	190.09	204.64
281.61	278.58	273.92	284.21	281.36	284.68	284.98	260.01	293.73
210.88	171.47	215.15	208.99	209.32	227.09	212.15	191.72	222.77
264.62	285.2	273.76	264.22	264.73	285.23	288.6	255.46	278.1
451.67	477.71	450.57	455.86	449.01	441.28	454.58	404.63	455.26
447.73	474.39	444.03	449.25	446.28	432.46	445.34	409.03	453.87
438.66	462.4	431.36	440.91	438.14	426.99	431.92	391.28	429.39
427.76	448.3	423.12	432.36	429.08	422.58	427.7	383.54	421.71
295.85	258.76	295.5	294.03	295.67	301.25	296.7	273.51	293.9
347.04	360.44	346.15	353.45	343.97	365.3	366.08	321.71	354.46
162	159.74	170.19	151.05	160.43	178.19	171.8	152.32	161.12
195.77	202.16	202.65	186.86	194.87	210.04	207.69	186.55	200.63
133.51	127.2	139.48	125.98	132.57	149.71	135.86	121.26	125.65
371.98	397.25	370.95	374.91	372.81	367.9	373.93	336.64	373.56
322.53	326.27	333.69	321.35	322.27	337.68	339.52	284.87	327.57
137.33	167.68	137.46	140.15	137.39	133.47	134.79	115.49	132.01
179.74	182.71	175.51	178.56	181.97	175.15	176.64	167.47	182.63
369.06	399.97	374.39	375.7	368.62	377.56	378.07	342.3	369.81
339.5	348.16	322.78	343.71	339.39	328.6	347.53	313.49	342.38
423.57	438.14	421.67	436.55	421.97	417.24	421.74	381.64	422.9
209.33	200.08	198.17	204.6	210.2	207.46	212.42	192.74	221.56
337.97	324.69	335.84	330.64	338.19	338.3	346.66	303.48	341.43
234.35	275.61	251.43	228.17	232.39	261.02	235.07	216.32	243.44
262.81	288.8	263.7	280.89	263.84	268.97	254.8	233.2	259.35
314.94	324.78	309.6	314.63	313.67	294.51	304.78	285.26	311.53
238.56	240.04	246.47	229.81	238.02	261.05	260.85	228.22	255.03
130.01	126.06	120.11	133.07	128.84	115.33	128.88	112.47	130.92
165	166.81	159.82	164.71	166.1	153.15	152.96	132.17	156.46
134.21	129.55	129.48	138.3	134.4	128.92	139.38	126.66	144.06
122.94	105.76	122.76	122.94	123.82	124.79	127.3	112.25	131.65
239.59	251.7	235.47	238.36	237.34	236.03	242.66	223.98	244.99
158.49	171.4	167.1	142.83	159.52	178.46	170.75	147.01	177.52
227.86	195.88	229.63	226.93	225.8	243.41	235.33	211.68	245.22
211.69	206.99	224.8	205.87	212.37	228.33	218.43	199.51	216.04
225.48	173.18	235.24	219.39	225.4	242.01	232.19	211.44	240.26
115.42	137.71	129.51	105.09	117.37	127.78	118.18	101.83	115.5
213.02	185.65	219.71	208.68	214.58	219.57	216.94	201.47	226.59
325.88	328.66	330	325.68	326.44	344.2	342.03	311.16	333.54
359.28	356.77	353.44	363.27	358.11	351.72	353.23	330.67	363.44
304.64	322.11	297.04	302.98	304.07	292.33	296.99	273.02	301.53
376.14	343.3	381.06	368.51	376.99	384.67	390.15	353.51	399.14
310.32	296.59	303.26	309.9	310.06	309.11	324.91	291.47	316.34
307.9	308.73	309.14	314.24	308.05	309.7	308.23	281.92	302.71
270.75	257.68	266.58	272.69	271.23	267.67	272.24	252.84	272.14
154.52	147.77	155.51	146.71	154.97	163.8	147.93	135.32	148.53
116.82	111.72	115.1	104.88	117.48	116.49	113.26	106.22	112.41
209.01	214.71	192.49	212.24	209.79	193	220.37	188.38	206.37
290.24	282.18	296.82	284.89	290.79	288.33	290.57	262.58	287.14
312.1	294.16	304.34	317.25	311.51	302.78	311.71	278.86	318.28
316.31	348.04	312.72	317.06	314.85	297.34	306.95	286.72	313.86
300.9	287.28	295.69	298.39	300.31	298.03	303.07	271.68	308.77
303.93	345.22	305.8	302.58	304.76	312.11	310.64	271.9	309.94
337.19	326.16	334.1	337.92	338.14	341.7	342.92	318.39	350.08
119.37	120.48	131.15	117.34	120.29	122.37	115.67	91.766	115.29
107.25	101.52	111.58	106.71	108.35	109.79	110.96	86.365	112.86
387.57	410.3	386.96	384.91	388.24	381.3	394.91	357.9	397.43
96.778	100.92	94.685	92.299	99.086	100.42	96.744	70.707	97.215
142.11	142.2	147.4	135.15	142.3	160.59	156.86	143.92	159.97
168.91	124.37	172.72	165.25	168.81	179.77	161.23	145.64	173.79
90.054	139.88	92.165	84.56	92.691	93.073	87.975	64.121	87.572
126.82	97.126	141.87	114.86	127.65	154.75	131.4	116.24	140.16
356.19	384.73	360.05	374.72	355.87	353.34	351.44	320.37	352.04
232.26	232.4	266.68	227.61	233.57	265.39	246.21	207.26	239.42
302.29	312.9	306.13	296.32	302.76	312.83	297.07	278.27	300.84
329.71	341.09	339.43	317.4	330.35	344.38	343.45	307.44	347.93
324.25	346.36	327.26	324.75	324.39	333.6	321.25	291.91	325.73
342.2	369.07	336.31	350.16	342.02	328.63	342.47	314.82	345.15
284.62	275.04	277.09	285.72	285.38	276.3	298.4	256.95	286.8
212.65	206.95	208.2	216.81	212.82	221.17	210.76	189.61	219.48
436.22	429.66	415.94	445.84	435.14	412.56	429.2	388.73	438.76
395.67	388.42	391.86	389.52	397.36	393.32	406	374.4	414.75
389.08	383.38	366.98	395.2	389.48	378.48	401.94	367.14	391.46
442.78	417.85	443.77	443.33	440.74	433.95	445	398.32	441.59
248.57	296.68	239.22	251.97	249.69	249.72	264.34	238.92	265.66
97.374	88.976	111.74	82.731	98.307	116.48	96.07	102.45	113.02
333.19	323.68	312.25	345.3	332.91	311.44	347.62	302.94	339.78
230.64	230.88	229.02	226.94	229.57	234.43	238.46	214.62	232.87
200.6	187.74	201.53	196.87	199.22	207.44	208.5	185.06	215.4
156.95	247.5	166.17	163.72	157.53	177.06	164.37	145.57	172.27
155.66	150.26	158.68	151.58	155.76	161.63	152.57	146.5	159.99
167.38	221.53	166.36	155.61	164.38	175.59	173.39	156.97	186.22
358.66	353.52	346.5	359.38	356.35	345.89	364.39	321.92	362.91
154.71	147.6	166.84	146.15	157.89	180.66	169.26	141.62	158.04
353.05	347.37	345.68	356.72	352.84	356.51	358.13	319.4	356.25
373.3	358.98	373.52	378.09	372.29	386.14	375.02	338.33	368.88
173.56	185.38	172.55	166.93	174.43	173.29	171.94	156.43	172.17
216.46	216.93	211.37	206.95	216.65	228.81	250.27	217.75	248.61
282.62	199.48	267.2	267.33	282.26	282.18	290.9	264.92	297.17
139.72	168.37	155.46	136.09	140.75	169.18	144.78	126.89	152.18
238.3	249.52	239.14	241.51	236.72	245.73	246.44	218.13	250.25
160.29	101.66	163.5	158.67	159.69	168.42	162.13	147.31	172.57
99.926	78.453	109.01	86.312	101.52	108.59	102.44	85.916	99.612
286.86	262.6	286.81	289.2	288.92	292.81	279.31	252.69	290.65
254.43	268.13	256.16	252.77	255.77	270.83	270.18	244.07	274.5
323.73	321.5	322.96	326.89	323.69	323.39	313.77	285.68	318.18
366.43	400.82	368.57	371.73	367.68	372.85	362.14	337.77	382.76
391.29	374.62	405.3	382.56	393.36	421.13	397.26	361.96	407.47
438.65	377.08	430.22	436.52	438.8	430.44	439.32	403.9	447.81
415.4	454.36	413.68	409.04	417.36	430.56	423.44	382.65	430.26
444.74	396.85	443.66	445.78	443.9	429.05	440.19	407.26	449.97
442.23	492.92	440.54	443.58	441.76	428.05	437.35	404.87	446.83
363.62	407.42	362.76	358.42	365.39	371.07	374.66	322.73	365.73
317.95	379.78	316.41	308.73	317.13	323.45	338.86	289.49	332.39
372.75	444.64	366.81	370.07	374.92	373.57	381.05	330.75	372.33
295.96	250.04	315.56	291.88	296.66	319.63	295.45	277.15	295.22
231.4	228.55	230.34	239.19	230.09	231.28	232.7	206.24	229.61
160.09	182.63	139.35	160	159.44	130.27	156.89	135.77	152.78
139.48	175.21	142.02	136.02	141.23	138.96	149.13	123.12	141.61
94.912	141.38	93.97	91.151	94.43	103.72	108.81	84.148	114.87
83.283	77.105	93.312	70.546	84.617	93.719	88.141	70.923	88.329
206.67	190.58	201.83	207.28	207.93	214.28	202.12	187.29	215.57
225.52	191.43	233.17	206.36	225.53	248.27	244.46	212.04	247.25
284.71	258.79	289.45	276.88	284.26	296.42	311.68	261.24	297.29
388.8	403.68	389.82	393.64	391.03	392.52	386.27	362.6	407.31
333.73	334.71	325.35	332.77	332.67	334.39	347.34	308.25	334.35
300.86	295.54	305.66	297.97	301.13	317.05	314.39	282.34	309.88
296.35	295.99	301.19	291.23	296.03	300.83	295.44	259.17	293.23
359.16	362.85	357.48	360.96	358.95	366.45	377.45	330.82	360.4
250.49	242.2	222.66	242.73	250.88	238.08	274.7	235.18	264.85
240.1	227.12	289.66	233.66	240.96	286.93	259.38	217.25	250.3
419.76	449.62	421.77	420.45	420.99	417.81	426.48	394.05	437
329.29	328.89	330.42	322.57	329.17	339.7	332.41	299.8	327.92
388.43	405.31	381.97	394.68	388.89	379.7	391.56	356.7	386.67
185.14	223.13	191.35	175.62	184.08	192.67	187.87	161.59	193.97
397.37	408.79	397.04	400.25	399.65	410.87	398.78	361.68	402.45
370.22	368.14	372.73	371.33	371.39	373.05	377.75	348.39	372.73
311.24	331.12	317.04	305.75	311.18	326.77	328.73	293.53	321.18
444.65	458.13	442.64	447.12	443.33	436.19	450.67	401.16	456.91
283.17	273.94	288.56	281.87	283.2	296.76	287.6	261.75	293.83
305.42	327.11	307.81	304	306.24	308.68	300.56	271.72	306.97
294.54	353.94	285.49	292.83	295.38	292.26	292.9	272.75	302.5
247.76	217.53	236.18	244.46	248.88	237.81	250.47	226.12	243.06
234.53	266.67	208.61	245.75	234.38	223.34	237.99	210.52	251.91
364.39	339.32	356.67	371.89	362.08	353.48	358.67	327.65	357.13
226.55	204.54	222.66	221.34	226.33	238.45	240.12	209.21	241.77
306.68	304.09	276.68	316.77	306.27	278.37	322.74	280.12	314.14
369.83	371.85	366.53	377.31	366.54	362.97	362.65	330.79	361.35
353.82	342.34	354.48	358.78	353.01	356.24	370.18	328.01	362.4
334.5	303.39	333.67	332.04	335.48	342.73	344.62	309.81	345.01
343.2	348.26	342.4	346.45	343.96	349.5	359.24	322.29	355.55
154.06	149.3	166.92	143.29	154.38	168.45	156.15	142.53	142.7
121.66	158.23	153.21	111.02	122.81	164.04	126.27	109.67	129.18
175.64	187.76	186.71	177.53	175.43	177.23	166.94	150.1	165.73
127.29	163.8	121.53	125.67	127.18	115.26	120.39	105.72	120.48
106.64	158.97	108.55	108.21	108.23	110.97	106.23	83.257	102.77
266.55	290.67	265.66	262.47	265.87	270.16	268.77	249.02	266.42
136.61	136.8	135.75	127.8	136.04	145.52	143.77	125.21	136.4
126.86	171.97	116.53	132.8	127.01	115.12	138.31	107.87	129.75
191.83	218.29	191.87	198.91	192	195.54	202.15	169.88	188.68
134.25	129.09	130.74	133.03	134.13	125.4	128.28	111.75	134.65
218.18	232.97	221.9	220.5	217.23	218.65	214.61	192.09	209.67
139.29	130.23	145.74	138.75	139.19	136.59	132.47	114.54	130.08
146.97	168.79	152.12	137.83	147.61	163.85	149.49	130.21	154.89
117.95	100.19	112.05	114.17	119.73	128.27	146.73	111.1	139.87
267.15	302.67	276.6	262.32	266.47	284.82	270.59	246.02	278.01
218.21	257.46	210.76	212.01	217.36	218.74	230.6	201.41	238.2
311.63	289.7	300.94	315.77	310.88	300.43	311.78	279.07	318.75
239.53	321.26	260.44	238.37	239.84	271.44	255.5	228.63	249.82
148.62	112.4	150.05	137.6	149.63	159.65	160.55	137.82	162.36
170.76	174.21	168.44	166.49	170.86	166.51	169.48	150.49	168.7
251.05	225.13	253.11	245.06	250.99	264.55	267.37	240.55	263.5
237.6	241.73	206.1	231.08	239.03	216.07	249.72	214.41	245.3
342.24	329.43	344.48	337.56	342.57	350.89	350.97	315.96	341.41
356.4	365.6	361.02	359.35	356.5	370.06	369.56	321	365.02
255.64	266.35	248.99	249.74	255.88	263.07	273.98	245.63	275.03
212.75	205.4	210.27	211.52	212.4	220.1	227	199.12	221.8
218.19	191.35	219.78	216.56	217.91	226.79	229.9	204.83	230.66
338.31	347.89	334.22	340.67	337.25	347.4	350.67	312.37	338.18
390.77	389.83	385.77	392.63	391.74	389.65	391.67	363.3	397.3
213.41	213.9	220.4	214.86	210.84	219.69	218.83	201.12	213.43
174.06	178.15	182.3	172.88	176.25	180.82	164.62	152.16	170.66
244.27	245.71	259.07	239.12	243.83	266.39	229.26	223.39	245.29
105.17	142.53	98.512	100.34	105.94	98.358	119.6	90.02	113.62
326.61	324.15	332	326.71	327.44	331.1	325.64	304.79	332.98
190.02	202.48	190.05	190.54	189.14	193.65	184.08	163.49	174.53
411.41	407.09	414.6	408.82	413.82	416.58	418.79	371.63	408.4
339.78	330.18	343.31	335.85	339.63	350.06	336.38	301.82	330.3
272.19	284.87	279.66	264.54	272.41	289.46	295.94	261.54	284.41
369.2	406.23	368.79	381.92	368.55	377.51	371.78	334.53	364
375.62	414.25	374.31	379.57	376.6	370.61	377.9	339.92	375.91
314.64	312.79	319.69	316.88	315.25	330.98	331.09	296.27	324.31
357.4	358.4	356.63	359.3	357.22	356.3	355.86	325.53	357.49
338.33	345.5	334.49	340.51	337.61	349.16	354.12	317.3	341.16
327.18	287.3	324.63	318.16	327.14	330.63	339.93	300.95	343.23
342.12	327.85	355.36	337.63	343.08	352.25	349.96	320.3	345.23
303.68	294.74	306.96	303.67	305.08	320.46	317.88	283.36	323.24
197.24	202.78	197.84	200.48	196.41	201.78	193.2	168.79	181.24
421.85	411.14	416.24	429.02	421.05	416.71	435.24	385.69	431.42
385.18	384.31	373.61	385.13	385.7	381.62	391.43	356.1	391.13
447.31	451.04	436.86	459.34	445.16	431.43	444.99	401.5	451.47
447.12	457.85	437.8	460.71	445.26	430.64	442.94	403.39	454.36
409.14	388.28	404.59	406.54	410.96	405.3	419.28	388.83	432.27
399.95	408.99	394.53	399.53	402.08	396.01	411.3	376.41	415.83
343.95	369.28	338.24	349.9	344.19	338.9	333.22	312.37	335.19
304.05	319.14	312.03	310.47	303.72	319.73	305.3	280.06	312.73
266.8	294.57	266.14	276.64	267.22	268.05	264.56	239.93	268.8
131.32	229.9	142.66	147.13	133.49	156.58	141.32	117.78	145.8
98.718	119.71	110.35	86.067	101.5	125.51	111.36	89.215	115.95
296.17	378.05	293.83	301.92	295.84	304.1	298.94	274.02	303.51
288.7	317.2	264.98	291.38	287.62	264.82	296.91	270.92	295.71
328.76	298.94	327.79	324.45	328.71	329.99	320.86	294.84	329.69
192.31	191.45	193.51	191.65	192.3	195.15	189.18	171.55	173.37
210.71	193.26	212.54	209.17	210.98	218.81	225.41	191.66	223.85
349.75	367.22	340.82	355.34	348.69	339	341.84	311.8	343.62
279.73	269.32	259.48	287.26	279.21	261.69	296.54	255.65	287.88
144.16	128.36	153.09	130.68	144.64	158.7	149.06	134.36	144.25
213.73	203.82	201.64	209.82	214.46	211.13	218.01	198.54	227.32
352.3	234.95	351.16	348.8	352.15	354.28	356.03	319.08	355.51
270.4	329.49	271.68	269.27	270.2	284.93	282.75	255.86	283.79
334.05	307.98	331.79	338.6	334.07	325.16	329.01	298.03	332.23
277.07	233.84	287.27	273.61	278.79	284.58	270.84	241.49	277.94
339.54	347.83	339.74	344.64	339.69	349.21	345.51	313.78	348.92
226.24	247.36	225.27	228.58	225.65	233.26	228.35	202.37	237.45
207.9	202.29	208.8	213.56	207.66	219.58	222.6	196.09	219.43
218.34	232.49	216.45	219.78	217.83	222.71	221.8	199.68	227.23
189.61	187.97	193.81	192.1	190.25	206.84	208.05	184.68	201.31
148.07	136.2	146.86	134.78	147.94	156.87	150.95	131.17	142.27
157.06	162.67	152.38	155.32	158.35	152.16	154.54	140.31	153.16
189.32	202.93	191.3	187.45	189.4	192.99	186.35	169.93	170.62
177.64	191.54	177.54	177.24	178.1	187.54	184.45	164.98	186.82
304.52	289.42	304.18	302.38	304.54	313.12	311.8	278.58	306.89
330.57	320.37	345.34	324.47	330.39	346.5	336.62	293.73	328.09
297.55	278.5	293.71	289.97	297.91	315.58	313.76	283.66	308.53
156.92	131.1	135.77	146.11	158.62	141.98	156.21	134.89	162.78
405.39	423.06	419.69	410.11	405.61	417.96	416.7	369	405.78
328.01	302.85	325.15	315.75	327.97	327.38	326.1	296.93	324.82
95.859	81.705	103.06	80.452	96.962	107.84	99.341	82.808	98.464
183.98	211.77	174.85	187.43	184.97	176.37	187.18	169.68	190
259.28	239.59	257.7	253.33	260.77	262.49	258.86	232.98	260.66
245.8	255.43	246.02	251.68	244.13	252.51	250.1	225.69	253.65
269.17	236.08	268.62	266.87	271.48	267.42	260.24	232.69	264.68
305.36	274.82	310.68	304.56	306.14	309.63	300.2	271.48	306.27
306.08	305.13	311.87	305.42	307.39	326.15	320.91	286.22	325.35
265.36	283.87	267.09	257.65	266.88	277.4	276.58	250.03	275.93
378.17	387.81	379.52	388.1	379.84	377.18	374.23	345.28	379.29
431.65	424.32	439.13	436.27	432.1	430.55	433.88	400.73	444.9
384.79	412.05	383.06	402.59	383.85	386.05	387.19	349.85	382.4
194.86	185.86	191.36	187.33	194.28	202.42	183.71	174.13	196.02
329.93	320.54	324.63	329.63	329.18	331.32	332.96	292.22	326.85
351.99	300.18	358.82	343.07	353.07	365.03	351.28	321.09	354.85
359.68	380.72	342.19	368.59	359.12	353.38	388.56	342.4	373.25
178.28	138.67	170.44	172.85	179.03	165.15	173.7	163.14	175.11
173.6	175.46	178.75	177.1	174.88	187.67	179.96	157.79	179.6
373.33	394.94	357.71	382.95	372.85	359.84	366.17	343.63	374.24
392.89	415.31	393.68	398.48	394.92	390.98	391.41	361.99	402.57
310.16	298.07	320.4	303.08	312.18	321.37	319.62	292.96	319.86
304.4	348.52	296.51	305.46	305.16	304.49	317.79	289.99	313.11
379.89	364.23	402.21	378.14	379.99	402.54	374.73	348.42	375.42
377.02	363.9	362.01	379.35	378.07	366.62	375.22	349.74	383.12
309.89	384.67	308.28	316.47	310.4	316.21	313.5	287.07	317.59
340.58	362.75	347.48	346.86	340.92	360.63	358.72	314.21	357.24
265.31	254.59	309.25	260.44	265.56	335.59	295.1	263.57	293.37
192.27	209.4	201.64	180.84	192.86	216.76	217.9	183.33	218.27
316.21	370.9	303.73	324.74	316.09	306.69	316.47	288.88	317.15
373.71	328.95	361.09	377.15	374.14	360	374.13	341.33	367.06
383.2	386.46	389.15	391.74	382.94	385.49	389.64	353.31	384.07
356.75	335.14	357.1	361.88	357.08	361.72	349.07	333.61	357.85
206.54	172.14	207.52	199.63	205.87	217.05	213.82	188.1	218.4
187.45	193.03	183.5	186.52	187.69	186.57	183.16	173.6	190.14
176.82	258.23	171.54	193.32	177.5	167.83	166.67	157.75	182.51
204.12	218.37	197.05	200.85	204.96	209.38	200.1	184.73	213.14
275.84	220.02	285.48	271.56	275.4	302.79	281.58	256.35	292.39
366.11	347.37	347.67	372.52	365.55	362.45	373.76	336.95	371.58
380.37	395.47	380.07	388.51	378.92	381.73	386.1	346.69	382.18
310.56	314.98	311.51	311.63	311.74	312.16	313.13	279.91	312.26
170.22	194.88	185.66	167.28	170.1	194.56	162.37	150.55	170.47
365.55	382.91	364.89	371.52	364.83	365	365.24	333.27	358.51
348.59	370.86	334.23	361.7	347.04	339.07	361.39	315.78	354.85
270.77	264.86	260.74	275.39	269.86	261.02	278.36	251.3	271.47
338.64	365.95	345.3	341.12	339.25	350.75	341.31	321.46	342.5
208.28	184.52	204.81	201.21	208.17	218.94	218.07	193.95	215.91
294.88	287.95	295.56	286.58	296.12	294.61	287.9	256.62	290.27
219.29	219.34	208.57	222.46	218.1	215.51	236.95	203.32	228.09
207.33	205.69	203.92	209.88	206.84	213.55	224.55	196.69	217.93
232.15	254.83	225.51	235.79	231.37	224.91	241.72	207.21	237.88
212.91	208.63	222.2	214.93	215.04	223.26	217.61	188.77	216.56
130.65	107.86	137.02	118.15	130.83	145.07	137.08	118.53	130.68
291.45	282.67	289.25	295.57	292.04	300.47	315.9	277.92	301.21
190.42	218.3	193.26	187.31	190.34	201.08	189.34	173.45	193.94
156.85	189.99	159.17	149.32	157.72	163.45	158.8	129.37	165.06
239.82	234.13	240.86	241.6	240.25	241.67	236.54	212.64	225.72
319.88	330.36	308.93	327.23	319.32	311.05	335.53	299.59	329.17
331.04	360.05	327.27	331.94	332.41	335.55	337.37	314.7	336.66
347.53	357.04	341.73	356.01	347.24	353.45	369.53	328.7	360.79
285.89	275.76	270.18	292.78	285.55	265.45	287.18	247.35	281.19
338.6	321.88	336.9	332.73	339.74	344.22	345.97	319.42	347.85
350.28	293.78	353.94	343.26	350.92	354.93	350.24	321.45	349.54
412.21	406.56	417.23	411.77	413.32	419.71	419.66	381.29	419.61
305.76	337.05	311.33	312.25	307.38	304.83	306.98	276.79	305.79
351.72	368.2	368.36	358.3	352.54	365.51	359.38	327.34	354.69
389.49	412.84	398.79	397.4	388.73	398.03	384.98	356.71	385.6
152.58	180.13	154.56	149.18	153.92	159.46	150.41	135.36	150.14
188.74	170.5	190.51	192.15	186.46	188.23	184.08	160.94	191.13
320.57	332.27	321.21	319.93	321.42	334.9	340.12	306.67	328.08
190.96	189.59	187.61	188.89	190.88	184.54	187.15	166.22	181.87
191.24	216.5	193.51	191.98	190.86	201.52	191.24	174.06	201.85
367.33	376.57	361.29	369.55	366.86	362.61	369.73	347.92	365.86
399.83	409.27	408.72	402.34	398.21	405.1	394.39	362.84	393
405.99	424.06	391.34	426.17	405.24	393.61	405.77	371.72	407.67
354.3	392.55	359.62	352.66	354.25	365.7	356.12	333.52	351.42
334.43	329.01	344.6	340.47	334.34	342.92	343.52	302.47	341.32
184.94	163.39	198.94	177.76	185.53	202.07	188.25	171.76	189.89
187.66	185.23	198.84	185.15	188.3	214.14	195.27	170.75	203.04
135.34	88.136	136.38	130.45	136.72	140.76	122.39	109.72	137.64
180.13	209.75	186.15	175.6	178.26	201.81	196.73	175.37	197.88
332.31	310.45	338.01	345.15	332.94	346.64	355.7	304.31	342.23
281.5	263.77	285.5	291.78	281.54	297.69	298.41	261.15	293.55
267.79	280.56	265.24	262.43	267.9	275.93	288.07	257.15	278.43
295.61	270.3	290.68	292.27	296.03	300.74	310.43	283.84	303.24
439.88	436.21	433.83	445.5	439.27	430.13	447.42	401.51	439.41
374.35	383.08	358.35	382.93	373.22	360.6	375.9	350.06	372.58
339.88	343.91	323.52	349.21	338.5	315.29	329.4	306.67	331.47
324.19	314.86	320.78	315.61	324.65	335.68	335.21	306.81	330.41
264.52	250.2	269.3	259.09	265.48	268.62	265.35	234.03	259.38
304.45	315.11	306.68	321.6	304.39	321.99	312.58	286.12	320.69
300.12	327.33	286.93	304.79	298.89	292.65	308.2	278.55	314.66
392.9	394.65	373.69	397.39	392.39	379.24	397.57	374.75	395.44
367.02	380.21	374.86	377.85	367.44	381.03	373.91	343.98	369.99
227.97	211.22	224.85	229.78	226.91	233.65	231.08	210.76	236.48
217.9	216.06	211.36	217.53	218.08	222.91	227.31	204.13	231.83
151.05	102.62	146.41	145.69	151.28	151.41	159.04	138.71	165.39
160.39	132.92	168.03	144.06	161.05	177.6	162.77	146.68	173.79
192.44	194.36	187.75	188.61	191.45	204.37	203.39	181.72	203.71
396.19	397.48	392.85	399.89	396.49	394.51	405.61	369.34	400.1
347.97	314.18	355.2	344.67	348.71	363.75	363.46	326.68	358.74
422.65	422.87	426.56	425.9	424.97	424.61	417.59	378.23	418.11
383.58	381.89	377.32	381.28	384.12	376.86	390.57	354.16	392.59
154.16	148.5	168.71	145.44	157.32	171.73	160.59	133.99	154.18
220.15	231.19	223.79	211.93	219.92	230.97	223.24	206.65	223
197.32	200.03	208.56	186.1	197.96	225.74	224.77	188.27	223.76
250.84	261.84	246.12	244.89	251.08	258.46	253.83	235.05	258.45
193.13	187.23	195.46	186.87	193.14	194.8	196.21	182.66	194.96
384.18	355.54	372.18	389.38	384.57	374.53	379.46	355.09	386.09
386.53	371.2	384.09	390.46	386.75	387.88	399.05	361.99	389.57
306.68	268.75	320.8	305.52	306.78	327.06	302.76	294.73	312.24
340.16	359.23	338.38	342.06	339.44	353.77	354.25	319.08	343.42
320.18	333.93	282.69	341.2	318.89	279.66	326.96	283.67	324.64
245.84	231.86	264.48	249.22	245.88	267.58	257.67	222.19	259.86
283.84	285.58	282.16	298.92	283.25	291.99	281.22	258.57	288.39
176.81	170.87	171.3	170.87	177.48	171.16	184.8	163.92	188.87
165.35	176.71	170.16	158.75	168.19	168.96	159.33	149.91	165.07
348.57	363.02	350.32	359.5	347.48	359.52	356.21	324.98	359.21
367.7	370.96	367.35	379.01	364.76	363.39	371.58	328.6	367.88
365.48	381.47	359.37	374.53	363.74	361.85	376.47	338.87	368.24
168.97	157.64	175.48	163.15	170.63	172.24	176.21	157.2	175.86
213.94	245.89	223.66	212.26	214.38	217.54	207.03	181.27	208.29
252.63	235.23	241.03	246.73	252.7	252.18	255.39	239.1	259.97
188.87	189.86	190.03	181.23	188.95	189.34	190.68	177	190.21
206.5	192.1	221.5	203.12	207.07	211.05	199.73	173.69	199.43
261.53	231.99	267.01	254.91	262.63	266.16	272.75	240.73	274.19
275.74	275.29	289.66	272.36	277.17	285.87	272.67	251.87	268.88
183.29	168.52	193.79	171.87	183.88	204.64	206.82	174.58	210.29
326.79	284.37	337.74	314.82	327.04	356.79	339.95	306.01	338.63
319.85	320.56	330.26	318.2	320.39	356.25	339.3	307.49	336.74
337.19	328.83	341.71	340.93	336.5	348.5	345.82	316.2	352.64
365.42	364.14	372.49	369.76	365.71	378.46	379.72	345.58	367.61
102.81	82.587	100.05	95.377	103.84	100.2	96.18	93.616	107.6
131.02	105.51	139.54	120.24	131.27	142.62	134.31	120.17	122.37
121.81	76.854	127.51	111.33	123.65	140.25	137.66	112.38	140.27
163.79	169.12	173.85	155.67	162.4	189.62	180.09	161.96	182.38
363.85	361.21	358.77	370.35	362.65	370.94	384.04	342.65	381.76
356.22	362.66	357.42	357.15	356.37	355.8	355.34	329.37	355.14
302.88	298.17	316.54	309.44	303.31	327.64	308.75	271.99	305.92
336.21	374.44	335.37	335.89	336.56	339.83	337.57	317.86	338.71
286.02	295.94	283.11	285.46	285.85	292.99	285.66	263.07	293.24
360.6	367.35	357.37	363.66	359.74	357.6	357.4	328.19	361.25
291.62	294.07	278.74	292.22	291.85	286.7	290.68	268.39	299.26
328.14	326.52	336.81	334.32	328.41	338	336.71	308.01	342.67
330.24	385.01	341.84	338.63	330.45	350.37	345.16	307.82	340.68
283.36	286.41	251.78	286.24	284.43	261.23	284.41	257.11	287.15
249.69	227.82	240.51	255.21	249.51	233.45	246.54	214.07	242.8
285.31	281.63	294.32	287.99	287.13	304.06	288.66	263.57	292.04
180.53	156.88	182.34	176.05	180.35	185.69	175.2	161.58	172.52
238.48	256.09	224.67	238.77	239.09	223.4	233.64	208.76	222.77
183.12	175.27	187.01	178.91	184.3	178.85	175.55	157.15	175.49
219.72	265.53	215.18	223.59	218.99	227	218.81	194.2	227.33
201.29	223.15	200.53	203.17	200.18	207.93	201.67	176.95	193.11
276.19	282.14	288.19	280.43	276.64	287.92	275.03	244.23	268.31
162.1	124.65	157.8	153.15	161.95	162.79	168.06	150.21	173.35
209.39	223.31	220.51	207.78	209.78	209.22	205.21	175.73	199.13
234.03	248.1	219.96	227.54	234.09	223.29	232.54	218.98	231.13
253.15	268.9	261.23	260.05	253.85	259.56	251.39	225.75	256.75
276.85	281.44	275.82	272.81	277.19	288.53	293.11	266.5	290.47
275.19	285.73	273.02	277.68	275.95	277.09	282.72	256.62	283.76
282.82	266.11	286.17	274.87	283.33	295.36	298.8	271.3	293.98
116.99	57.087	131.08	107.45	117.76	129.64	110.84	112.84	128.01
114.33	111.89	127.54	100.47	114.78	136.31	118.24	110.96	128.99
165.6	144.81	146.3	170.2	166.3	141.12	153.67	147.03	171.33
73.406	107.3	81.334	60.934	77.485	90.862	66.527	57.796	81.67
92.426	79.098	87.688	82.776	95.538	101.19	86.649	72.711	100.16
88.751	69.53	94.121	77.682	91.466	103.69	86.262	73.744	96.821
111.22	168.79	123.76	101.85	111.84	118.81	101.85	105.33	123.13
320.8	287.34	311.4	310.64	321.04	308.92	321.66	289.89	313.2
303.86	268.66	305.39	295.7	302.25	313.46	323.61	277.36	320.03
402.51	408.12	401.51	406.42	405.91	405.3	404.09	358.05	399.8
342.21	398.21	337.44	343.75	341.64	347.29	347.72	317.56	347.77
376.87	384.49	374.1	384.31	376.52	377.49	383.39	348.25	379.61
363.73	368.91	371.71	371.52	366.3	375.3	359.67	337.65	375.5
343.6	314.56	335.09	343.61	344.09	333.02	347.21	316.73	336.95
388.42	413.28	386.01	393.19	388.89	379.31	387.7	353.17	381.05
355.5	399.59	357.8	356.07	356.62	358.77	354.57	319.06	366.21
400	404.29	395.47	404.2	399.74	384.78	384.8	362.28	388.41
394.72	406.44	391.66	400.73	394.21	389.07	396.97	360.97	398.98
364.59	375.25	364.01	364.31	364.82	365.81	364.15	335.73	362.39
303.29	309.46	297.83	313.2	303.42	279.56	291.72	267.44	297.39
249.64	254.94	254.6	245.44	249.41	263.19	238.7	228.27	251.84
167.19	180.81	161.47	162.59	168.34	165.26	157.96	147.65	164.37
168.06	171.26	167.94	161.38	170.77	168.79	154.76	148.39	164.33
288.65	322.59	282.77	295.08	288.29	296.03	297.77	272.07	302.43
313.15	341.98	330.16	316.17	314.11	340.8	323.73	292.21	324.26
332.52	388.51	332.73	336.9	333.1	338.19	343.15	311.61	343.24
351.69	354.85	347.31	359.46	351.29	358.33	376.98	334.6	370.24
335.63	345.86	338.36	339.31	336.35	353.14	353.6	318.83	352.66
332.59	368.62	333.78	339.75	332.9	350.43	351.53	316.49	350.45
204.91	227	207.05	209.6	203.65	216.33	208.57	184.58	205.18
180.41	189.45	172.25	173.82	181.17	172	189.82	166.68	192.55
177.94	190.56	177.06	183.84	178.08	193.94	181.28	155.81	174
170.57	158.25	170.39	169.89	171.18	188.35	175.55	150.82	166.33
162.03	160.95	172.32	149.95	164.15	179.69	171.19	144.4	168.08
195.16	188.04	209.29	191.91	194.65	202.2	190.47	161.56	184.34
185.83	181.85	175.14	184.72	185.58	170.13	181.05	170.53	180.05
192.31	179.87	199.02	185.03	190.59	199.37	197.05	172.45	201.12
169.67	163.9	176.89	163.19	171.24	174.11	178.86	158.01	177.9
191.03	206.9	188.04	192.13	190.29	191.51	191.71	176.27	194.31
184.18	192.13	200.97	184.87	183.12	198.48	179.38	158.46	184.46
240.73	256.27	218.6	253.27	238.93	221.15	236.95	212.96	248.93
361.56	372.83	361.32	362.58	361.4	360.6	363.01	339.4	359.22
337.61	370.15	334.2	337.87	338.07	344.37	341.78	311.53	339.57
317.2	329.4	313.27	316.08	318.57	321.1	324.01	291.73	331.86
320.61	367.03	330.38	320.45	321.62	331.23	325.24	300.62	331.34
361.89	367.79	360.37	366.62	360.13	359.65	355.23	327.7	361.25
362.42	352.79	360.59	368.04	360.63	362.74	363.1	330	366.65
403.68	409.04	407.72	409.58	403.74	411.88	413.06	379.88	408.5
409.3	407.82	412.28	412.89	409.24	414.71	422.82	376.05	419.53
364.08	384.78	365.45	365.02	363.74	367.63	362.28	329.19	358.76
346.1	354.49	346.96	349.39	346.25	354.21	341.44	326.54	350.3
388.74	382.98	370.05	398.71	389.17	371.94	382.03	360.27	391.76
383.47	386.89	369.53	393.84	383.62	374.08	375.69	361.49	398.09
353.39	352.79	336.97	358.55	354.36	336.17	346.34	320.77	341.57
264.41	268.41	260.15	254.93	265.26	259.79	264.72	242.41	260.86
206.19	183.35	211.67	199.07	205.81	217.97	207.21	193.79	208.97
200.32	202.41	213.26	191.27	199.51	220.94	175.07	178.05	193.62
182.47	223.43	179.8	179.03	183.07	185.53	166.53	162.97	180.35
137.93	92.044	137.23	131.47	139.8	149.01	153.76	128.15	156.75
175.03	177.3	169.27	172.9	176.12	163.47	172.9	162.65	175.21
213.61	194.55	222.01	210.25	213.96	226.91	204.5	182.13	209.37
