# Supplementary material for: The effect of variations in CT scan protocol on femoral finite element failure load assessment using phantomless calibration
Source: PLoS One. 2022 Mar 18;17(3):e0265524. doi: 10.1371/journal.pone.0265524 (PMC8932617; doi:10.1371/journal.pone.0265524)
Supplement: S1 Data — (ZIP) [file pone.0265524.s004.zip › Data/BMD/C307R/Trabecular/C307R_trab_all_Phant.xlsx]

## Sheet: C307R_P1_VM_Phant_trab
53.546	74.123	45.507	43.129	53.053	53.306	58.578	57.13	56.919
21.8	34.933	21.706	18.92	21.576	34.281	33.189	39.474	35.679
3.3738	-1.4838	4.5073	2.8983	4.8658	9.8033	15.799	16.538	13.806
11.351	11.517	14.34	8.2769	11.478	30.97	21.3	29.856	21.814
8.4375	14.955	8.8219	7.7285	8.6604	15.168	15.806	11.795	15.048
14.723	19.211	15.088	13.964	13.991	18.68	16.545	19.755	16.697
10.336	11.048	11.41	10.792	10.313	18.163	20.769	15.855	12.274
139.31	101.58	141.07	128.61	138.47	151.84	152.52	154.9	150.68
31.707	32.022	25.795	30.323	31.804	34.425	35.071	39.062	40.717
7.1237	4.3523	7.3897	6.9687	8.0113	16.041	15.409	19.968	18.488
9.6875	-1.2493	9.7335	9.5492	9.483	10.632	12.272	9.954	10.1
19.164	18.124	26.502	14.632	20.094	34.09	28.335	28.14	29.031
79.666	70.875	78.972	74.492	79.253	87.943	95.232	93.912	88.37
10.453	17.547	12.454	9.2329	10.889	25.2	18.335	29.221	21.7
40.581	40.402	37.609	36.225	40.469	52.554	51.515	57.096	50.37
37.864	38.404	42.314	31.08	37.654	55.316	49.585	51.838	47.058
3.726	6.0385	5.8471	2.5151	4.6893	14.454	13.57	16.139	9.9696
41.396	44.399	51.671	35.771	40.465	56.706	47.605	52.837	51.761
70.183	82.21	79.067	72.559	69.884	79.908	71.212	74.902	72.62
1.0373	-0.5098	0.8373	0.5906	2.7846	8.1008	19.504	8.065	4.6578
43.513	38.776	43.669	38.762	43.566	49.671	51.58	54.329	45.965
56.014	62.52	60.95	40.601	56.117	71.122	64.015	67.846	66.572
4.0471	8.3726	6.5477	2.7837	5.0211	9.0884	12.01	8.4619	11.505
11.795	7.3181	8.4979	13.626	10.926	9.8613	15.334	10.737	4.0667
12.419	16.854	12.403	10.525	12.541	15.904	19.697	20.69	23.537
62.934	62.618	67.483	57.044	62.947	70.616	67.313	73.519	70.096
42.122	32.148	41.019	36.594	41.759	50.056	56.959	52.273	48.78
1.4083	1.9558	3.3383	0.6968	3.0766	12.182	14.231	12.226	8.2758
27.985	30.705	23.335	25.482	27.7	30.25	37.379	39.559	44.769
10.83	15.308	8.719	12.656	10.232	9.5725	13.371	10.588	5.5511
1.2904	2.7189	3.6263	-0.4889	3.0926	11.419	15.39	10.72	13.139
47.81	70.579	64.816	35.843	47.13	68.884	55.439	59.049	59.629
67.921	79.296	68.677	52.665	66.928	76.177	71.673	81.989	80.864
7.7939	1.1932	8.2455	8.3145	8.1493	15.021	19.988	13.712	9.6745
10.19	15.865	9.494	10.55	9.9173	13.785	17.349	14.676	8.0912
19.063	19.087	18.633	17.391	18.093	26.116	26.321	30.724	28.359
5.757	-1.4366	6.5828	5.2644	6.4158	7.2945	12.652	8.8021	6.6198
44.575	49.229	45.893	45.27	44.525	56.285	54.93	59.102	50.244
10.897	5.2263	12.798	9.8204	11.581	16.547	16.165	17.678	20.683
8.033	10.62	9.8277	7.6441	8.6855	18.455	17.052	20.608	18.462
66.517	68.356	71.584	53.381	66.38	80.346	78.059	79.555	74.229
75.933	69.111	85.277	78.998	75.354	87.201	81.596	81.267	81.254
62.592	68.748	59.431	62.275	62.517	66.647	72.399	75.86	68.423
45.225	48.521	47.364	46.093	44.207	57.569	49.846	50.639	48.488
19.939	25.252	20.275	22.183	20.064	30.429	26.128	30.54	26.16
57.613	59.392	56.306	55.943	57.223	65.053	70.96	73.671	65.885
79.324	77.888	75.377	81.755	78.369	80.54	89.233	87.137	83.7
20.765	21.858	25.677	20.209	20.526	32.175	18.634	29.151	30.738
110.05	112.07	111.71	101.8	108.95	119.45	118.95	124.02	113.94
74.568	76.871	76.301	69.183	74.687	86.004	83.551	87.363	73.392
15.338	11.676	17.417	10.488	14.613	21.669	29.132	23.532	21.616
179.17	176.94	178.75	170.43	179.7	180.85	179.88	186.94	183.94
53.169	51.473	60.721	48.663	53.101	64.758	55.05	61.341	62.229
42.268	42.073	37.953	37.258	43.175	48.268	50.096	51.232	51.491
58.872	60.667	56.933	58.983	58.794	62.874	67.319	67.261	61.799
63.443	68.746	63.308	66.526	63.337	70.715	70.567	77.859	72.687
88.097	97.262	88.601	80.217	87.584	94.105	93.426	102.69	98.007
117.37	110.5	119.48	109.27	116.33	126.32	125.27	130.54	121.51
189.39	182.25	188.19	180.14	190.09	190.06	189.44	197.07	194.59
176.68	182.78	176.81	166.29	176.89	180.72	178.75	187.72	183.27
147.22	163.97	139.92	130.07	146.45	146.97	153.38	163.52	154.68
0.4613	6.9427	1.0463	-0.4702	2.5	10.383	13.209	12.758	10.299
10.723	11.52	12.094	9.9705	10.816	15.314	14.026	17.602	17.464
34.059	45.126	30.382	31.485	33.32	29.293	31.256	36.97	41.768
77.69	75.109	81.676	70.631	77.53	91.906	87.504	91.342	77.258
58.434	62.508	63.574	44.536	58.234	74.69	70.011	74.568	69.189
2.5665	-5.2169	4.4627	0.8493	4.2204	8.678	15.703	13.129	14.376
52.58	49.626	54.478	47.41	51.595	62.065	60.462	68.738	63.595
8.846	5.8186	12.726	7.7641	9.0789	18.118	14.473	13.475	19.145
6.3011	9.9197	7.6425	4.2212	7.2244	16.393	10.871	9.4531	16.012
5.9666	3.0748	7.0274	5.1924	7.0238	17.123	11.551	22.278	20.007
52.941	58.743	58.235	41.059	52.312	61.299	49.62	52.295	51.514
11.518	9.0493	11.666	11.721	11.356	18.372	20.074	17.543	13.066
71.96	80.873	68.447	71.414	72.189	72.878	76.339	80.14	73.035
113.31	109.98	114.06	101.32	112.49	119.7	119.49	128.15	122.02
0.9768	1.9557	-0.7655	-0.0404	2.8491	8.1918	16.124	9.4112	10.179
4.3246	10.321	2.9897	4.7255	5.2381	13.612	13.544	17.343	8.903
31.014	38.829	30.467	31.976	30.625	40.222	37.03	37.01	31.07
22.743	29.281	23.745	20.64	22.468	28.428	23.858	30.622	27.464
6.5655	7.1079	7.3322	6.8571	7.3001	13.211	13.401	17.257	14.099
2.9215	2.688	2.4641	2.7872	4.2405	12.876	13.789	15.035	10.269
50.876	43.29	46.528	43.412	50.492	49.901	53.055	63.934	59.866
8.4217	8.8664	9.0563	8.2964	9.0121	12.606	13.733	17.9	13.694
70.378	64.28	64.018	66.112	70.526	73.543	83.569	84.177	78.638
19.969	18.714	21.893	15.941	19.392	34.945	30.878	34.415	28.889
33.388	33.068	33.435	28.308	33.384	40.647	38.969	42.459	39.649
95.823	75.753	102.24	86.05	94.871	111.86	108.35	110.77	106
6.6143	8.0261	9.4898	4.2673	7.8393	17.611	17.312	11.528	14.919
23.457	21.383	27.241	18.763	23.297	32.252	28.088	29.969	27.686
37.567	44.011	36.403	34.926	36.836	47.672	46.923	47.278	43.753
95.315	75.057	94.895	86.422	95.722	105.73	105.47	105.17	99.787
4.0067	4.4516	6.4698	2.472	5.7295	14.349	12.274	20.265	17.043
88.017	91.394	113.42	73.262	87.223	120.75	93.063	102	97.329
8.5804	18.759	6.6608	9.0356	8.4071	10.788	8.304	9.8341	9.2337
33.215	31.916	38.093	28.563	32.626	38.45	37.725	39.038	39.713
2.5231	2.9371	1.7897	2.8091	3.914	8.9142	18.092	10.571	5.835
10.382	8.4406	13.631	5.2434	10.727	17.883	17.958	17.752	16.565
31.587	42.6	35.7	24.772	31.476	40.253	35.303	38.532	34.434
117.92	121.53	120.63	113.49	118.22	125.69	116.98	125.72	122.15
121.13	92.037	130.08	109.05	120.34	140.94	131.42	134.6	131.23
136.42	128.61	140.84	130.47	136.88	144.92	137.69	145.11	143.38
26.855	28.165	24.412	18.581	26.106	33.619	35.047	41.359	36.816
6.5077	9.657	6.9735	5.2121	7.5464	11.544	16.874	9.4522	9.1439
4.7753	3.7913	5.0791	4.4455	5.5597	7.5628	13.075	12.694	9.1761
2.9529	2.4047	4.2642	2.234	4.5145	9.8055	16.851	15.935	13.687
6.797	8.871	9.2543	5.8152	7.3042	13.426	8.0699	15.105	11.345
38.338	38.404	38.742	35.44	38.827	46.174	45.129	46.032	45.644
60.914	63.399	70.83	54.92	61.428	77.084	63.667	71.041	71.962
1.3487	-1.2154	2.5941	-0.7784	3.1858	10.678	15.959	14.661	11.562
36.759	35.496	34.303	33.567	36.422	45.245	48.271	48.408	42.435
31.678	36.206	30.716	31.252	31.739	40.829	40.186	42.787	39.663
120.98	154.42	117.56	107.1	120.13	125.84	123.4	136.28	133.55
3.0313	2.2239	2.8242	2.0372	4.0716	9.9305	10.586	6.5016	8.4739
3.9738	7.8242	3.6081	3.7084	4.9346	6.7583	7.173	9.5452	9.9738
17.822	21.893	18.625	16.007	17.589	20.226	22.322	23.073	20.764
6.1423	13.228	7.0388	4.5466	6.8777	13.295	9.6079	7.8245	10.481
2.7594	-0.0615	2.1021	2.241	4.1729	11.78	10.269	13.06	7.9921
4.4682	5.4973	4.7848	4.2432	5.3207	8.8048	11.972	12.886	9.7099
47.237	58.305	44.189	34.111	46.709	46.952	58.147	57.681	58.607
112.2	132.89	105.26	102.42	111.37	112.93	113.38	125.92	126.55
3.392	6.4659	6.0507	0.4582	4.5462	14.499	18.336	11.917	18.502
0.8866	2.9265	2.6766	0.1348	2.4358	6.938	6.8547	7.0615	8.9516
22.22	22.254	23.5	20.275	22.78	33.951	27.106	34.219	28.699
6.6657	7.0243	7.2381	6.8679	7.2863	14.781	5.5907	11.159	16.245
42.404	43.437	49.579	44.679	41.417	55.943	47.558	51.293	46.614
49.078	55.455	52.018	36.008	48.939	53.989	47.961	49.686	49.696
6.0029	2.5932	5.8866	6.3164	6.4746	13.057	9.1958	15.342	12.47
3.6671	3.4934	4.6089	3.2981	4.7205	13.421	18.416	11.751	13.14
24.309	21.978	25.855	22.092	23.495	32.802	38.733	35.545	27.927
94.068	86.673	83.328	88.351	94.392	93.655	110.94	107.47	103.01
3.1171	3.1759	2.2252	0.7516	4.8029	7.8281	14.034	14.781	15.592
37.437	38.236	40.675	31.35	37.151	45.167	42.527	46.356	47.134
4.2402	7.3399	4.2136	4.1847	5.1183	9.9051	10.406	10.263	8.2264
33.862	35.139	30.128	27.526	33.488	36.316	39.906	47.584	44.035
17.616	23.939	19.567	15.89	17.533	24.368	22.241	21.042	26.56
21.118	18.469	20.544	19.434	21.549	30.365	26.932	31.148	26.172
24.702	34.195	25.324	19.546	24.235	31.671	36.678	33.999	38.181
13.9	11.939	13.16	8.0275	13.809	24.6	26.614	28.777	25.498
20.213	20.131	23.395	18.463	20.505	30.269	24.762	26.474	27.957
12.025	15.417	11.627	11.745	12.371	19.781	20.19	21.102	17.67
9.4987	7.3848	9.6639	9.4672	9.7537	14.818	11.597	16.684	16.658
0.5624	0.4113	0.1311	-0.2857	2.4728	7.8612	17.389	8.8343	8.581
4.5526	10.71	6.6294	2.692	5.8122	15.427	12.456	15.411	15.988
5.0961	5.0604	5.0168	5.7901	5.9633	13.346	11.328	14.878	11.482
6.7694	8.0214	8.3754	5.2594	7.3307	15.765	14.541	13.243	7.2653
6.8593	9.9303	7.7753	5.3802	7.5214	9.6138	15.918	11.667	12.958
5.5413	5.5276	7.3319	5.0995	6.5507	12.615	6.9491	13.409	11.177
39.181	47.587	40.176	41.505	38.842	50.695	48.359	51.315	43.347
18.276	24.457	18.49	16.578	17.914	21.49	18.52	20.287	26.81
16.355	14.434	16.095	14.264	16.033	17.717	21.954	17.558	24.01
4.1989	6.8522	5.3606	3.7286	5.2373	8.5913	14.261	11.889	8.7572
2.338	-6.299	4.0183	1.387	4.4351	13.185	14.566	13.746	18.593
6.9246	-0.5772	6.2733	6.8016	7.5283	14	19.333	10.369	8.4934
10.445	4.8877	10.915	8.11	10.387	15.256	16.008	13.696	14.707
0.6683	-2.5102	2.5992	-1.0007	2.4768	9.3663	17.914	11.778	5.2958
3.6855	-0.5134	5.7799	1.0854	4.7881	14.252	19.559	13.642	8.3974
6.859	3.7998	8.4149	6.2959	7.3446	13.013	12.938	12.377	12.238
4.8845	11.433	5.636	4.7057	5.6914	12.504	18.342	10.509	6.6922
6.2626	4.0889	10.203	4.4604	7.2227	17.619	11.278	20.009	11.58
6.6428	7.1544	8.112	5.2386	7.3239	17.508	11.621	12.043	7.8488
10.929	15.012	15.288	5.6482	11.164	21.027	20.706	18.358	19.205
2.0127	1.3029	2.3857	1.1895	3.4593	9.5461	14.14	14.004	10.313
12.274	13.561	11.806	11.366	12.697	21.543	14.629	23.384	20.776
71.313	69.126	74.025	65.055	70.873	83.918	78.779	83.413	70.041
54.471	59.288	51.541	55.62	54.528	56.774	63.324	66.01	62.102
6.4511	5.1454	6.6432	6.544	7.0874	12.653	16.867	11.796	13.546
2.6333	4.6297	4.7371	1.8541	3.8745	16.605	9.3357	11.066	8.2609
4.0691	7.7786	3.6325	3.2176	4.7371	11.717	14.522	14.754	9.4241
3.218	4.781	4.144	2.6188	4.3458	8.8463	5.2615	12.512	12.167
7.0068	7.9964	7.6516	6.5752	7.041	12.352	10.711	13.388	15.163
2.949	5.2405	3.3929	2.4498	4.2198	10.656	9.8778	12.35	7.3406
2.8753	5.1836	3.673	2.5523	4.1084	11.694	9.1211	10.892	5.5098
2.3305	5.9092	1.7918	2.291	3.9065	10.857	10.751	15.771	8.2948
3.881	10.623	5.4029	3.9232	4.9487	12.336	16.206	13.469	13.651
3.8167	5.7503	6.0434	1.5408	4.9596	13.023	18.079	12.947	16.811
6.5139	2.9927	6.9208	6.1161	7.1633	14.145	16.506	14.725	14.533
10.34	5.2245	13.587	9.7292	10.239	17.751	13.355	14.592	17.575
7.5336	11.951	6.2136	8.9853	7.3453	10.684	8.2622	15.362	11.1
11.946	13.765	13.256	11.318	12.43	17.097	14.198	22.572	15.168
3.5717	1.5012	3.9677	3.5518	4.9013	9.3021	14.18	14.508	10.316
7.3408	6.0708	5.622	7.8777	7.5174	11.164	16.571	13.016	12.13
10.414	9.062	10.21	9.2546	10.257	13.298	12.711	14.36	13.008
2.9499	-4.7817	4.0474	1.7462	4.3657	10.049	16.523	15.211	13.652
12.142	10.344	14.533	10.44	11.843	20.971	19.438	21.552	20.975
19.413	16.67	17.604	16.066	18.589	18.778	20.909	25.532	24.307
41.698	40.047	40.838	40.142	41.613	53.053	50.692	53.091	51.099
31.871	29.022	27.932	28.834	32.199	40.108	39.337	42.996	41.568
19.798	22.634	17.829	16.267	19.157	18.983	22.367	28.118	25.302
5.8787	6.4602	6.4956	5.0888	6.802	10.892	14.742	18.535	11.905
9.4632	10.043	9.99	9.1168	9.3507	10.958	11.322	10.131	11.401
16.192	18.847	18.649	11.339	16.078	22.499	25.538	22.744	27.568
13.72	16.44	14.059	10.845	13.255	17.174	14.674	17.689	19.922
2.6162	-0.8565	4.6818	1.4298	3.7868	10.342	16.349	9.4406	12.412
6.686	6.1073	7.9482	6.2841	7.3717	13.911	13.05	15.532	13.651
4.8423	4.979	5.0306	4.7854	5.7657	7.9012	5.5803	11.705	12.143
6.4379	1.27	4.7378	6.3957	6.9024	7.1906	14.255	10.198	6.4519
4.6494	8.3978	7.5032	2.041	5.1952	12.249	22.558	14.75	11.879
31.88	39.293	31.502	27.683	31.284	33.806	44.261	42.074	38.857
17.577	17.663	20.921	11.517	16.696	26.541	33.273	25.97	25.391
41.616	42.648	37.884	34.129	41.004	42.323	58.063	53.703	52.367
7.5224	5.9018	7.5703	7.9962	7.8335	13.242	11.58	16.367	13.386
5.0806	0.2543	5.1249	3.8725	5.9138	11.171	16.86	15.793	15.605
19.086	21.662	19.625	14.205	19.309	32.366	32.499	33.359	29.216
22.552	17.475	22.252	17.829	22.48	26.683	30.726	31.811	24.544
6.7663	17.183	8.152	4.5808	7.3997	15.549	19.581	15.499	12.283
5.0007	2.0103	6.5344	4.6495	5.8152	10.049	3.348	16.245	8.387
6.5698	9.0279	7.0591	6.5176	6.6861	9.3474	5.84	13.692	9.4189
7.0656	7.1809	6.7818	7.2256	6.9612	8.8922	7.3849	12.471	9.5712
6.9075	8.2828	5.7714	5.905	7.0415	10.903	14.829	15.139	15.256
3.9696	-2.437	6.2019	2.6891	5.8911	15.745	13.148	18.178	17.82
47.987	53.958	49.311	47.879	47.606	59.034	54.072	56.292	51.77
33.173	33.644	34.979	32.437	32.719	44.219	40.22	37.127	35.281
38.426	44.824	41.92	39.658	38.139	50.968	49.054	52.761	45.832
6.1145	5.2482	6.1327	5.6511	7.0788	10.467	14.324	18.867	12.169
56.947	68.77	52.77	48.746	56.334	61.052	60.135	58.313	62.865
