# Supplementary material for: The effect of variations in CT scan protocol on femoral finite element failure load assessment using phantomless calibration
Source: PLoS One. 2022 Mar 18;17(3):e0265524. doi: 10.1371/journal.pone.0265524 (PMC8932617; doi:10.1371/journal.pone.0265524)
Supplement: S1 Data — (ZIP) [file pone.0265524.s004.zip › Data/BMD/C307R/Trabecular/C307R_trab_all_Phant_2.xls]

## Sheet: Blad1
202.76	201.73	204.96	203.44	202.84	208.28	204.94	205.06	207.78
317.21	337.77	318.19	320.15	314.64	332.48	331.41	331.22	321.87
253.62	261.55	247.38	248.45	252.57	253.38	256.95	265.11	255.45
225.86	224.07	229.94	227.46	226.27	235.77	236.59	233.74	227.41
281.17	313.12	282.93	277.98	282.44	286.82	285.68	288.02	284.89
242.06	259.35	238.7	239.7	243.86	240.43	247.53	233.74	238.77
370.5	374.54	367.06	372.63	370.31	366.6	391.13	388.9	393.1
309.69	314.13	321.97	315.77	310.02	329.79	310.61	315.21	317.66
374.34	388.74	386.73	372.2	377.5	388.2	388.72	384.89	370.13
341.46	308.64	332.79	340.48	340.56	348.09	348.82	351.37	350.05
236.22	248.1	244.4	241.52	237.01	245.19	233.37	236.99	241.95
313.76	337.07	307.69	318.39	312.39	317.72	319.75	326.69	328.13
241.36	256.44	240.24	249.93	241.36	241.08	246.15	247.43	249.4								radboudumc
356.52	359.38	363.52	357.24	358.39	363.05	365.98	363.42	353.07								214.2
281.79	273.24	284.93	279.1	281.68	282.84	277.48	282.17	280.64								266.48
398.15	439.06	387.92	404.42	396.37	389.21	408.5	404.9	402.85								244.01
213.8	211.97	219.91	208.7	214.12	226.44	225.93	221	219.18								269.33
91.986	101.29	97.684	91.188	93.174	106.92	105.09	107.12	108.78								234.78
182.54	183.37	190.44	179.7	184.61	198.02	179.51	176.47	182.21
289.41	277.86	284.07	286.88	288.67	281.38	283.08	289.27	287.3
122.5	122.6	127.15	127.56	121.72	127.32	118.98	119.73	127.16
407.97	414.5	405.11	411.58	405.11	395.67	411.63	412.85	412.77							f1	219.01	245.76		0.891154
307.85	317.12	307.78	315.67	307.11	318.54	316.58	319.35	317.85							f2	267.52	245.76		1.08854
376.6	394.2	375.55	375.59	376.43	375.34	391.95	393.92	398.64							f3	247.73	245.76		1.00802
210.03	239.8	217.46	219.81	211.48	218.12	199.41	208.52	207.54							f4	275.18	245.76		1.11971
250.24	288.56	252.05	246.33	251.14	259.91	272.44	257.39	255.21							f5	234.2	245.76		0.952962
414.54	437.09	407.19	418.29	414.08	411.06	411.62	422.07	417.9
279.85	313.43	279.09	282.44	280.12	278.32	272.38	282.57	277.96
274.53	333.76	275.68	280.32	274.94	285.94	291.68	291.29	285.95
374.46	374.28	360.92	378.45	374.37	359.28	382.27	385.96	376.49
413.44	437.99	414.48	417.22	413.93	417.11	418.06	421.35	424.36
337.98	340.14	339.34	345.13	337.98	357.41	362.61	361.84	359.27
403.81	426.5	405.76	402.03	404.25	402.97	401.33	404.76	400.35
356.97	362.17	362.04	353.63	357.66	364.28	369.4	362.56	355.22
273.5	297.94	268.25	280.2	272.1	260.61	263.1	278.32	279.4
274.11	280.16	272.97	269.62	275.8	268.64	258.78	274.65	265.35
329.98	329.45	327.11	332.99	328.05	343.18	334.52	335.76	339.53
354.54	369.72	349.44	345.19	353.17	349.76	353.54	353.74	362.81
210.99	201.9	210.54	208.69	211.97	212.15	214.21	214.35	207.11
245.1	262.3	243.85	239.36	245.56	241.56	248.33	246.3	248.64
287.85	323.04	274.93	292.7	286.21	281.01	295.79	297.15	301.69
309.41	344.99	313.44	307.81	309.66	323.88	327.2	321.22	320.46
399.33	378.42	395.1	404.45	398.6	404.6	415.79	408.9	405.6
376.3	361.73	376.11	379.03	375.58	387.54	397.05	387.4	387.22
405.97	434.92	406.97	411.29	406.59	406.84	400.27	407.34	403.06
282.52	293.87	284.83	286.03	282.35	279.91	276.91	287.02	286.29
298.61	289.83	306.27	291.15	299.06	311.69	309.81	311.07	315.41
349.84	324.97	352.16	346.98	348.77	366.85	352.18	360.25	360.05
308.75	298.18	306.95	309.02	308.62	310.81	312.39	320	318.18
306.13	279.55	300.8	298.83	305.72	304.91	314.39	320.99	319.68
392.85	406.05	399.17	390.08	394.86	403.72	399.5	400.3	393.41
189.13	171.02	193.67	188.99	189.74	201.83	186.49	189.54	191.07
210.98	214.05	225.64	207.18	210.89	236.39	222.09	217.81	218.6
311.4	332.22	310.88	323.27	308.9	328.21	331.95	321.99	319.16
400.05	398.48	391.68	402.2	398.47	395.45	418.98	412.36	407.78
387.94	365.02	373.82	391.63	388.41	381.84	402.35	397.88	390.44
334.82	326.96	334.57	332.35	336.04	347.29	342.84	353.46	344.28
245.8	242.67	243.26	249.93	243.91	245.88	243.74	255.23	237.21
362.12	359.91	354.33	363.67	362.44	357.18	379.16	377.57	373.5
222.98	275.92	223.72	225.32	224.25	234.2	243	241.38	237.78
275.22	223.67	282.72	269.01	276.96	288.73	279.55	284.25	277.32
275.9	296.94	275.23	271.94	277.53	275.52	270.59	278.21	272.48
266.05	272.58	265.22	271.24	264.33	271.34	274.87	281.75	272.01
421.65	446.23	401.39	429.27	418.52	398.69	417.92	424.31	422.26
257.05	273.28	248.55	263.93	255.43	255.67	265.27	277.94	264.19
228.42	244.26	225.91	235.95	226.3	233.44	234.12	236.57	238.45
288.3	298.58	278.89	285.9	289.18	292.4	295.13	300.79	298.67
407.81	428.26	401.46	409.51	405.72	404.75	421.95	415.8	415.86
337.06	318.21	334.79	335.49	337.57	338.28	351.33	351.71	344.72
279.04	287.36	272.82	280.63	278.32	265.52	271.67	285.68	292.25
229.27	290.22	225.14	246.39	229.27	230.25	217.92	232.5	228.83
243.98	220.8	243.55	240.6	244.86	253.45	265.63	257.29	250.99
256.89	263.83	252.62	258.48	256.48	262.52	268.29	267.64	265.05
347.82	333.84	350.67	349.51	347.33	365.33	349.61	361.43	360.19
301.66	349.19	302.43	305.84	300.73	312.86	308.82	301.17	303.18
170.69	210.33	173.24	169.02	169.98	175.58	161.68	173.13	173.2
262.96	255.6	257.73	264.87	263.98	271.77	273.41	279.87	283.6
137.32	137.05	140.69	134.85	137.12	156.97	155.65	145.04	155.77
224.2	217.56	225.65	221.98	224.75	228.72	224.21	226.55	219.03
369.62	381.75	368.47	375.76	369.35	360.2	355.35	371.66	360.15
212.34	214.04	211.79	214.54	212.84	215.72	219.26	218.2	222.35
240.99	255.29	238.86	241.38	240.13	244.36	234.65	251.16	235.78
421.19	449.8	421.7	423.66	421.11	423.54	417.77	427.44	423.88
404.5	410.07	403.66	405.09	402.28	398.79	414.21	408.69	410.92
307.21	258.8	313.18	306.42	305.78	319.4	321.79	315.41	308.16
289.59	308.52	286.3	294.87	287.76	270.4	277.34	291.97	287
257.43	238.41	275.95	252.74	257.62	285.88	256.64	263.24	255.47
315.51	330.93	311.62	320.06	313.86	322.09	321.71	332.38	327.97
421.6	399.58	422.11	421.51	421.4	420.06	421.19	428.66	428.53
207.26	180.18	202.21	211.5	206.69	212.75	200.95	214.61	211.4
331.05	301.46	337.36	321.72	330.56	342.3	341.72	336.62	334.46
265.77	270.94	264.36	277.6	265.15	256.23	262.56	268.21	258.21
229.98	228.97	234.13	229.9	229.7	241.5	236.11	236.54	230.73
241.02	217.8	238.55	246.42	238.96	244.89	246.02	246	244.59
208.19	229.2	207.99	208.07	208.84	211.01	212.49	207.44	215.71
227.92	250.55	236.59	234.04	228.52	235.77	231.44	235.71	236.99
202.67	236.53	200.49	209.45	204.23	195.79	181.91	196.2	193.6
219.51	237.64	227.8	214.1	220.13	231.39	221.08	219.52	223.72
153.02	158.6	156.88	148.75	154.68	158.07	149.5	157.56	152.89
277.98	296.05	274.02	284.32	277.42	278.41	283.36	290.28	284.25
344.74	322.78	347.13	348.75	342.03	344.66	341.4	343.73	339.76
121.26	115.38	115.7	121.34	120.1	115.09	122.14	121.63	121.78
274.78	246.79	276.63	271.58	274.43	282.15	279.22	283.69	285.95
231.12	238.29	235.99	237.47	231.75	235.95	212.02	233.3	224.83
156.86	175.72	156.43	156.54	156.07	160.31	154.6	163.58	157.71
296.45	280.01	305.97	292.16	297.22	314.86	302.07	297.13	305.29
368.48	358	364.91	367.78	368.93	364.79	383.07	382.31	388.12
260.02	268.32	260.99	266.58	260.43	264.04	261.26	266.3	272.15
255.36	205.19	227.11	245.69	256.94	236.94	268.15	264.45	272.47
137.54	119.43	130.82	133.03	138.19	135.71	140.2	143.2	144.85
93.505	88.404	99.776	89.57	95.571	100.63	93.461	76.14	91.231
288.59	260.41	291.27	291.41	289.1	301.95	294.15	299.68	288.71
260.63	278.3	246.82	261.86	261.35	254.46	260.33	263.4	257.93
279.5	297.95	275.38	284.25	278.34	265.64	270.67	282.48	272.66
281.63	301.12	276.62	287.48	279.69	266.94	268.39	284.05	274.9
186.62	209.86	192.25	185.46	187.67	206.51	210.08	201.02	204
411.06	421.74	406.01	413.98	408.77	396.37	406	415.48	407.89
332.65	346.51	332.66	330.34	333.12	341.9	344.53	345.25	342.99
312.68	305.1	305.34	322.12	311.83	314.89	322.01	328.02	324.81
371.68	377.66	370.06	380.45	371.95	372.97	367.3	382.01	377.96
352.23	385.58	357.69	353.89	352.91	366.53	372.47	354.55	358.52
280.98	307.72	286.13	276.49	282.21	282.22	265.94	284.59	273.59
313.03	342.65	314.94	313.69	313.43	322.21	313.75	311.99	314.36
368.27	356.81	370.09	367.89	367.6	378.48	397.76	378.1	380.28
399.44	377.08	398.26	393.03	400.64	413.48	407.95	409.88	414.07
416.04	428.57	400.21	427.81	413.65	398.76	417	419.4	417.15
343.03	358.01	340.81	349.58	342.97	346.29	347.89	351.49	344.48
198.98	201	200.66	191.92	199.57	205.22	220.38	203.22	214.95
347.36	388.15	345.85	349.65	346.46	355.56	358.1	362.48	359.44
267.59	255.29	262.26	264.77	268.02	281.15	284.59	281.35	279.92
165.38	169.21	163.92	166.13	165.72	182.92	174.14	168.55	163.27
377.22	376.77	373.96	382.53	376.91	388.97	384.88	388.03	383.15
280.45	306.7	280.52	285.85	279.5	265.75	274.37	281.09	273.37
203.79	196.47	201.13	200.39	203.03	208.49	207.93	210.61	202.09
385.34	391.76	386.9	385.84	384.79	385.17	397.31	399.25	405.11
100.4	76.344	111.89	84.677	102.5	122.59	103.47	101.58	114.38
267.89	271.29	248.84	267.5	268.17	252.45	262.02	261.66	264.12
295.1	292.14	293.58	300.43	294.27	295.39	287.31	291.48	290.25
402.25	342.77	401.68	396.21	403.19	404.19	398.87	408.13	405.93
195.37	202.28	197.87	188.37	194.3	214.18	204.09	198.93	207.07
383.63	383.64	384.61	386.2	382.45	392.75	407.9	391.44	396.18
298.56	296.61	287.5	295.29	298.36	311.58	318.59	321.29	308.83
123.64	78.378	126.85	121.11	124.14	128.76	114.74	114.78	125.06
127.51	122.48	131.1	124.64	127.68	131	120.22	119.19	126.95
190.17	214.8	193.8	184.81	190.08	201.52	212.18	203.57	209.06
260.91	269.59	255.11	267.48	260.57	259.44	267.08	268.6	266.92
227.7	215.6	229.46	229.46	228.54	237.96	246.01	242.03	242.27
218.24	212.41	221.11	218.25	218.97	229.13	228.08	222.65	221.54
421.42	411.72	418.88	422.31	419.35	415.24	426.03	423.98	431.15
194.72	203.73	201.93	193.15	195.51	204.74	198.77	194.55	200.19
222.02	250.03	221.61	223.37	221.99	227.05	225.92	221.63	230.52
240.47	231.04	236.55	244.81	239.11	240.68	240.21	245.39	240.19
265.42	272.77	260.38	269.47	264.82	261.66	272.97	275.72	278.26
314.62	314.11	307.44	315.52	312.63	315.66	315.62	320.11	322.47
321.09	300.65	336.26	315.16	321.3	339.94	333.64	331.94	329.6
363.92	375.42	367.96	361.59	365.02	370.17	376.63	370.13	361.58
202.61	228	203.87	215.14	202.13	213.44	211.03	215.25	209.71
129.49	117.28	125.61	131.63	128.85	126.13	136.37	137.61	136.21
335.47	347.97	333.46	327.03	335.58	337.52	346.53	345.46	345.53
426	434.16	403.18	434.6	422.7	403.38	416.24	426.02	426.01
367.57	419.68	371.6	364.98	368.81	380.73	382.18	370.71	375.14
130.48	123.38	122.63	129.22	131.26	127.57	135.74	136.23	138.84
399.21	390.74	396.3	406.83	398.2	413.78	409.14	408.83	404.5
308.01	278.17	315.41	303.37	307.72	326.12	315.01	323.67	322.03
405.93	420.74	406.78	412.08	403.96	414.37	427.17	410.9	414.91
320.5	313.67	323.44	325.31	319.47	336.59	326.01	332.46	331.04
312.12	317.68	316	310.85	311.26	329.89	317.01	314.87	321.71
332.23	333.14	329.66	338.43	329.68	343.06	335.82	339.66	340.55
301.76	285.04	304.25	301.76	300.84	310.39	308.52	310.93	316.02
357.66	410.04	359.35	352.76	358.9	369.84	369.24	356.73	363.2
258.26	331.02	260.56	254.4	258.39	269.84	281.82	267.97	266.89
297.61	292.7	299.99	300.13	297.17	303.82	301.31	306.83	307.07
203.6	256.06	211.46	203.32	201.7	210.5	189.79	211.17	206.65
239.04	222.61	242.69	242.64	238.08	251.12	246.04	242.9	244.26
291.72	338.94	287.52	294.51	290.95	293.95	292.16	299.73	289.17
115.38	112.32	120.25	108.91	115.65	121.99	114.43	110.59	119.55
234.25	232.09	232.1	236.45	234.13	239.87	239.36	236.43	233.38
214.59	228.45	219.87	217.88	215.12	226.32	221.8	216.11	220.7
290.01	324.24	293.14	288.12	290.57	299.95	294.05	289.69	293.72
320.75	331.47	318.43	325.37	317.95	334.7	341.19	326.86	326.48
420.5	434.93	425.32	420.64	420.77	424.03	416.89	427.42	422.25
361.04	355.28	371.52	364.03	360.76	364.24	360.35	364.58	362.1
280.37	288.29	286.58	271.49	282.12	292.23	290.86	292.54	293.8
201.2	200.4	197.18	199.75	200.8	209.73	200.23	199.26	209.57
290	284.88	299.61	281.65	289.08	305.72	302.51	293.6	294.62
319.05	339.82	326.2	325.27	319.65	346.28	338.7	342.88	342.68
231.38	260.67	237.71	224.7	231.21	246.3	238.42	237.27	237.5
247.53	232.82	244.79	246.61	247.34	259.46	255.8	253.51	260.9
80.064	66.869	103.36	68.94	80.684	107.88	86.595	80.624	85.61
299.1	271.24	291.37	300.2	300.2	299.15	303.66	304.03	309.73
412.42	448.1	414.37	413.57	412.47	421.79	414.47	417.92	414.01
240.25	241.96	261.59	228.11	242.6	264.57	245.06	246.92	250.85
179.99	189.64	182.6	181.73	179.91	192.33	182.2	183.53	190.76
170.84	182.66	163.25	164.89	171.79	171.52	171.54	174.52	167.75
240.34	266.87	246.35	244.08	240.13	248.72	226.01	248.01	235.3
236.41	248.79	234.73	238.74	235.55	240.77	237.69	243.85	236.57
387.2	407.14	386.48	392.16	385.85	379.04	385.92	392.59	385.88
244.86	269.65	243.63	244.17	244.85	240.55	246.61	247.88	244.56
265.16	302.78	274.52	275.1	265.22	274.73	265.14	263.52	258.85
340.09	306.94	338.78	340.24	340.66	346.32	350.29	339.68	343.25
274.43	315.37	271.57	276.12	274.8	272.94	275.36	275.56	288.19
220.96	230.7	216.16	224.47	219.81	221.39	224.23	228.62	227.19
148.95	211.26	143.66	150.78	149.65	139.54	135.29	146.97	147.3
260.84	212.38	270	254.34	262.06	268.74	256.84	255.38	261.57
283.72	298.07	278.74	288.33	281.94	268.3	270.92	286.8	278.13
275.55	273.67	272.89	282.49	275.52	274.3	283.15	279.8	288.88
332.18	358.58	328.96	335.79	330.64	324.78	327.91	332.68	328.49
367.27	354.03	374.89	365.13	369.78	375.64	378.61	378.51	373.5
431.42	445.3	430.09	433.91	427.98	416.39	429.07	426.63	425.18
237.55	238.2	231.02	233.82	238.38	238.49	245.01	250.3	239.25
178.25	185.65	174.37	178.08	178.69	178.81	180.98	180.82	177.36
216.29	211.93	215.29	218.03	217.15	226.56	236.22	234.05	231.49
171.93	195.05	178.71	167.63	170.93	178.41	163.08	179.84	174.6
145.74	218.21	149.47	151.29	145.37	164.04	161.76	152.72	162.95
379.67	425.54	380.05	386.82	379.72	387.44	399.91	386.23	385.18
199.21	220.48	198.36	194.03	198.63	206.67	219.33	214.33	220.81
311.11	295.31	309.47	313.52	310.79	315.75	308.34	312.73	314.69
323.49	372.47	323.37	346.46	323.2	322.29	317.44	321.6	314.68
153.4	126.62	153.54	158.45	151.91	152.11	157.09	156.91	155.22
236.6	245.84	241.36	232.81	235.41	253.44	227.54	239.31	240.22
324.64	274.24	325.09	323.28	323.94	332.19	338.22	331.83	327.91
396.28	394.68	393.09	402.14	395.75	406.39	409.71	404.89	400.53
314.59	326.56	324.09	307.89	314.67	323.96	324.57	321.39	319.87
296.48	316.32	303.03	292.38	296.37	312.51	301.62	297.13	305.07
398.02	384.5	385.74	402.01	397.79	389.75	416.14	408.93	404.21
338.87	326.92	336.66	339.43	338	353.13	338.41	349.57	352.67
314.59	310.42	311.83	320.22	314.21	313.17	324.87	317.46	321.31
256.56	266.56	267.2	255.31	257.09	268.02	258.62	266.14	270.83
239.77	242.77	237.12	239.19	240	239.25	238.82	249.99	255.25
354.69	330.02	365.25	349.55	353.37	365.53	355.13	355.56	354.19
420.62	413.25	422.41	420.57	420.77	412.03	413.62	420.17	418.47
327.63	350.27	325.01	324.1	328.59	331.4	335.61	335.24	337.04
383.01	417.16	377.57	377.16	381.31	373.73	379.84	381.5	394.95
218.64	208.5	219.24	220.41	218.67	222.25	223.02	218.76	227.55
202	238.5	208.72	199.25	202.95	217.69	211.74	213.63	218.25
322.18	339.62	318.75	322.41	321.04	331.73	332.38	330.46	321.59
328.39	308.66	335.65	325.73	328.6	345.46	336.3	337.67	334.41
128.48	198.95	121.8	136.65	129.61	135.74	153.09	134.98	148.49
164.03	146.93	164.02	155.52	165.68	169.85	161.11	158.59	168.19
260.51	244.22	262.82	250.91	261.17	264.24	265.56	261.42	264.3
327.12	341.29	325.51	347.05	326.06	321.98	336.37	326.04	329.65
204.69	216.94	199.4	203.01	203.69	208.13	210.22	214.16	206.34
242.55	224.09	241.13	238.34	242.8	237.74	245.7	244.37	245.69
423.47	438.9	420.35	428.89	421.35	414.89	422.5	425.26	431.25
309.07	308.11	306.83	302.6	308.16	303.62	311.73	315.17	314.89
300.05	284.93	293.85	297.39	299.59	287.59	298.23	305.98	303.57
312.59	340.04	313.63	309.56	313.19	328.21	322.44	329.45	323.44
101.37	95.248	106.48	100	102.5	107.55	104.61	92.567	107.34
254.65	242.8	237.2	252.31	254.42	252.55	260.95	261.77	265.04
135.83	206.76	131.75	142.73	136.33	140.99	151.19	146.3	153.32
310.19	306.73	311.65	310.92	310.44	317.04	311.21	315.69	313.5
261.3	278.43	246.28	259	260.16	251.59	270.42	275.99	267.11
263.84	269	265.9	262.26	263.84	256.3	262.93	265.19	266.82
259.08	275.34	271.01	258.22	259.42	270.67	259.8	268.42	273.24
398.71	374.79	392.89	395.05	398.87	393.7	401.63	402.76	396.02
243.04	277.05	236.49	260.18	243.27	243.5	254.39	250.32	252.86
103.15	145.57	103.31	103.74	102.6	114.28	114.27	102.88	116.58
240.94	251.17	231.95	247.93	239.71	231.55	235.61	246.49	238.28
234.65	236.13	231.96	237.59	233.12	237.68	239.55	237.69	243.21
169.84	157.58	168.72	161.77	171.81	173.21	165.53	161.79	171.4
190.9	201.12	191.68	195.51	189.48	200.32	188.8	183.72	182.76
276.35	319.81	275.93	273.07	276.97	292.46	293.7	293.9	291
297.51	295.98	307.36	293.65	296.81	314.89	303.26	310.42	308.47
187.79	194.51	186.39	188.95	188.1	195.55	183.02	183.88	181.93
184.04	186.12	186.22	184.12	185.29	194.46	177.83	178.94	180.31
253.57	246.71	253.22	255.09	253.25	247.54	254.14	256.81	251.5
272.44	288.59	270.72	278.36	272.41	261.01	270.4	277.27	265.96
204.6	204.31	203.02	217.53	206.21	211.05	203.59	203.74	203.96
286.43	319.38	286.85	281.55	285.55	288.56	288.85	280.67	284.78
419.76	445.84	420.1	420.93	418.85	415.25	427.36	423.98	432.34
262.57	283.31	257.79	266.48	263.21	256.73	257.19	259.54	259.82
379.37	402.08	393.56	370.77	380.95	413.87	386.91	389.89	395.3
277.88	321	291.32	284.26	277.87	289.85	293.76	280.05	289.59
363.15	376.46	356.23	366.57	360.8	366.14	370.91	376.74	375.26
173.93	218.53	180.67	170.77	172.95	182.53	165.11	182.41	175.13
418.85	447.53	409.01	425.35	417.25	408.93	418.61	421.51	417.96
345.8	372.23	370.27	343.91	345.35	373.75	345.75	352.56	337.56
340.8	346.04	350.8	339.4	340.11	358.41	344.58	349.38	341.51
280.02	210.49	273.1	271.46	280.11	285.12	289.11	285.75	286.22
350.69	350.86	339.13	349.31	352.33	343.33	356.71	363.84	357.77
161.41	166.12	162.5	160.74	162.22	171.32	160.65	152.85	156.38
360.53	357.67	368.63	360.57	360.27	364.26	358	363.94	360.26
347.42	357.35	341.28	353.28	345.8	349.77	361.89	362.7	362.77
200.21	235.41	193.36	196.38	200.98	205.59	207.39	211.56	217.19
241.19	229.96	240.99	247.87	238.61	248.81	243.92	251.19	246.56
283.01	291.71	274.77	293.75	283.12	277.22	281.66	291.1	295.83
304.19	349.28	293.77	308.44	302.69	299.98	308.94	304.59	309.79
307.47	287.53	309.93	298.23	307.29	318.81	327.96	309.21	316.1
204.05	218.95	204.11	203.98	204.93	207.98	212.47	209.22	210.39
242.61	199.61	246.19	232.46	242.57	256.28	254.24	251.33	256.67
250.38	260.99	249.22	250.23	250.55	254.62	257.7	257.67	250.98
262	272.98	261.95	272.44	261.59	257.48	262.68	265.07	259.61
348.02	346.99	336.28	348.09	347.76	337.43	357.77	352.67	346.41
324.94	317.62	327.7	323.61	324.21	341.93	324.31	332.99	336.38
421.47	436.96	420.53	424.24	421.32	423.61	418.43	427.55	425.41
245.98	306.27	248.69	247.03	247.6	251.48	257.64	241.48	245.38
331.46	371.74	335.98	328.72	330.57	340.99	327.36	328.72	322.74
352.05	348.44	344.83	351.98	351.83	345.07	354.87	359.56	349.63
305.07	354.47	305.86	309.17	303.99	315.8	309.05	304.18	304.93
290.97	299.7	294.31	291.76	291.45	296.87	304.26	290.12	306.45
210.58	295.37	210.23	232.71	209.53	225.14	218.73	219.49	220.61
316.79	343.23	318.19	321.78	314.57	305.79	319.01	322.25	317.7
258.74	304.96	258.52	270.2	258.94	269.08	275.47	273.02	269.26
106.81	62.435	116.19	100.43	108.99	128.74	122.83	111.38	126.97
412.2	412.79	407.76	420.77	411.37	411.78	410.13	418.53	413.68
409.8	410.79	401.65	408.48	411.27	405.44	413.88	412.67	406.4
370.6	361.51	375.13	367.65	372.75	372.56	381.33	375.77	371.49
327.89	326.65	328.18	328.68	328.06	331.62	337.89	328.54	333.24
214.45	149.05	216.37	208.44	213.37	226.92	221.09	223.71	227.7
160.18	165.88	161.33	158.44	160.34	175.9	160.27	158.23	161.78
304.75	274.3	288.12	299.79	304.8	300.83	317.94	314.29	316.86
349.25	379.19	346.47	355.19	347.87	339.19	337.52	344.38	338.38
206.85	229.51	201.74	207.5	207.18	211.29	205.29	209.49	218.18
207.28	199.57	213.91	200.36	207.82	219.64	230.6	211.01	224.3
317.78	292.36	315.57	314.69	318.09	329.97	326.47	327.92	325.11
331.92	326.68	329.9	326.87	331.66	344.13	334.11	341.62	327.43
293.49	308.83	279.87	299.71	292.41	281.98	305.22	305.52	301.84
387.4	394.82	383.55	395.14	386.75	385.72	404.54	393.43	391.34
400.62	457.61	402.32	407.31	400.79	402.23	422.07	404.8	400.9
276.91	263.24	273.2	277.77	276.78	267.15	282.7	278.06	278.69
264.4	252.43	268.16	254.56	264.91	271.15	269.47	265.61	267.92
224.61	236.03	228.89	217.6	224.01	234.33	228.35	232.64	225.62
110.94	115.16	107.31	105.21	111.38	119.15	110.86	109.88	106.07
137.01	222.22	141.27	138.86	136.94	138.85	132.2	141.49	147.55
364.19	385.52	353.63	369.74	361.64	363.69	372.31	378.11	377.62
281.7	296.93	276.97	277.02	280.07	285.07	284.66	292.68	295.11
260.24	270.86	256.17	256.64	260.12	264.7	274.54	271.73	272.21
374.74	407.66	361.14	385.56	372.35	362.18	374.42	379.33	370.54
311.53	289.48	304.3	313.52	311.34	311.78	318.83	318.19	322.54
330.43	340.49	336.32	333.87	329.48	345.4	329.82	341.42	335.81
383.03	396.47	384.43	387.93	381.74	375.93	375.02	386.14	378.68
93.817	112.01	95.118	91.876	94.302	104.31	104.98	104.46	113.44
234.96	233.36	234.42	237.28	233.85	242.14	239.57	238.97	241.69
312.03	332.18	308.83	311.45	311.96	323.01	319.03	324.15	322.55
352.55	409.27	351.03	361.16	352.18	363.35	363.36	361.92	361.29
301.57	310.18	298.8	305.85	300.63	305.82	306.24	314.3	307.93
335.11	321.7	339.35	333.55	334.71	345.44	352.26	349.75	343.81
322.78	363.1	320.66	324.55	323.48	329.01	336.38	336.78	334.7
286.94	345.01	290.78	288.08	287.73	295.94	283.1	289.67	283.98
97.487	86.253	109.9	88.128	97.847	116.16	104.89	102.05	101.99
222.99	226.69	220.49	221.61	220.95	232.85	229.19	233.33	239.69
148.23	124.38	142.31	150.55	147.86	144.43	150.02	151.71	151.49
194.88	196.8	202.84	191.97	192.83	201.27	186.93	203.78	196.17
269.7	269.23	262.23	272.38	269.11	273.51	273.08	277.72	281.38
202.07	166.24	206.08	200.45	200.33	218.22	203.29	205.5	213.52
253.46	275.6	262.08	253.27	253.23	274.04	276.55	272.91	266.44
432.33	460.7	431.01	436.53	429.17	423.86	435.6	430.65	435.88
428.56	457.51	424.77	430.2	426.56	415.4	426.75	435.31	434.56
419.88	445.98	412.66	422.23	418.79	410.14	413.89	416.53	411.14
409.46	432.42	404.79	414.06	410.13	405.91	409.85	408.35	403.8
283.32	250.18	282.85	281.77	282.76	289.42	284.31	292	281.55
332.27	347.94	331.24	338.59	328.88	350.92	350.8	342.96	339.48
155.33	154.97	163.12	145.04	153.65	171.27	164.62	163.84	154.55
187.61	195.75	194.14	179.29	186.53	201.85	199.02	200.04	192.34
128.08	123.68	133.78	121.06	127.05	143.93	130.18	130.99	120.63
356.12	383.33	354.94	359.11	356.42	353.41	358.32	358.75	357.74
308.83	315.08	319.34	307.89	308.16	324.39	325.34	304.01	313.75
131.73	162.6	131.85	134.62	131.65	128.34	129.16	124.89	126.71
172.29	177.05	168.2	171.34	174.22	168.35	169.26	179.86	175.13
353.33	385.95	358.23	359.87	352.41	362.68	362.29	364.74	354.15
325.06	336.14	308.92	329.28	324.51	315.68	333.02	334.27	327.92
405.46	422.66	403.4	418.06	403.34	400.78	404.14	406.34	404.94
200.58	193.75	189.85	196.25	201.17	199.37	203.55	206.58	212.36
323.6	313.57	321.4	316.78	323.36	324.99	332.19	323.68	327.01
224.52	266.38	240.75	218.79	222.35	250.8	225.26	231.52	233.29
251.73	279.06	252.47	269.2	252.37	258.43	244.16	249.37	248.5
301.57	313.66	296.32	301.47	299.95	282.95	292.05	304.42	298.42
228.54	232.18	236	220.36	227.73	250.82	249.96	244.09	244.38
124.73	122.59	115.27	127.84	123.49	110.92	123.5	121.69	125.66
158.2	161.76	153.21	158.1	159.06	147.23	146.57	142.53	150.09
128.75	125.94	124.22	132.85	128.79	123.97	133.56	136.7	138.24
117.97	103.06	117.8	118.16	118.7	120	121.98	121.46	126.36
229.52	243.39	225.5	228.53	227.07	226.8	232.53	239.61	234.77
151.97	166.18	160.17	137.18	152.79	171.53	163.62	158.22	170.24
218.3	189.72	219.91	217.61	216.06	233.89	225.5	226.61	234.99
202.84	200.4	215.3	197.46	203.24	219.41	209.31	213.74	207.08
216.03	167.89	225.27	210.39	215.68	232.55	222.5	226.36	230.24
110.78	133.78	124.25	101.09	112.54	122.87	113.25	110.44	110.92
204.12	179.88	210.43	200.15	205.34	210.99	207.88	215.81	217.17
312.04	317.38	315.82	312.04	312.15	330.65	327.75	331.81	319.47
343.98	344.42	338.21	347.99	342.38	337.88	338.49	352.44	348.06
291.72	311.09	284.32	290.33	290.79	280.86	284.59	291.47	288.85
360.1	331.46	364.6	353	360.4	369.52	373.86	376.59	382.2
297.16	286.55	290.27	296.95	296.51	296.97	311.34	310.99	303.02
294.85	298.22	295.88	301.1	294.59	297.54	295.36	300.88	289.98
259.32	249.14	255.22	261.37	259.44	257.18	260.87	270.14	260.74
148.17	143.46	149.09	140.89	148.44	157.45	141.75	145.86	142.51
112.12	108.79	110.49	100.89	112.64	112.03	108.53	115.09	107.96
200.28	207.82	184.43	203.55	200.78	185.49	211.16	201.97	197.83
277.96	272.7	284.11	273.03	278.11	277.02	278.44	280.44	275.08
298.86	284.22	291.3	303.97	297.89	290.88	298.69	297.65	304.87
302.89	336.02	299.3	303.79	301.08	285.66	294.14	305.96	300.64
288.15	277.59	283.03	285.94	287.2	286.33	290.42	290.06	295.77
291.05	333.31	292.69	289.95	291.44	299.85	297.67	290.29	296.9
322.86	314.98	319.73	323.74	323.31	328.25	328.6	339.45	335.28
114.56	117.22	125.82	112.8	115.32	117.67	110.84	99.799	110.71
102.97	98.991	107.12	102.64	103.93	105.6	106.32	94.088	108.39
371.03	395.88	370.24	368.68	371.15	366.28	378.43	381.24	380.57
92.954	98.407	90.978	88.857	95.085	96.606	92.701	77.53	93.426
136.3	138.11	141.34	129.84	136.34	154.38	150.31	154.96	153.45
161.93	120.96	165.53	158.62	161.65	172.78	154.5	156.77	166.66
86.525	135.87	88.57	81.456	88.979	89.548	84.298	70.565	84.203
121.68	94.763	136.06	110.44	122.35	148.76	125.91	125.68	134.51
341.02	371.3	344.52	358.94	340.24	339.43	336.77	341.55	337.16
222.51	224.83	255.31	218.25	223.48	254.99	235.93	221.93	229.44
289.48	302.24	293.01	283.96	289.53	300.54	284.66	297.03	288.19
315.7	329.34	324.83	304.12	315.88	330.83	329.11	327.87	333.23
310.48	334.41	313.19	311.15	310.19	320.48	307.84	311.45	312
327.64	356.24	321.84	335.45	327.02	315.7	328.17	335.67	330.57
272.59	265.83	265.26	273.82	272.94	265.46	285.95	274.48	274.76
203.76	200.36	199.44	207.93	203.67	212.53	201.96	203.27	210.37
417.56	414.5	397.92	426.94	415.92	396.29	411.28	413.84	420.1
378.78	374.84	374.92	373.09	379.85	377.82	389.06	398.68	397.14
372.48	370	351.14	378.52	372.33	363.57	385.16	391.01	374.86
423.83	403.14	424.52	424.54	421.27	416.83	426.42	423.98	422.81
238.11	286.64	229.08	241.55	238.86	239.94	253.31	255.42	254.54
93.525	86.926	107.27	79.707	94.34	112.02	92.055	111.09	108.54
319.03	312.6	298.85	330.8	318.32	299.2	333.11	323.11	325.44
220.96	223.37	219.33	217.61	219.66	225.26	228.5	229.71	223.18
192.23	181.89	193.07	188.85	190.69	199.36	199.79	198.46	206.47
150.5	239.35	159.28	157.16	150.88	170.18	157.5	156.69	165.22
149.26	145.85	152.12	145.55	149.19	155.37	146.2	157.68	153.47
160.47	214.38	159.46	149.4	157.42	168.78	166.14	168.75	178.56
343.39	341.28	331.58	344.27	340.7	332.28	349.18	343.19	347.56
148.35	143.29	159.92	140.35	151.22	173.64	162.19	152.52	151.6
338.02	335.37	330.8	341.72	337.35	342.47	343.18	340.52	341.19
357.38	346.54	357.39	362.15	355.91	370.93	359.36	360.53	353.27
166.38	179.62	165.37	160.23	167.02	166.56	164.76	168.18	165.12
207.4	209.96	202.47	198.49	207.32	219.87	239.82	233.03	238.23
270.67	193.18	255.81	256.24	269.96	271.11	278.75	282.9	284.68
134.02	163.26	149.04	130.73	134.86	162.62	138.73	136.94	146
228.29	241.29	229	231.55	226.48	236.12	236.15	233.43	239.8
153.69	99.12	156.73	152.32	152.95	161.89	155.35	158.54	165.5
95.965	76.809	104.66	83.132	97.405	104.44	98.162	93.613	95.719
274.72	253.86	274.54	277.15	276.32	281.32	267.65	269.98	278.44
243.71	259.19	245.26	242.32	244.67	260.22	258.9	260.86	263
309.98	310.5	309.08	313.19	309.52	310.68	300.67	304.87	304.77
350.82	386.77	352.67	356.07	351.51	358.16	347.02	359.94	366.54
374.59	361.57	387.76	366.43	376.03	404.52	380.68	385.52	390.17
419.88	363.94	411.57	418.03	419.42	413.46	420.98	429.88	428.76
397.64	438.25	395.76	391.76	398.94	413.57	405.77	407.41	411.98
425.7	382.95	424.41	426.89	424.28	412.13	421.82	433.43	430.82
423.3	475.32	421.43	424.79	422.24	411.16	419.09	430.9	427.82
348.13	393.12	347.11	343.35	349.33	356.46	359.01	344.04	350.25
304.46	366.54	302.83	295.83	303.26	310.74	324.72	308.89	318.36
356.86	428.9	350.98	354.48	358.43	358.86	365.14	352.52	356.57
283.43	241.8	302.02	279.71	283.71	307.07	283.12	295.85	282.81
221.69	221.13	220.59	229.33	220.16	222.24	222.98	220.85	220.06
153.5	176.98	133.66	153.6	152.7	125.26	150.34	146.33	146.57
133.79	169.84	136.2	130.67	135.32	133.61	142.9	132.95	135.89
91.17	137.31	90.295	87.759	90.639	99.774	104.26	91.743	110.31
80.05	75.513	89.666	68.055	81.271	90.168	84.457	77.758	84.928
198.05	184.62	193.35	198.81	199	205.92	193.68	200.81	206.63
216.07	185.44	223.3	197.93	215.8	238.55	234.25	226.99	236.93
272.67	250.21	277.07	265.37	271.88	284.78	298.67	279.01	284.79
372.2	389.52	372.97	377.03	373.81	377.05	370.15	386.21	390.03
319.54	323.21	311.37	318.81	318.09	321.24	332.84	328.72	320.24
288.12	285.54	292.56	285.54	287.98	304.59	301.27	301.33	296.83
283.8	285.97	288.29	279.09	283.11	289.02	283.11	276.83	280.91
343.87	350.26	342.06	345.77	343.18	352.02	361.69	352.59	345.15
239.94	234.25	213.25	232.72	240.01	228.77	263.23	251.46	253.77
230.01	219.76	277.27	224.04	230.53	275.67	248.55	232.49	239.85
401.81	433.69	403.49	402.66	402.42	401.33	408.68	419.47	418.42
315.3	317.61	316.21	309.06	314.75	326.34	318.53	319.79	314.09
371.86	391.09	365.47	378.02	371.76	364.74	375.22	379.97	370.28
177.45	215.92	183.34	168.54	176.23	185.17	180.02	173.63	185.97
380.4	394.43	379.86	383.35	382.04	394.67	382.14	385.23	385.38
354.44	355.34	356.64	355.69	355.05	358.36	361.98	371.17	356.94
298.04	319.75	303.43	292.98	297.58	313.92	315	313.16	307.65
425.62	441.87	423.43	428.17	423.74	418.97	431.86	426.98	437.46
271.2	264.78	276.22	270.15	270.87	285.11	275.59	279.56	281.48
292.47	315.9	294.61	291.31	292.86	296.56	288.01	290.1	294.05
282.07	341.7	273.29	280.62	282.49	280.79	280.67	291.19	289.77
237.33	210.53	226.17	234.36	238.09	228.51	240.01	241.88	232.92
224.68	257.78	199.83	235.6	224.25	214.62	228.05	225.38	241.39
348.87	327.63	341.3	356.23	346.17	339.57	343.69	349.25	342.03
217.05	198.04	213.26	212.25	216.57	229.12	230.09	224	231.69
293.68	293.76	264.86	303.52	292.89	267.46	309.27	298.98	300.91
354.07	358.92	350.71	361.41	350.43	348.67	347.51	352.56	346.07
338.76	330.54	339.2	343.69	337.51	342.22	354.73	349.63	347.07
320.28	293.09	319.32	318.12	320.77	329.24	330.24	330.38	330.43
328.6	336.23	327.67	331.9	328.87	335.74	344.25	343.58	340.52
147.73	144.93	160	137.62	147.88	161.92	149.63	153.49	136.93
116.75	153.52	146.9	106.76	117.73	157.68	120.99	118.73	124
168.37	181.9	178.91	170.36	167.97	170.35	159.96	161.49	158.96
122.14	158.87	116.63	120.77	121.91	110.85	115.36	114.56	115.68
102.38	154.23	104.23	104.07	103.81	106.73	101.79	90.801	98.739
255.3	280.86	254.34	251.59	254.31	259.57	257.55	266.1	255.27
131.05	132.91	130.22	122.81	130.37	139.9	137.77	135.17	130.91
121.72	166.72	111.85	127.59	121.75	110.71	132.53	116.82	124.54
183.85	211.26	183.83	190.81	183.79	187.92	193.71	182.4	180.91
128.79	125.5	125.43	127.8	128.55	120.59	122.92	120.93	129.23
209.05	225.38	212.52	211.46	207.88	210.12	205.65	205.89	200.99
133.61	126.59	139.76	133.28	133.37	131.33	126.93	123.88	124.86
140.95	163.67	145.86	132.4	141.41	157.5	143.25	140.45	148.59
113.2	97.707	107.57	109.77	114.79	123.35	140.6	120.24	134.22
255.88	292.39	264.8	251.45	254.89	273.64	259.29	262.92	266.35
209.08	248.93	201.89	203.34	208	210.21	220.97	215.75	228.27
298.41	279.93	288.05	302.56	297.29	288.63	298.76	297.88	305.32
229.46	310.27	249.35	228.54	229.46	260.8	244.84	244.53	239.39
142.53	109.44	143.87	132.18	143.34	153.47	153.84	148.5	155.73
163.7	168.88	161.45	159.8	163.6	160.05	162.4	161.9	161.8
240.48	217.84	242.34	234.94	240.11	254.18	256.2	257.14	252.47
227.62	233.8	197.43	221.58	228.69	207.64	239.29	229.49	235.06
327.68	318.13	329.65	323.4	327.54	337.08	336.32	336.89	326.99
341.22	352.91	345.45	344.23	340.84	355.48	354.13	342.21	349.57
244.87	257.47	238.41	239.42	244.78	252.76	262.54	262.51	263.5
203.85	198.87	201.41	202.87	203.27	211.5	217.52	213.33	212.59
209.06	185.36	210.5	207.69	208.52	217.93	220.3	219.37	221.06
323.92	335.87	319.85	326.37	322.47	333.73	336.03	333.08	323.91
374.09	376.2	369.1	376.06	374.48	374.29	375.31	386.95	380.45
204.48	207.05	211.1	206.06	201.78	211.12	209.69	215.44	204.58
166.86	172.67	174.69	165.91	168.76	173.79	157.75	163.66	163.68
233.99	237.62	248.04	229.26	233.28	255.95	219.68	238.99	235.06
100.98	138.42	94.635	96.55	101.63	94.623	114.6	97.953	109.11
312.74	313.05	317.72	313.02	313.1	318.08	312.05	325.07	318.93
182.12	196.06	182.09	182.8	181.06	186.11	176.39	175.64	167.37
393.83	392.8	396.65	391.55	395.57	400.15	401.31	395.76	391.07
325.33	318.84	328.53	321.76	324.74	336.28	322.33	321.93	316.36
260.69	275.29	267.71	253.57	260.56	278.1	283.58	279.33	272.47
353.46	391.97	352.88	365.82	352.34	362.64	356.26	356.52	348.6
359.6	399.68	358.14	363.57	360.03	356.02	362.13	362.22	359.99
301.29	302.12	305.96	303.63	301.46	317.97	317.27	316.06	310.63
342.18	345.98	341.26	344.19	341.53	342.27	341	347.01	342.37
323.94	333.58	320.1	326.22	322.8	335.42	339.34	338.3	326.76
313.29	277.62	310.68	304.85	312.81	317.63	325.74	321.01	328.74
327.57	316.61	340.04	323.46	328.03	338.39	335.35	341.47	330.64
290.81	284.78	293.8	290.99	291.75	307.86	304.61	302.41	309.61
189.02	196.35	189.53	192.31	188	193.92	185.13	181.25	173.79
403.81	396.69	398.21	410.86	402.47	400.27	417.07	410.62	413.08
368.74	370.9	357.48	368.89	368.72	366.58	375.09	379.33	374.55
428.15	435.06	417.92	439.85	425.49	414.41	426.41	427.34	432.26
427.98	441.61	418.81	441.16	425.59	413.65	424.45	429.34	435.02
391.66	374.71	387.08	389.37	392.84	389.32	401.78	413.94	413.9
382.87	394.62	377.47	382.66	384.36	380.4	394.13	400.81	398.17
329.32	356.44	323.68	335.2	329.09	325.57	319.3	333.09	321.05
291.16	308.23	298.64	297.49	290.45	307.16	292.55	298.92	299.56
255.54	284.6	254.8	265.14	255.6	257.54	253.51	256.48	257.54
125.98	222.43	136.81	141.29	127.93	150.52	135.42	127.31	139.9
94.809	116.48	105.94	82.898	97.392	120.69	106.7	97.102	111.35
283.63	364.88	281.25	289.31	282.93	292.15	286.46	292.54	290.74
276.48	306.37	253.69	279.24	275.08	254.44	284.52	289.25	283.28
314.8	288.81	313.7	310.86	314.31	317.01	307.47	314.55	315.78
184.31	185.46	185.4	183.87	184.08	187.55	181.28	184.17	166.27
201.9	187.2	203.59	200.62	201.91	210.26	216	205.44	214.55
334.86	354.47	326.15	340.4	333.38	325.67	327.57	332.48	329.11
267.91	260.33	248.44	275.29	267.05	251.44	284.16	273.1	275.79
138.27	124.79	146.78	125.56	138.57	152.56	142.83	144.84	138.42
204.8	197.35	193.17	201.24	205.24	202.89	208.91	212.71	217.87
337.3	227.28	336.03	334.15	336.69	340.33	341.17	340.18	340.48
258.99	318.18	260.09	258.09	258.45	273.75	270.95	273.33	271.88
319.85	297.51	317.53	324.4	319.43	312.37	315.28	317.92	318.21
265.36	226.22	274.99	262.24	266.65	273.42	259.53	258.13	266.29
325.1	335.82	325.12	330.17	324.8	335.47	331.08	334.58	334.17
216.76	239.22	215.74	219.18	215.92	224.14	218.81	216.76	227.55
199.22	195.88	200.01	204.82	198.74	211.01	213.31	210.12	210.32
209.21	224.92	207.32	210.77	208.45	214.02	212.53	213.92	217.78
181.73	182.11	185.69	184.3	182.12	198.78	199.36	198.05	192.99
142	132.33	140.83	129.48	141.73	150.8	144.64	141.47	136.52
150.6	157.79	146.1	149.12	151.67	146.28	148.09	151.13	146.93
181.45	196.49	183.29	179.85	181.31	185.48	178.57	182.46	163.64
170.28	185.55	170.15	170.08	170.52	180.24	176.75	177.22	179.13
291.61	279.66	291.15	289.76	291.24	300.81	298.78	297.35	293.97
316.53	309.42	330.47	310.88	315.92	332.87	322.57	313.38	314.25
284.95	269.15	281.14	277.88	284.91	303.18	300.67	302.73	295.55
150.47	127.43	130.24	140.32	151.92	136.5	149.69	145.4	156.14
388.08	408.15	401.51	392.78	387.73	401.47	399.3	392.97	388.56
314.07	292.57	311.18	302.55	313.61	314.51	312.48	316.76	311.12
92.076	79.935	98.98	77.528	93.057	103.72	95.189	90.327	94.621
176.34	205	167.57	179.83	177.08	169.52	179.36	182.19	182.17
248.35	231.75	246.74	242.85	249.45	252.21	248.05	249.13	249.76
235.46	246.97	235.58	241.27	233.56	242.63	239.66	241.42	243.05
257.81	228.37	257.16	255.8	259.68	256.94	249.37	248.82	253.6
292.42	265.61	297.35	291.84	292.76	297.47	287.67	289.84	293.38
293.11	294.76	298.49	292.66	293.96	313.33	307.51	305.43	311.63
254.16	274.32	255.7	246.98	255.28	266.52	265.03	267.16	264.36
362.04	374.26	363.12	371.72	363.13	362.32	358.61	367.89	363.22
413.18	409.36	420.08	417.79	413.02	413.56	415.77	426.52	425.98
368.37	397.57	366.51	385.59	366.95	370.84	371.02	372.72	366.2
186.75	180.08	183.34	179.73	185.97	194.54	176.04	186.9	187.93
315.91	309.58	310.68	315.82	314.76	318.29	319.06	311.78	313.06
337.01	290	343.35	328.67	337.57	350.65	336.62	342.31	339.85
344.36	367.44	327.46	353.07	343.35	339.47	372.34	364.84	357.45
170.89	134.71	163.36	165.89	171.41	158.75	166.45	175.28	167.93
166.42	170.08	171.3	169.95	167.44	180.38	172.44	169.62	172.23
357.41	381.12	342.28	366.81	356.45	345.67	350.88	366.14	358.39
376.12	400.7	376.66	381.66	377.53	375.57	375.07	385.56	385.49
297	287.97	306.64	290.43	298.53	308.73	306.28	312.56	306.38
291.5	336.48	283.82	292.7	291.83	292.53	304.53	309.42	299.93
363.69	351.59	384.81	362.21	363.27	386.67	359.09	371.21	359.52
360.94	351.27	346.4	363.37	361.43	352.19	359.56	372.6	366.88
296.75	371.24	295.06	303.23	296.83	303.79	300.42	306.34	304.2
326.1	350.16	332.52	332.29	325.97	346.43	343.75	335.04	342.13
254.12	246.17	295.99	249.65	254.02	322.39	282.78	281.49	281.04
184.28	202.71	193.17	173.53	184.61	208.3	208.8	196.63	209.21
302.79	358	290.71	311.14	302.26	294.65	303.26	308.25	303.79
357.78	317.66	345.52	361.26	357.69	345.83	358.52	363.72	351.52
366.85	372.96	372.32	375.21	366.08	370.3	373.37	376.38	367.79
341.56	323.62	341.71	346.65	341.39	347.48	334.49	355.55	342.72
197.92	166.89	198.79	191.49	197.03	208.58	204.9	201.67	209.34
179.66	186.98	175.84	178.96	179.68	179.32	175.51	186.33	182.31
169.5	249.67	164.41	185.47	169.94	161.33	159.71	169.57	175.01
195.6	211.34	188.78	192.66	196.17	201.21	191.75	198.1	204.31
264.18	212.92	273.28	260.28	263.42	290.9	269.82	273.84	280.11
350.51	335.38	332.69	356.83	349.49	348.18	358.16	359.08	355.85
364.14	381.62	363.65	372.12	362.24	366.69	369.98	369.38	365.99
297.39	304.23	298.15	298.61	298.11	299.89	300.05	298.76	299.11
163.19	188.76	177.9	160.56	162.88	186.98	155.58	161.97	163.49
349.97	369.55	349.15	355.87	348.79	350.63	349.99	355.18	343.35
333.76	357.96	319.85	346.48	331.81	325.73	346.3	336.7	339.85
259.34	256.04	249.63	263.94	258.12	250.79	266.74	268.51	260.09
324.24	353.24	330.43	326.8	324.38	336.95	327.06	342.7	328.04
199.58	178.8	196.2	193.01	199.23	210.4	208.97	207.86	206.96
282.4	278.25	282.91	274.65	283.2	283.05	275.88	274.13	278.07
210.11	212.28	199.79	213.32	208.71	207.1	227.05	217.77	218.6
198.68	199.15	195.35	201.3	197.96	205.21	215.18	210.76	208.89
222.41	246.4	215.98	226.08	221.37	216.13	231.63	221.88	227.96
204.01	201.97	212.81	206.13	205.79	214.54	208.52	202.38	207.58
125.34	105.09	131.43	113.58	125.39	139.47	131.35	128.1	125.43
279.11	273.16	276.88	283.24	279.31	288.68	302.71	296.65	288.54
182.51	211.27	185.16	179.71	182.21	193.25	181.44	186.18	185.94
150.4	184.06	152.59	143.39	151.06	157.12	152.17	139.56	158.32
229.75	226.49	230.64	231.63	229.86	232.21	226.66	227.62	216.34
306.3	319.02	295.68	313.52	305.35	298.83	321.52	319.57	315.28
316.98	347.57	313.21	318.02	317.84	322.35	323.28	335.56	322.44
332.74	344.67	327.02	341.05	332	339.53	354.11	350.36	345.53
273.8	266.52	258.66	280.58	273.11	255.05	275.19	264.33	269.39
324.21	310.87	322.41	318.78	324.84	330.67	331.53	340.54	333.15
335.37	283.84	338.69	328.85	335.51	340.96	335.62	342.69	334.77
394.59	392.29	399.16	394.36	395.09	403.15	402.14	405.97	401.79
292.8	325.45	297.97	299.2	293.94	292.86	294.17	295.46	292.93
336.74	355.41	352.47	343.23	337.06	351.12	344.38	348.91	339.69
372.87	398.33	381.54	380.62	371.62	382.34	368.91	379.98	369.26
146.32	174.57	148.18	143.25	147.44	153.28	144.13	145.9	144.05
180.9	165.31	182.53	184.34	178.5	180.91	176.39	172.95	183.26
306.96	320.85	307.41	306.54	307.35	321.73	325.92	327.06	314.24
183.02	183.67	179.76	181.23	182.73	177.37	179.33	178.53	174.39
183.28	209.55	185.4	184.18	182.71	193.67	183.25	186.83	193.51
351.67	363.46	345.71	353.99	350.73	348.33	354.29	370.68	350.38
382.75	394.89	391.03	385.35	380.67	389.12	377.93	386.46	376.33
388.64	409.11	374.42	408.13	387.38	378.1	388.83	395.85	390.37
339.21	378.82	344.12	337.84	338.7	351.3	341.25	355.45	336.57
320.21	317.73	329.77	326.18	319.69	329.43	329.17	322.61	326.91
177.26	158.47	190.59	170.59	177.61	194.19	180.38	184.39	182.07
179.87	179.47	190.5	177.65	180.26	205.78	187.11	183.33	194.64
129.83	86.118	130.82	125.34	131.01	135.33	117.28	118.78	132.09
172.67	203.05	178.36	168.51	170.67	193.94	188.51	188.21	189.71
318.19	299.88	323.46	330.66	318.35	333	340.85	324.56	327.78
269.59	254.99	273.29	279.62	269.27	286.01	285.95	278.92	281.22
256.49	271.13	253.93	251.55	256.26	265.11	276.04	274.7	266.76
283.09	261.27	278.24	280.09	283.11	288.93	297.47	302.91	290.48
421.05	420.8	415.02	426.62	419.87	413.16	428.74	427.35	420.72
358.39	369.72	342.9	366.78	356.81	346.4	360.21	372.95	356.8
325.43	332.05	309.62	334.54	323.66	302.9	315.65	327.06	317.48
310.42	304.12	307	302.41	310.43	322.48	321.22	327.21	316.47
253.36	241.95	257.82	248.36	253.94	258.09	254.27	250.24	248.53
291.54	304.35	293.53	308.13	291.09	309.33	299.53	305.33	307.17
287.41	316.11	274.66	292.06	285.84	281.16	295.33	297.32	301.4
376.13	380.84	357.55	380.62	375.1	364.3	380.98	399.05	378.67
351.38	366.95	358.68	361.93	351.29	366.01	358.3	366.51	354.33
218.41	204.47	215.35	220.33	217.12	224.52	221.43	225.63	226.63
208.78	209.12	202.46	208.62	208.69	214.2	217.82	218.62	222.18
144.85	100.05	140.4	139.91	144.91	145.56	152.4	149.44	158.63
153.79	129.18	161.06	138.36	154.25	170.7	155.97	157.87	166.67
184.43	188.25	179.9	180.96	183.27	196.4	194.89	194.93	195.29
379.27	383.56	375.87	383.01	379.02	378.96	388.68	393.34	383.13
333.16	303.46	339.89	330.19	333.41	349.42	348.28	348.22	343.57
404.57	407.97	408.07	407.88	406.21	407.86	400.15	402.74	400.36
367.22	368.57	361.03	365.21	367.22	362.01	374.26	377.27	375.95
147.82	144.16	161.71	139.67	150.68	165.07	153.88	144.46	147.91
210.93	223.67	214.33	203.26	210.45	221.94	213.92	221.29	213.74
189.1	193.71	199.79	178.55	189.48	216.92	215.38	201.86	214.46
240.28	253.14	235.67	234.78	240.19	248.34	243.23	251.33	247.64
185.09	181.4	187.26	179.29	184.88	187.22	188.02	195.92	186.92
367.79	343.23	356.11	372.95	367.64	359.78	363.62	378.26	369.73
370.04	358.29	367.49	373.98	369.72	372.59	382.39	385.56	373.06
293.68	259.78	307.02	292.76	293.38	314.2	290.12	314.43	299.09
325.69	346.78	323.82	327.7	324.55	339.84	339.46	340.18	328.91
306.59	322.45	270.61	326.88	304.94	268.69	313.31	302.73	310.96
235.49	224.32	253.21	238.92	235.23	257.1	246.91	237.72	248.99
271.84	275.97	270.1	286.45	270.91	280.53	269.48	276.2	276.28
169.48	165.67	164.18	163.99	169.93	164.52	177.08	176.11	181.1
158.53	171.28	163.09	152.41	161.06	162.41	152.68	161.28	158.33
333.74	350.42	335.23	344.38	332.23	345.36	341.34	346.42	344.02
352.03	358.06	351.5	363.04	348.73	349.08	356.07	350.24	352.31
349.91	368.16	343.87	358.75	347.76	347.61	360.76	361.1	352.65
161.99	152.94	168.17	156.61	163.39	165.56	168.85	169	168.64
204.99	237.8	214.21	203.57	205.16	209.05	198.38	194.45	199.67
241.99	227.55	230.8	236.54	241.74	242.31	244.72	255.6	249.1
181.01	183.92	182.08	173.9	180.88	181.98	182.72	189.94	182.38
197.87	186.08	212.14	194.83	198.18	202.81	191.39	186.43	191.19
250.5	224.43	255.63	244.36	251.23	255.73	261.37	257.32	262.7
264.09	266.07	277.27	261.04	265.1	274.65	261.28	269.1	257.62
175.68	163.41	185.67	164.95	176.04	196.67	198.18	187.38	201.58
312.9	274.8	323.21	301.65	312.71	342.74	325.76	326.37	324.33
306.28	309.6	316.06	304.88	306.37	342.22	325.13	327.93	322.53
322.85	317.55	327	326.62	321.75	334.78	331.38	337.14	337.73
349.85	351.5	356.41	354.19	349.63	363.55	363.87	368.21	352.06
98.718	80.783	96.104	91.801	99.626	96.39	92.16	101.76	103.36
125.7	102.83	133.84	115.58	125.81	137.12	128.7	129.84	117.49
116.9	75.271	122.35	107.05	118.53	134.84	131.91	121.6	134.61
157.04	163.99	166.62	149.46	155.53	182.24	172.57	174.03	174.88
348.35	348.68	343.3	354.76	346.72	356.33	368.01	365.1	365.58
341.05	350.08	342.01	342.13	340.72	341.8	340.5	351.06	340.12
290.04	288.07	302.95	296.51	290.06	314.76	295.86	290.38	293.05
321.92	361.4	320.94	321.8	321.8	326.46	323.48	338.89	324.41
273.92	285.93	271.01	273.57	273.39	281.49	273.74	280.95	280.92
345.24	354.59	341.97	348.36	343.94	343.52	342.48	349.82	345.97
279.28	284.13	266.84	280.04	279.12	275.46	278.55	286.58	286.68
314.19	315.33	322.32	320.3	314.03	324.7	322.65	328.47	328.2
316.21	371.57	327.13	324.42	315.97	336.58	330.75	328.27	326.29
271.37	276.76	241.07	274.32	272.03	250.99	272.53	274.65	275.09
239.18	220.43	230.3	244.64	238.69	224.33	236.24	229.13	232.67
273.25	272.16	281.72	275.99	274.61	292.12	276.61	281.48	279.77
173.05	152.22	174.73	168.94	172.67	178.47	167.88	173.63	165.45
228.46	247.61	215.17	228.93	228.75	214.68	223.89	223.52	213.51
175.52	169.9	179.19	171.68	176.44	171.9	168.22	168.95	168.29
210.52	256.69	206.11	214.41	209.56	218.13	209.67	208.13	217.88
192.9	215.94	192.11	194.88	191.6	199.82	193.24	189.88	185.15
264.52	272.66	275.87	268.77	264.6	276.62	263.55	261.03	257.07
155.42	121.23	151.28	147.04	155.1	156.48	161.04	161.61	166.24
200.64	216.09	211.2	199.29	200.77	201.07	196.64	188.59	190.91
224.21	239.92	210.67	218.19	223.98	214.57	222.83	234.33	221.52
242.49	259.92	250.11	249.28	242.84	249.39	240.9	241.49	246.02
265.15	271.99	264.04	261.48	265.13	277.21	280.87	284.58	278.27
263.57	276.1	261.37	266.14	263.94	266.22	270.91	274.13	271.85
270.86	257.24	273.94	263.45	270.99	283.77	286.32	289.66	281.63
112.28	56.264	125.75	103.34	112.91	124.66	106.2	122.08	122.89
109.74	108.96	122.37	96.673	110.07	131.06	113.3	120.09	123.82
158.77	140.62	140.3	163.35	159.25	135.68	147.25	158.24	164.31
70.604	104.54	78.221	58.863	74.462	87.425	63.744	63.877	78.558
88.793	77.429	84.292	79.751	91.697	97.338	83.027	79.649	96.24
85.278	68.229	90.439	74.879	87.81	99.737	82.656	80.741	93.05
106.77	163.67	118.76	97.995	107.26	114.26	97.597	114.14	118.22
307.18	277.66	298.04	297.65	306.99	296.79	308.23	309.32	300
290.98	259.69	292.3	283.37	289.04	301.14	310.1	296.07	306.54
385.32	393.79	384.14	389.25	388.01	389.32	387.22	381.4	382.84
327.65	384.26	322.92	329.32	326.66	333.62	333.2	338.58	333.07
360.8	371.07	357.95	368.1	359.96	362.62	367.38	371.03	363.53
348.23	356.09	355.66	355.87	350.2	360.52	344.65	359.82	359.6
328.98	303.83	320.68	329.18	328.99	319.93	332.72	337.7	322.72
371.85	398.75	369.33	376.59	371.77	364.37	371.52	376.24	364.9
340.36	385.59	342.38	341.1	340.96	344.65	339.76	340.16	350.71
382.92	390.1	378.36	387.13	382.12	369.61	368.74	385.86	371.94
377.87	392.17	374.72	383.81	376.84	373.74	380.39	384.48	382.05
349.06	362.18	348.3	348.98	348.79	351.4	348.95	357.79	347.05
290.44	298.93	285.07	300.1	290.16	268.59	279.54	285.57	284.89
239.14	246.5	243.77	235.31	238.6	252.88	228.73	244.15	241.32
160.29	175.23	154.79	156.07	161.21	158.85	151.37	158.9	157.66
161.12	166.04	160.97	154.92	163.52	162.25	148.29	159.68	157.62
276.44	311.55	270.69	282.77	275.72	284.41	285.34	290.47	289.71
299.87	330.19	315.97	302.94	300.37	327.39	310.22	311.77	310.59
318.38	374.93	318.42	322.77	318.5	324.89	328.82	332.29	328.74
336.72	342.56	332.35	344.34	335.87	344.23	361.24	356.59	354.57
321.36	333.93	323.8	325.08	321.6	339.24	338.84	339.92	337.76
318.45	355.81	319.42	325.49	318.31	336.64	336.86	337.44	335.64
196.36	219.64	198.34	201.03	194.91	207.88	199.86	197.95	196.7
172.93	183.53	165.09	166.81	173.45	165.33	181.89	179.02	184.61
170.57	184.6	169.68	176.39	170.5	186.4	173.71	167.53	166.87
163.52	153.54	163.31	163.06	163.92	181.02	168.21	162.25	159.54
155.36	156.13	165.15	143.99	157.21	172.71	164.04	155.46	161.21
187.03	182.18	200.48	184.11	186.32	194.32	182.51	173.6	176.76
178.12	176.23	167.85	177.23	177.66	163.53	173.49	183.09	172.66
184.31	174.32	190.67	177.53	182.44	191.6	188.82	185.13	192.81
162.66	158.97	169.52	156.65	163.97	167.35	171.39	169.85	170.6
183.09	200.31	180.18	184.33	182.16	184.06	183.71	189.17	186.29
176.53	186.11	192.53	177.38	175.31	190.75	171.89	170.33	176.87
230.61	247.79	209.37	242.79	228.59	212.51	227.06	227.96	238.54
346.15	359.86	345.74	347.32	345.52	346.4	347.85	361.67	344.03
323.25	357.28	319.83	323.7	323.25	330.82	327.51	332.2	325.24
303.74	318.1	299.83	302.86	304.63	308.48	310.48	311.26	317.86
307	354.28	316.18	307.04	307.55	318.21	311.66	320.67	317.36
346.48	355.01	344.83	351.18	344.3	345.5	340.4	349.3	345.97
346.98	340.59	345.04	352.55	344.78	348.46	347.94	351.73	351.13
386.44	394.67	390.07	392.27	385.94	395.63	395.82	404.47	391.16
391.81	393.5	394.43	395.44	391.2	398.36	405.17	400.43	401.71
348.56	371.35	349.68	349.66	347.75	353.16	347.15	350.88	343.59
331.37	342.22	332.02	334.71	331.05	340.27	327.19	348.07	335.49
372.15	369.61	354.07	381.88	372.04	357.3	366.08	383.74	375.15
367.11	373.37	353.59	377.22	366.74	359.34	360.01	385.04	381.21
338.35	340.59	322.48	343.47	338.8	322.95	331.88	341.97	327.14
253.26	259.45	249.07	244.38	253.73	249.61	253.66	259.1	249.95
197.58	177.67	202.75	190.96	196.98	209.46	198.56	207.69	200.31
191.97	196	204.28	183.51	190.96	212.31	167.76	191.04	185.63
174.9	216.21	172.31	171.8	175.26	178.32	159.57	175.09	172.94
132.3	89.876	131.63	126.32	133.96	143.25	147.34	138.27	150.37
167.79	171.85	162.24	165.93	168.63	157.14	165.68	174.76	168.02
204.68	188.44	212.63	201.65	204.76	218.05	195.96	195.36	200.7
