# Supplementary material for: The effect of variations in CT scan protocol on femoral finite element failure load assessment using phantomless calibration
Source: PLoS One. 2022 Mar 18;17(3):e0265524. doi: 10.1371/journal.pone.0265524 (PMC8932617; doi:10.1371/journal.pone.0265524)
Supplement: S1 Data — (ZIP) [file pone.0265524.s004.zip › Data/BMD/C309R/Cortical/C309R_cor_all_AFM.xlsx]

## Sheet: C309R_P1_VM_AFM_cor
146.6	144.86	155.12	149.35	146.23	161.36	168.16	139.51	160.57
237.86	220.48	252.54	225.67	238.26	249.73	232.89	220.15	243.51
297.55	233.64	322.82	283.07	297.47	330.04	318.37	269.72	303.76
1058.9	1085.3	1132.6	1071.6	1060.2	1082.5	1077.1	963.67	1078.5
1103.9	1137.9	1142.9	1128.7	1105.2	1155.4	1106.2	1007.1	1127.5
1128.8	1184.2	1180.3	1146.7	1129.5	1160	1131.2	1014.1	1129.1
703.83	638.13	684.53	708.57	704.81	785.09	735.68	661.02	722.98
737.69	652.91	772.31	740.09	738.39	810.47	742.97	661.61	738.08
617.59	528.29	707.89	613.57	618.29	686.33	652.99	562.29	646.36
1191.2	1216.1	1258	1193.1	1193.7	1251	1175.7	1068.3	1188.5
1253.8	1258.2	1328.8	1259.9	1254.5	1314.3	1262.5	1143	1270.6
1224.9	1234.2	1271.7	1230.4	1227.2	1286.9	1230.7	1116.1	1239.8
1102	1134.6	1139.6	1120.4	1103	1150	1089.8	994.22	1108.7
1054.7	1079.1	1119.4	1038.3	1055.8	1156.4	1081	973.1	1074.9
1069.8	1081	1142.9	1071.8	1071.4	1140.4	1081.6	979.9	1087.1
1234.1	1241	1306	1239.1	1235.7	1291.9	1245.2	1126.2	1251.4
1170.7	1182.7	1245.3	1184.6	1171.2	1222.7	1173.7	1072.5	1180.2
1197.8	1210.8	1259.1	1209.5	1199.2	1257.8	1205	1091.3	1217
1118.6	1087.4	1200.1	1114.2	1119	1166.8	1120.9	1029.4	1148.1
171.81	149.69	194.15	156.01	171.68	203.06	199.87	176.83	193.25
914.82	913.91	949.47	924.8	915.43	982	945.71	847.72	937.47
221.97	202.67	228.27	218.33	222.17	247.28	236.04	206.45	247.33
518.56	504.9	538.55	500.35	520.19	536.36	496.76	449.85	504.46
508.24	424.38	552.2	498.06	509.14	526.61	508.75	454.15	515.51
851.76	773.61	896.18	859.37	852.77	906.05	868.61	771.42	875.51
162.17	162.8	178.42	158.79	161.21	172.1	177.46	147.48	174.73
139.97	132.6	150.92	132.32	140.09	149.3	141.95	130.87	151.57
391.31	359.99	387.76	375.62	391.75	451.88	381.88	354.85	430.82
440.59	297.3	466.26	418.45	441.55	481.91	447.07	409.41	476.48
1193.5	1167	1297.5	1223.9	1195.4	1214.6	1224.7	1084	1228.2
639.5	592.44	606.33	626.86	640.15	715.99	606.49	591.5	626.11
391.94	300.33	424.44	371.19	392.54	458.29	408.47	365.5	414.77
181.56	164.49	237.86	167.37	182.38	172.13	211.06	175.32	182.84
283.58	271.79	297.35	266.54	284.28	290.08	260.56	243.33	279.6
562.51	569.4	615.78	551.53	563.55	608.28	575.58	511.63	571.45
525.33	526.25	592.17	511.76	525.31	573.87	525.7	484.77	557.32
729.16	800.91	753.04	722.19	729.81	756.24	724.45	675.25	791.66
358.95	367.79	355.17	358.45	359.87	381.98	340.41	311.93	372.3
544.82	515.74	622.08	539.86	545.52	560.77	607.08	497.48	578.41
282.22	292.97	305.9	258.5	282.06	326.09	318.69	273.48	308.48
564.4	509.28	636.6	554.22	564.26	656.74	626.49	583.3	660.77
307.26	268.85	304.86	287.74	306.66	354.47	293.11	264.14	323.91
856.29	746.41	896.39	867.64	857.15	931.78	882.33	788.44	884.03
970.37	901.33	954.44	996.48	972.29	1025.4	940.07	892.92	944.14
108.08	92.944	112.58	106.57	107.38	133.96	136.57	103.98	140.2
490.19	497.82	520.15	480.24	491.51	540.47	514.84	463.8	516.42
515.3	554.16	535.2	505.29	516.71	562.14	552.2	479.6	571.62
170.35	160.44	224.43	161.11	171.82	157.2	204.1	151.73	170.08
330.2	222.08	376.19	316.88	330	305.46	347.65	276.48	325.31
166.04	145.96	184.34	153.12	166.31	177.39	161.71	145.81	170.1
269.99	209.5	340.46	251.77	270.44	281.81	301.5	260.76	280.14
351.71	299.01	398.1	331.3	352	393.42	372.53	330.91	364.75
1065.8	1076.9	1116.3	1084.8	1067.8	1115.1	1071.1	987.65	1088.1
1077.8	1058.5	1149.1	1095.2	1079.4	1126.5	1100.8	1004.7	1107.9
985.33	957.57	1020.2	996.72	985.58	1037.6	990.19	894.88	1009.2
528.6	506.3	594.73	518.08	529.99	563.98	528.95	496.25	543.58
349.54	295.97	376.19	336.64	350.58	370.4	333.84	299.9	341.38
1119.6	1205.6	1182.4	1122.3	1120.9	1186.5	1124.4	999.88	1107.6
1177.9	1113.2	1237	1191.8	1179.4	1225.6	1173.9	1061.3	1181.1
1063.7	1063.8	1123.2	1089.2	1064.9	1132.5	1100.8	992.38	1096.6
955.97	839.17	991.75	980.29	957.8	1007	971.53	890.81	978.61
1225	1255.2	1303	1236.7	1227	1274.3	1238.6	1108.6	1236.6
1173.8	1159.1	1225.4	1179.5	1174.7	1230.1	1172.8	1061	1184.3
1232.3	1235.6	1307.5	1238.7	1234.8	1299.1	1242.8	1125.9	1241.3
1249.5	1251.1	1321.4	1253.8	1250.8	1314.5	1262.8	1135.7	1261.1
1198.9	1214.3	1263.3	1211.3	1199.4	1283	1213.7	1106.5	1219.3
162.46	172.68	194.72	154.23	163.1	169.8	176.41	148.71	171.62
756.62	762.82	765.91	762.16	757.63	794.07	752.06	678.38	790.76
450.26	488.83	513.26	417.04	450.27	543.61	494.98	470.69	496.12
743.54	741.03	848.77	738.04	744.2	717.67	769.78	697.58	797.26
617.46	573.99	687.7	606.81	618.11	638.73	647.45	564.91	660.5
456.52	445.16	511.93	435.43	457.19	540.99	478.13	421.13	473.87
904.76	928.73	984.7	923.38	905.85	934.66	957.32	841.26	942.53
106.2	80.632	113.37	102.35	106.69	134.94	131.46	114.87	131.78
181.52	174.48	207.07	155.45	181.73	227.13	212.77	177.79	219.23
198.07	200.68	226.87	181.97	198.47	222.02	210.53	172.45	212.25
202.66	155.27	196.32	185.47	202.22	221.35	188.21	188.71	218.87
424.89	254.5	428.41	404.35	425.45	452.3	412.26	379.71	442.8
267.58	250.54	289.22	244.8	267.72	316.04	276.13	252.31	286.72
185.19	171.3	192.6	189.4	185.11	199.91	199.6	163.23	195.76
1143.3	1174.9	1199.2	1168.7	1144.7	1170	1149.6	1033.6	1132.4
954.89	1021.7	1038.9	932	955.95	1078.6	998.7	897.73	1000.3
770.46	780.76	800.35	784.61	771.1	817.15	799.66	718.26	811.55
961.98	984.7	1034.5	938.83	963.22	1057.7	973.52	879.74	981.08
1067.6	1042.5	1106.5	1087.1	1068.6	1086.4	1037	933.49	1027.2
751.94	752.19	783.55	760.48	752.64	790.04	748.79	667.25	726.06
126.1	116.7	134.49	116.61	127.18	147.18	137.97	123.66	138
98.624	94.233	101.84	96.92	98.299	134.13	133.31	97.608	131.14
162.47	166.88	174.74	149.86	162.19	181.03	158.9	150.53	171.25
1210.5	1176.5	1286.3	1239	1212.7	1217.8	1210.8	1083.4	1226.8
930.46	920.54	973.83	948.94	931.99	1000.7	941.13	850.07	949.41
531.21	504.47	628.48	526.63	532.77	529.85	594.62	453.62	527.86
611.37	568.92	664.36	602.85	612.2	659.73	621.62	572.57	637.54
619.4	625.4	675.55	620.37	620.61	671.8	654.97	577.35	624.22
121.75	127.63	121.8	124.38	122.27	128.04	116.19	109.58	124.33
1179.4	1194.6	1242.9	1196	1181.6	1207.3	1177	1069.8	1217.1
1198.2	1200.7	1278	1212.3	1200	1219.2	1171.3	1080.5	1200.4
1095.9	1098.5	1171.1	1127.5	1097.5	1161	1123	1028.4	1114
1222.2	1229.8	1304.6	1246	1224.3	1263.1	1222.8	1115.8	1228.7
412.81	295.76	403.33	409.91	413.51	446	383.15	343.44	385.9
1156.3	1195.2	1212.6	1169.8	1158.8	1218.4	1155.4	1063.2	1174.9
851.77	781.95	840.95	869.54	853.45	923.68	837.74	797.83	838.89
289.06	260.93	323.17	259.47	289.32	347.92	303.18	274.37	324.24
1252.6	1255.4	1327.8	1255.1	1253.7	1316.7	1260.8	1133.7	1264.7
1257.4	1259.3	1331.7	1261.9	1257.6	1325.5	1266.2	1147.6	1273.3
1247	1254.1	1316.1	1259.6	1246.9	1284.9	1238.7	1128.9	1253.7
1231.5	1234.4	1293.8	1238.3	1233.4	1288.3	1239.4	1121.8	1245.3
1123.7	1131.6	1182.9	1143.3	1125.9	1172.5	1133.5	1020.2	1125.1
1125.1	1185.2	1224.3	1115.1	1126.6	1163.6	1120.2	1023.7	1154
154.56	131.02	178.08	140.25	154.41	164.82	183.53	149.43	175.94
713.36	479.27	779.31	709.27	713.95	735.66	743.1	644.13	718.45
854.16	776.15	891.39	857.28	854.8	908.51	847.52	721.51	818.13
411.31	339.33	438.01	396.71	412.58	420.61	395.16	350.83	398.43
729.08	638.53	835.07	726.01	729.97	724.92	722	663.47	718.04
1195.5	1203.7	1234	1200.4	1197	1270.7	1205	1072.6	1194.9
871.92	755.95	991.52	861.47	872.71	910.2	918.06	805.42	888
1192.6	1175.9	1268.4	1203	1194.8	1267.6	1214	1097.9	1206.3
1160	1213.8	1254.6	1160.4	1162.3	1219.5	1160.3	1055.9	1160.7
865.62	819.42	936.99	863.96	866.78	871.1	869.95	779.59	886.55
1267.8	1279.3	1341.7	1271.8	1267.6	1333.9	1278.5	1154.1	1284.1
1202.3	1203.8	1264.4	1215.1	1203.7	1243.2	1196.9	1079.3	1207.3
1007	964.57	1041.8	1018.6	1008.9	1088.8	1021.3	915.48	1000.1
1088.5	1050.4	1119.3	1111	1090.7	1144.5	1090	973.09	1101.1
1118.1	1118.9	1140.6	1137.3	1119.6	1205.9	1131.5	1001	1121
510.9	454.05	522.64	517.84	511.71	559.79	511.82	428.54	478.09
541.84	484.37	515.28	537.54	542.09	576.45	496.97	473.86	516.37
781.01	649.86	839.6	788.7	781.84	788.4	783.38	691.78	763.97
969.56	868.74	1017.2	972.52	971.22	1016.8	967.64	882.61	973.48
816.2	797	843.31	825.02	817.03	875.05	824	768.42	840.18
852.31	692.84	903.53	861.77	853.25	907.27	863.59	775.85	840.97
946.22	860.21	1007.5	939.38	946.78	993.66	974.38	860.73	983.87
1188.2	1220.3	1262.9	1199.4	1190.2	1248.4	1185.7	1086.3	1200.9
1227.9	1242.4	1301.3	1244.4	1230	1283.8	1236.6	1120.9	1249.7
1223.7	1229.6	1293.1	1228.1	1225.9	1283.6	1225.4	1107.6	1236.4
1043	1094.2	1137.6	1022.4	1043.7	1126.4	1079	961.55	1075.7
777.97	776.96	857.89	785.48	779.15	833.18	829.1	730.77	815.5
956.25	926.27	988.17	974.15	957.27	1028.3	967.81	906.94	990.76
158.41	129.74	170.7	159.64	158.57	171.66	176.31	144.68	172.63
1148.7	1164.9	1199.4	1166.4	1150.3	1195	1143.7	1033.3	1152.7
1153.5	1157.2	1201.1	1159.7	1154.2	1205.9	1154.8	1048.1	1170.6
1203.7	1168.5	1250.6	1211	1205.3	1264.2	1207.3	1079.9	1208.9
1127	1145	1184.5	1134.9	1127.5	1187.9	1136.6	1032	1136.6
1202	1223.2	1264.3	1212.5	1203.1	1264.3	1213	1096	1228.9
1179.1	1178.4	1245.7	1193	1180.3	1231.5	1192.4	1075	1196.6
1191.3	1198.7	1264.8	1201.9	1191.7	1244.6	1196.8	1089.2	1204.8
1013.9	1045.5	1150.6	984.81	1013.7	1087	1060.2	948.55	1078.6
731.36	620.42	797.67	729.94	732.52	746.11	768.05	664.1	755.41
1160.3	1179.4	1221.3	1167.3	1162.8	1201.3	1183.5	1027.9	1177
599.3	523.92	634.81	596.58	599.65	623.96	585.08	523.86	574.32
555.35	507.23	570.22	547.52	555.98	590.92	532.84	482.72	540.39
1051.1	1054.1	1167	1038.2	1052.3	1134.1	1100.9	983.58	1094.4
1244.5	1215.5	1315.6	1260.6	1246.1	1311.7	1244.1	1141.6	1253.7
1061.8	1044.7	1131.4	1089.9	1063.3	1123.4	1103.9	986.28	1089.3
1152.6	1130	1241.5	1175.7	1154	1237.9	1209.9	1070.6	1181.3
1256.3	1253.5	1333.8	1266.3	1258.1	1319.2	1254.5	1131.6	1257
1001.4	968.4	1038.5	1004.6	1002.9	1030.1	974.76	886.66	994.14
355.41	319.01	384.55	339.87	355.66	430.41	393.72	333.42	384.11
1234.4	1215.5	1312.9	1239.6	1237	1298.6	1242.2	1123.3	1243.8
1177.6	1168.4	1184.8	1179.2	1177.8	1254.3	1157.2	1042.4	1155.2
309.77	251.24	351.37	277.77	309.36	351.71	315.13	293.2	314.89
468.63	314.99	484.98	459.87	469.13	528.9	489.06	448.19	496.42
241.65	214.94	276.65	234.38	241	257.51	246.63	225.79	269.51
84.469	73.113	89.854	81.544	84.759	106.15	90.874	85.344	107.06
670.42	652.28	677.59	666.43	671.03	716.87	668.8	630.14	712
930.96	867.58	948.95	947.43	931.85	957.55	926.48	832.14	950.93
414.21	398.44	408.16	395.82	414.02	494.78	414.93	382.99	452.24
1208	1219	1265.2	1213.2	1209.1	1266.5	1220.3	1093.4	1224.6
894.94	718.74	881.86	905.94	896.13	976.25	898.97	838.23	947.85
374.15	281.29	413.08	350.5	374.36	417.57	403.97	345.01	413.39
303.44	255.11	343.82	286.48	303.55	332.25	318.47	288.69	313.63
1098.5	1122.5	1167.4	1116.2	1100.2	1166.9	1138.2	1020.3	1133.8
1151.7	1217.9	1239.5	1153.1	1154.3	1222.4	1157.6	1073.5	1186.5
1044.1	1035.4	1137.2	1026.9	1044	1102.2	1053.4	952.92	1067.1
121.37	113.75	124.53	118.25	121.41	130.44	116.35	109.19	132.59
250.53	194.06	287.95	228.58	249.96	276.96	263.23	227.25	261.87
623.44	639.16	628.21	625.46	624.51	681.75	621.45	574.87	659.82
1240.5	1251.1	1320	1252.8	1243.2	1267.6	1252.6	1116.2	1248.7
957.74	973.19	1028.2	932.85	958.34	1066.4	968.03	864.6	949.2
1271.7	1262.5	1347	1275.7	1272.7	1332.1	1277.8	1154.8	1272
1230.2	1230.7	1301.7	1248.2	1231.9	1276.1	1233.9	1107.1	1244.4
1220.5	1256	1292.5	1224.9	1221.5	1297.5	1241.3	1122.1	1239.6
1166.5	1164.8	1214.4	1164.1	1168.8	1227.2	1166.2	1047.3	1170.1
1230.2	1218.1	1300.7	1237.8	1232.1	1286.6	1228.2	1110	1239.9
731.71	511.42	802.09	739.22	732.53	765.09	743.55	641.99	725.85
1249.8	1253.2	1324.9	1254.8	1251.1	1308.8	1254.5	1134.9	1266
1259.2	1260.9	1338.3	1264.8	1260.6	1320	1254.1	1135.9	1252.6
728.37	715.05	777.19	719.96	729.1	759.63	730.74	697.16	764.72
1272	1269.8	1347.2	1276.2	1273.1	1331.2	1277.1	1154.2	1271.3
1237.9	1227.2	1316.4	1243	1240.7	1304.4	1247	1126.3	1243.6
1091.6	1078	1138.7	1120.1	1093.6	1057.1	1044.3	985.55	1091.3
94.072	88.356	99.947	90.65	94.645	117.67	100.19	92.041	113.9
1248.8	1254.5	1328.9	1255	1250.7	1314.6	1256.1	1137.2	1262.8
971.34	911.3	1078.5	968.46	972.25	1006.1	993.68	883.53	976.54
1253	1252.3	1328.7	1262.2	1255.3	1305.7	1255.7	1134.4	1260.2
132.2	145.52	137.96	130.02	132.53	143.96	135.06	124.95	138.58
220.32	207.65	244.61	201.98	221.32	274.83	257.97	216.68	239.96
1271.5	1268.8	1344.3	1275.3	1271.3	1339.3	1282.2	1155.7	1287.6
1222.8	1192.2	1293.8	1230.9	1224.7	1283.2	1235.6	1114.6	1241.4
1238.2	1245.4	1310.1	1256	1240.5	1297.1	1246.6	1126.1	1258
1136.5	1124.8	1178.2	1155.4	1137.2	1179.7	1134.9	1030.6	1137.6
1262.8	1275.1	1338.4	1265	1263.1	1328.5	1272.7	1147.6	1279.3
1135.8	1101.1	1198.3	1158.9	1138.1	1131.8	1113	1023.6	1138.8
1193.2	1194.6	1260.8	1216.3	1195.3	1243.3	1199.7	1084.2	1203.3
293.29	312.32	306.24	277.54	293.83	335.79	326.78	286.22	317.59
229.7	242.16	243.32	217.78	230.08	257.53	241.81	210.29	240.73
166.21	167.28	182.93	162.58	165.27	179.76	180.07	158.88	179.13
338.74	285.17	370.22	313.48	338.34	368.19	349.08	309.03	359.45
186.93	179.6	188.07	188.97	186.29	205.76	195.37	173	211.56
241.31	244.91	258.45	231.54	241.17	253.83	238.99	210.98	243.79
203.69	164.88	223.9	197.24	203.98	205.26	208.38	187.91	211.99
362.37	319.21	382.69	344.27	362.86	417.45	367.66	332.53	380.46
143.86	135.86	148.39	140.93	143.79	157.31	152.57	134.2	154.75
126.13	130.56	130.07	120.95	126.94	139.94	135.41	124.46	136.95
684.27	534.07	698.66	667.18	684.7	742.18	680.93	589.26	688.81
1077.1	1000.7	1108.7	1102.6	1078.1	1135.1	1069.3	979.87	1083.8
1180	1157.8	1199.9	1193.1	1181.7	1227.2	1166.6	1044.6	1167.9
1154.5	1144	1242.9	1162.4	1156.4	1185.9	1141.7	1040.2	1147.7
106	96.77	119.91	105.05	105.57	134.78	131.75	113.58	132.06
267.64	229.74	292.5	259.27	267.64	290.29	283.44	259.22	321.21
307.42	259.43	339.15	287.84	307.46	374.09	329.8	285.69	323.24
626.4	607.56	642.83	632.64	627.1	675.7	657.04	583.4	660.54
192.9	191.63	205.75	193.01	192.98	202.02	198.58	178.77	206.25
152.79	144.58	168.86	136.71	154.47	177.88	167.43	147.51	162.28
955.44	982.79	1008.1	966.57	956.09	1011.8	974.62	867.86	990.44
788.47	776.48	842.2	796.18	789.16	808.3	785.71	667.64	764.57
741.64	746.14	788.56	751.5	742.21	835.65	801.01	704.49	786.02
478.6	512.49	512.16	479.89	480.81	554.86	543.65	465.27	556.28
170.28	159.35	186.08	155.56	171.32	210.66	194.48	167.15	174.31
131.89	121.45	133.96	131.91	132.15	134.2	129.8	124.16	139.73
310.8	292.67	343.27	287.82	311.15	369.8	330.23	292.23	351.85
136.3	139.93	147.6	126.03	136.6	150.78	143.65	125.57	145.24
315.03	273.52	366.08	296.58	315.56	339.43	322.56	278.78	330.36
235.91	221.96	245.01	231.49	234.97	263.24	244.89	216.95	262.94
254.38	218.82	267.07	243.98	254.23	274.98	259.69	225.3	257.8
91.545	71.577	104.64	89.358	91.32	121.61	117.94	99.956	122.23
102.13	79.065	114.42	100.63	101.61	121.92	130.37	102.71	129.52
131.37	129.89	140.1	123.16	131.64	146.49	126.75	114.64	140.28
230.24	222.27	254.13	207.73	231.36	265.35	246.96	224.12	256.8
