# Supplementary material for: The effect of variations in CT scan protocol on femoral finite element failure load assessment using phantomless calibration
Source: PLoS One. 2022 Mar 18;17(3):e0265524. doi: 10.1371/journal.pone.0265524 (PMC8932617; doi:10.1371/journal.pone.0265524)
Supplement: S1 Data — (ZIP) [file pone.0265524.s004.zip › Data/BMD/C309R/Cortical/C309R_cor_all_Phant.xlsx]

## Sheet: C309R_P1_VM_Phant_cor
110.49	109.75	108.32	112.15	109.87	118.24	128.35	120.17	118.92
195.57	180.14	194.43	183.11	195.51	197.19	188.72	203.81	196.31
251.21	192.38	256.56	236.47	250.61	268.95	268.45	255.21	252.53
960.99	985.09	972.49	969.47	960.35	941.24	976.05	974.89	975.38
1002.9	1034.1	981.54	1022.6	1002.2	1006.4	1003.2	1019.9	1021.1
1026.1	1077.2	1014.6	1039.3	1024.8	1010.5	1026.5	1027.2	1022.6
629.98	568.88	576.33	632.02	629.64	675.54	657.64	661.02	643.69
661.54	582.65	653.94	661.32	660.89	698.22	664.44	661.63	657.77
549.58	466.65	596.98	543.71	549.14	587.3	580.52	558.63	572.19
1084.3	1106.9	1083.3	1082.4	1084.5	1091.8	1068.1	1083.4	1078
1142.7	1146	1145.9	1144.6	1141.1	1148.4	1149	1160.9	1154.6
1115.8	1123.7	1095.4	1117.1	1115.7	1123.9	1119.4	1132.9	1125.9
1001.1	1031	978.61	1014.8	1000.1	1001.6	987.95	1006.6	1003.6
957.09	979.32	960.81	938.59	956.21	1007.3	979.72	984.66	972.09
971.2	981.09	981.55	969.68	970.73	993.05	980.31	991.72	983.45
1124.3	1130	1125.8	1125.3	1123.6	1128.4	1132.9	1143.5	1136.8
1065.2	1075.8	1072	1074.5	1063.7	1066.5	1066.2	1087.7	1070.3
1090.5	1102	1084.3	1097.7	1089.7	1097.9	1095.3	1107.3	1104.6
1016.7	987.1	1032.2	1009.1	1015	1016.6	1016.9	1043.1	1040.3
134	114.24	142.81	118.35	133.55	155.49	157.92	158.88	149.42
826.67	825.58	810.55	833.04	825.64	851.48	853.53	854.64	843.82
180.76	163.56	172.98	176.28	180.53	195	191.65	189.59	199.87
457.25	444.88	447.28	438.46	457.85	453.3	434.81	442.02	439.8
447.64	369.92	459.35	436.33	447.57	444.59	446	446.48	450.11
767.89	694.99	763.44	772.21	767.33	783.62	781.62	775.51	786.01
125.01	126.45	128.91	120.93	123.81	127.83	137.02	128.44	132.14
104.31	98.344	104.6	96.322	104.16	107.46	103.9	111.22	110.52
338.63	309.99	313.97	322.5	338.33	377.82	327.68	343.5	371.08
384.57	251.64	383.38	362.32	384.67	404.64	388.48	400.08	413.69
1086.5	1061.2	1118.2	1111	1086.1	1059.3	1113.8	1099.7	1115.1
570.01	526.36	507.2	556.07	569.48	613.8	537.16	588.92	553.3
339.21	254.46	346.4	318.39	339.07	383.54	352.48	354.54	356.11
143.08	128.02	181.46	128.91	143.51	127.86	168.36	157.31	139.7
238.19	227.9	234.05	221.1	238.33	233.25	214.53	227.84	229.99
498.23	504.91	515.55	486.03	498.2	517.56	508.33	506.09	502.3
463.57	464.75	494.69	449.07	462.61	486.81	461.81	478.24	489.12
653.59	720.4	636.9	644.68	652.91	649.77	647.17	675.78	707.77
308.46	317.25	285.16	306.55	308.67	315.36	289	298.98	316.48
481.73	454.96	521.13	475.18	481.42	475.11	537.7	491.42	508.8
236.92	247.61	241.61	213.63	236.27	265.42	268.74	259.11	256.94
499.99	448.95	533.96	488.54	498.86	560.86	555.81	580.41	585.64
260.27	225.16	240.69	240.81	259.15	290.78	244.88	249.42	271.33
772.1	669.67	763.63	779.91	771.4	806.61	794.42	793.16	793.95
878.46	813.87	814.94	899.68	878.55	890.24	848.27	901.52	850.04
74.586	61.429	70.701	72.383	73.716	93.754	98.887	83.323	99.924
430.81	438.29	431.02	419.77	431.16	456.97	451.68	456.49	450.95
454.21	490.72	444.32	443.05	454.61	476.33	486.52	472.88	502.45
132.64	124.25	169.59	123.09	133.68	114.52	161.87	132.84	127.8
281.65	181.63	303.75	267.9	280.88	246.99	295.75	262.22	272.64
128.62	110.78	134.15	115.66	128.56	132.56	122.34	126.71	127.82
225.52	169.92	272.16	207.37	225.46	225.86	252.71	245.92	230.49
301.71	253.23	323.11	281.31	301.35	325.58	318.96	318.67	309.43
967.44	977.28	958.08	981.8	967.41	970.4	970.46	999.76	984.4
978.61	960.14	987.08	991.43	978.18	980.58	998.17	1017.4	1002.8
892.4	866.22	873.1	899.9	890.91	901.2	895.01	903.54	910.72
466.62	446.18	496.95	454.94	466.97	477.98	464.84	490.14	476.29
299.69	250.4	303.75	286.27	300.03	305.01	282.87	286.51	287.63
1017.6	1097.1	1016.5	1016.6	1016.8	1034.2	1020.2	1012.4	1002.6
1071.9	1011.1	1064.7	1081.3	1071.3	1069.1	1066.3	1076.1	1071.2
965.49	965.07	964.18	985.86	964.73	985.93	998.18	1004.7	992.33
865.03	756.01	847.93	884.63	865.06	873.78	877.61	899.33	882.2
1115.8	1143.3	1123.1	1123	1115.5	1112.7	1126.7	1125.2	1123
1068.1	1053.8	1054.5	1069.8	1066.9	1073.2	1065.3	1075.8	1074.2
1122.7	1125	1127.1	1124.9	1122.8	1134.8	1130.6	1143.2	1127.3
1138.7	1139.4	1139.3	1138.9	1137.7	1148.5	1149.2	1153.3	1145.8
1091.5	1105.2	1088	1099.4	1089.9	1120.5	1103.5	1123	1106.8
125.28	135.65	143.32	116.69	125.57	125.77	136.04	129.71	129.24
679.19	684.95	648.28	681.85	678.79	683.56	672.93	679.02	706.92
393.58	429.92	424.93	361.01	392.79	459.78	433.16	463.63	432.01
667	664.66	721.53	659.43	666.3	615.3	689.45	698.93	712.99
549.46	509.18	579.13	537.43	548.97	544.77	575.36	561.34	585.39
399.42	389.27	423.74	378.11	399.23	457.43	417.44	412.24	411.25
817.3	839.38	841.7	831.72	816.72	809.18	864.36	847.94	848.54
72.83	49.97	71.405	68.46	73.079	94.628	94.123	94.62	92.065
143.05	137.32	154.24	117.83	142.9	177	169.95	159.88	173.66
158.48	161.71	171.74	142.48	158.48	172.44	167.87	154.34	167.15
162.76	119.44	144.74	145.74	161.97	171.84	147.05	171.19	173.32
369.94	211.8	349.92	349.22	369.69	378.19	356.01	369.28	382.27
223.28	208.12	226.86	200.89	222.92	256.45	229.05	237.16	236.63
146.47	134.36	141.45	149.39	146.05	152.68	157.67	144.78	151.76
1039.6	1068.5	1031.3	1059.7	1038.9	1019.5	1043.7	1047.4	1025.7
864.03	925.89	889.65	839.73	863.33	937.76	902.95	906.51	902.43
692.09	701.64	678.73	702.72	691.33	704.18	717.32	720.38	726.33
870.64	891.47	885.75	846.09	870.1	919.13	879.47	887.84	884.51
969.11	945.23	949.35	983.89	968.19	944.75	938.67	943.59	927.52
674.83	675.05	663.87	680.28	674.15	679.97	669.87	667.48	646.56
91.386	83.543	90.076	81.719	92.142	105.57	100.19	103.74	97.867
65.768	62.63	61.206	63.416	65.271	93.903	95.85	76.72	91.466
125.29	130.24	125.66	112.63	124.72	135.81	119.71	131.6	128.89
1102.3	1070	1108.3	1125.1	1102.3	1062.2	1100.7	1099	1113.8
841.25	831.75	832.09	855.48	841.04	868.21	849.26	857.08	854.96
469.04	444.47	526.79	462.89	469.56	447.49	526.08	445.93	461.62
543.78	504.46	558.5	533.75	543.47	563.53	551.27	569.28	563.96
551.26	557.04	568.4	550.03	551.3	574.31	582.37	574.24	551.53
87.326	93.713	78.858	88.947	87.577	88.468	79.879	89.132	85.114
1073.3	1086.9	1069.9	1085.1	1073.3	1052.8	1069.3	1084.9	1104.7
1090.8	1092.6	1101	1100.3	1090.4	1063.4	1063.9	1096	1089.1
995.51	997.36	1006.5	1021.4	995.09	1011.4	1018.9	1042	1008.6
1113.2	1119.6	1124.5	1131.7	1113	1102.7	1112	1132.6	1115.5
358.67	250.21	327.74	354.39	358.58	372.56	328.86	331.67	329.17
1051.8	1087.4	1043.2	1060.8	1052.1	1062.7	1049.1	1078.1	1065.3
767.89	702.75	714.62	781.67	767.96	799.37	752.83	802.9	751.84
243.3	217.79	256.87	214.52	243.02	284.93	254.28	260.04	271.64
1141.6	1143.5	1145	1140.1	1140.4	1150.5	1147.4	1151.3	1149.2
1146	1147.1	1148.5	1146.5	1144	1158.4	1152.5	1165.7	1157.1
1136.3	1142.2	1134.7	1144.2	1134	1122.1	1126.8	1146.3	1138.9
1121.9	1123.9	1115	1124.5	1121.5	1125.2	1127.4	1138.9	1131
1021.4	1028.2	1016.9	1036.1	1021.5	1021.7	1028.6	1033.5	1018.9
1022.7	1078.1	1053.5	1010	1022.2	1013.8	1016.3	1037.2	1045.9
117.91	96.867	128.61	103.7	117.49	121.33	142.69	130.46	133.26
638.86	421.02	660.13	632.67	638.15	631.37	664.57	643.5	639.46
770.12	697.35	759.21	770.27	769.21	785.82	761.96	723.75	732.47
357.27	290.77	358.4	342.11	357.72	349.88	340.06	339.33	340.86
653.51	569.26	709.42	648.24	653.05	621.77	644.89	663.56	639.08
1088.3	1095.3	1062.1	1089.2	1087.6	1109.4	1095.3	1087.8	1084
786.67	678.55	847.73	774.17	785.89	787.33	827.74	810.77	797.66
1085.6	1069.4	1092.5	1091.7	1085.6	1106.7	1103.8	1114.1	1094.7
1055.3	1104.7	1080.3	1052.1	1055.3	1063.7	1053.6	1070.6	1052.1
780.8	737.62	799.52	776.48	780.37	752.39	782.88	783.98	796.31
1155.8	1165.6	1157.3	1155.6	1153.4	1165.9	1163.9	1172.4	1167.2
1094.7	1095.4	1089	1102.9	1093.8	1084.9	1087.8	1094.8	1095.6
912.62	872.73	892.22	920.27	912.57	946.87	924.06	924.91	902.25
988.6	952.64	960.68	1006.1	988.74	996.65	988.06	984.65	996.48
1016.2	1016.4	979.51	1030.6	1015.6	1051.5	1026.8	1013.6	1015.1
450.11	397.55	433.22	454.72	449.96	474.23	448.86	419.92	415.19
478.96	425.77	426.71	473.03	478.23	489.12	435.02	466.92	450.9
701.93	579.8	713.42	706.52	701.32	678.5	702.13	692.92	681.93
877.7	783.54	870.46	877.4	877.55	882.54	873.98	890.83	877.42
734.73	716.76	716.7	740.28	734.06	755.92	740.02	772.4	753.04
768.39	619.81	769.94	774.44	767.78	784.71	776.94	780.11	753.78
855.94	775.59	861.89	846.59	854.8	861.9	880.27	868.13	887.11
1081.5	1110.8	1087.7	1088.4	1081.3	1089.5	1077.4	1102.1	1089.6
1118.6	1131.3	1121.6	1130.2	1118.4	1121.1	1124.8	1137.9	1135.2
1114.6	1119.5	1114.3	1115	1114.6	1120.9	1114.4	1124.2	1122.8
946.17	993.39	976.86	923.82	944.97	980.49	977.81	972.69	972.76
699.09	698.1	729.59	703.52	698.82	718.51	744.77	733.35	730.01
865.29	837.08	844.76	878.91	864.57	892.88	874.14	916.05	893.54
121.5	95.674	122.09	121.73	121.35	127.44	135.95	125.54	130.18
1044.7	1059.2	1031.5	1057.6	1044.2	1041.8	1038.2	1047.1	1044.6
1049.2	1052.1	1033	1051.4	1047.8	1051.6	1048.6	1062.5	1061.4
1096	1062.6	1076.7	1099.1	1095.4	1103.7	1097.5	1095.4	1097.1
1024.5	1040.6	1018.3	1028.3	1022.9	1035.4	1031.6	1045.7	1029.6
1094.4	1113.5	1088.9	1100.5	1093.4	1103.7	1102.8	1112.1	1115.7
1073	1071.8	1072.5	1082.4	1072.1	1074.5	1083.6	1090.3	1085.6
1084.5	1090.6	1089.4	1090.6	1082.7	1086.1	1087.7	1105.1	1093.3
919.04	948.02	988.39	888.83	917.06	945.27	960.35	959.21	975.55
655.64	552.4	676.35	651.89	655.43	640.71	687.84	664.21	673.95
1055.5	1072.7	1050.8	1058.5	1055.8	1047.5	1075.3	1041.5	1067.3
532.53	462.58	532.38	527.91	531.8	531.57	517.19	518.78	504.97
491.55	447.05	475.28	482.3	491.16	502.05	468.47	476.11	473.32
953.76	956.02	1002.9	938.45	953.01	987.36	998.3	995.53	990.23
1134	1106.3	1134.2	1145.2	1133.3	1146.1	1131.8	1159.4	1138.9
963.67	947.3	971.42	986.54	963.19	977.78	1001	998.33	985.48
1048.3	1026.8	1068.7	1066.3	1047.6	1080.1	1099.9	1085.8	1071.3
1145	1141.7	1150.3	1150.5	1144.5	1152.8	1141.5	1149	1141.9
907.35	876.3	889.25	907.19	907.05	894.43	880.63	895.02	896.69
305.16	271.85	311.14	289.27	304.75	358.63	338.72	321.27	327.5
1124.6	1106.3	1131.9	1125.6	1124.9	1134.3	1130	1140.4	1129.6
1071.7	1062.5	1018.6	1069.5	1069.8	1094.8	1050.7	1056.5	1047
262.61	208.77	281.81	231.54	261.67	288.31	265.42	279.56	262.92
410.7	268.11	399.93	400.82	410.34	446.64	427.63	440.3	432.3
199.1	174.98	215.75	191.2	198.05	204.14	201.53	209.65	220.57
52.571	42.971	50.613	49.121	52.671	68.903	56.269	64.001	68.995
598.83	582.05	570.2	592.85	598.21	614.59	595.27	628.99	633.44
841.72	782.45	810.1	854.08	840.92	829.63	835.59	838.48	856.37
359.98	345.78	332.01	341.29	359.06	416.15	358.5	372.68	391.07
1100	1109.6	1089.7	1101.2	1098.9	1105.7	1109.6	1109.5	1111.7
808.14	643.92	750.78	815.51	807.67	846.34	809.94	844.8	853.5
322.63	236.74	336.36	299.15	322.15	347.16	348.28	333.29	354.82
256.71	212.38	275.13	239.63	256.26	270.92	268.53	274.88	261.74
997.94	1019.8	1003.2	1011	997.58	1016.7	1033.1	1033.6	1027
1047.5	1108.5	1066.9	1045.2	1047.9	1066.2	1051.2	1088.8	1076.1
947.19	938.69	976.52	927.91	945.24	958.91	953.99	963.74	964.78
86.97	80.798	81.265	83.241	86.773	90.609	80.029	88.728	92.814
207.38	155.55	225.74	185.81	206.4	221.52	217.02	211.17	213.45
555.03	569.85	526.54	554.77	554.92	583.21	551.11	571.67	584.75
1130.3	1139.5	1138.1	1137.9	1130.7	1106.7	1139.8	1133.1	1134.2
866.69	880.75	880.18	840.52	865.56	926.89	874.35	872.14	854.76
1159.4	1150	1162	1159.3	1158.1	1164.3	1163.3	1173.1	1156
1120.6	1120.4	1122	1133.7	1120.1	1114.2	1122.4	1123.7	1130.2
1111.6	1144	1113.8	1112	1110.4	1133.4	1129.2	1139.2	1125.7
1061.3	1059.1	1044.8	1055.5	1061.4	1070.6	1059.2	1061.6	1060.8
1120.7	1108.7	1121.1	1124.1	1120.3	1123.6	1117	1126.7	1126
655.96	450.95	680.26	660.52	655.44	657.67	664.99	641.29	646.37
1139	1141.4	1142.4	1139.8	1138	1143.5	1141.5	1152.4	1150.3
1147.8	1148.5	1154.3	1149.1	1146.9	1153.5	1141.2	1153.5	1137.8
652.85	640.48	658.25	642.61	652.24	652.8	653.04	698.5	682.64
1159.6	1156.8	1162.2	1159.7	1158.5	1163.5	1162.6	1172.5	1155.3
1127.8	1117.2	1135	1128.9	1128.3	1139.5	1134.5	1143.6	1129.5
991.44	978.35	977.83	1014.6	991.43	918.56	945.5	997.58	987.31
61.524	57.159	59.536	57.587	61.871	79.203	64.961	70.946	75.378
1138.1	1142.6	1146	1140	1137.6	1148.7	1143	1154.8	1147.3
879.36	823.15	924.59	873.63	878.51	873.05	898.27	891.77	880.27
1141.9	1140.6	1145.8	1146.7	1141.9	1140.7	1142.7	1151.9	1145
97.071	110.36	93.138	94.188	97.121	102.68	97.48	105.08	98.412
179.22	168.2	187.42	161.09	179.74	219.62	212.11	200.21	193
1159.2	1155.9	1159.6	1158.8	1156.8	1170.7	1167.4	1174	1170.5
1113.8	1084.6	1114.9	1117.6	1113.4	1120.6	1123.9	1131.4	1127.4
1128.1	1134.1	1129.4	1141	1128.1	1133.1	1134.1	1143.3	1142.9
1033.3	1021.9	1012.7	1047.4	1032	1028.2	1030	1044.3	1030.5
1151	1161.8	1154.4	1149.3	1149.1	1161	1158.5	1165.6	1162.7
1032.7	999.77	1030.6	1050.7	1032.9	985.35	1009.6	1037.1	1031.7
1086.2	1086.9	1085.8	1104.1	1086	1084.9	1090.4	1099.9	1091.8
247.24	265.62	241.91	231.33	247.22	274.09	276.28	272.33	265.44
187.97	200.32	186.29	175.77	187.89	204.17	197.04	193.58	193.72
128.78	130.63	132.9	124.46	127.59	134.68	139.45	140.27	136.24
289.62	240.35	298.47	264.74	288.64	303.04	297.08	295.98	304.49
148.09	142.09	137.44	148.99	147.15	157.91	153.73	154.9	166.5
198.79	202.88	199.66	188.56	198.22	200.86	194.41	194.29	196.57
163.71	128.38	169.11	156.68	163.61	157.46	165.86	170.37	166.9
311.65	272.04	309.49	293.36	311.46	347.05	314.41	320.35	324.1
107.94	101.38	102.36	104.33	107.6	114.61	113.8	114.67	113.49
91.415	96.443	86.168	85.755	91.924	99.093	97.805	104.57	96.887
611.74	472.03	588.83	593.55	610.93	637.21	606.59	586.6	611.81
977.93	906.33	951.33	998.35	976.96	988.27	968.81	991.69	980.39
1073.9	1052.6	1031.9	1082.4	1073.4	1070.6	1059.5	1058.8	1058.8
1050.1	1039.7	1070	1053.9	1049.9	1033.7	1036.3	1054.3	1040
72.64	64.991	77.182	70.974	72.036	94.487	94.392	93.28	92.325
223.34	188.75	229.76	214.34	222.85	233.43	235.86	244.32	268.82
260.42	216.39	271	240.9	259.9	308.32	279.1	271.77	270.71
557.79	540.43	539.47	561.44	557.34	577.8	584.31	580.53	585.43
153.66	153.28	153.07	152.74	153.37	154.56	156.72	160.89	161.55
116.27	109.49	120.46	100.41	117.54	133	127.67	128.47	120.52
864.54	889.69	862.35	871.87	863.47	878.13	880.5	875.53	893.24
708.88	697.66	715.73	713.47	708.13	696.28	704.31	667.88	682.49
665.22	669.42	668.3	671.93	664.44	720.72	718.58	706.1	702.51
420	451.94	423.95	419.44	421.21	469.83	478.55	458.01	488.14
132.57	123.24	135.68	117.92	133.22	162.29	152.9	148.84	131.74
96.776	87.965	89.606	95.943	96.768	93.966	92.571	104.25	99.484
263.57	247.33	274.65	240.88	263.33	304.48	279.5	278.56	297.4
100.89	105.16	101.66	90.481	100.91	108.78	105.49	105.72	104.62
267.51	229.51	294.81	249.03	267.44	277.34	272.35	264.61	277.35
193.75	181.51	187.78	188.52	192.45	209.27	199.91	200.49	214.44
210.97	178.6	207.28	200.12	210.37	219.76	213.71	209.14	209.64
59.168	41.541	63.688	56.386	58.777	82.717	81.507	79.154	83.148
69.034	48.511	72.335	66.86	68.349	82.993	93.104	82.012	89.955
96.293	95.822	95.034	87.808	96.293	104.95	89.724	94.385	99.995
188.47	181.81	195.84	166.43	189.09	211.15	201.84	207.92	208.71
