# Supplementary material for: The effect of variations in CT scan protocol on femoral finite element failure load assessment using phantomless calibration
Source: PLoS One. 2022 Mar 18;17(3):e0265524. doi: 10.1371/journal.pone.0265524 (PMC8932617; doi:10.1371/journal.pone.0265524)
Supplement: S1 Data — (ZIP) [file pone.0265524.s004.zip › Data/BMD/C309R/Trabecular/C309R_trab_all_AFM.xlsx]

## Sheet: C309R_P1_VM_AFM_trab
52.05	47.044	60.014	50.694	53.074	64.968	69.139	59.703	74.322
59.768	55.164	65.527	54.889	59.513	75.465	83.346	69.262	80.404
63.739	53.59	69.456	57.451	62.314	84.439	85.698	72.464	82.939
49.172	51.211	53.806	46.837	49.761	56.312	63.886	53.163	69.278
61.63	60.879	65.861	57.67	61.082	72.956	82.321	62.562	75.861
44.571	46.433	49.06	45.148	44.791	58.276	58.583	49.177	54.614
71.859	75.576	81.928	71.71	71.545	82.611	85.954	70.073	89.518
56.134	42.458	65.257	54.772	56.516	69.055	73.147	66.559	82.51
92.803	93.797	105.93	93.308	92.811	102.38	112.74	86.382	110.15
46.869	46.464	50.002	46.969	47.507	60.603	61.416	49.329	60.191
7.7092	39.209	17.086	3.5553	9.355	20.691	31.575	23.355	29.303
99.636	86.151	109.98	99.897	99.334	114.74	105.38	94.59	122.97
14.005	33.8	33.768	0.6946	14.059	28.293	43.113	34.408	43.141
81.192	76.094	88.355	80.004	81.863	98.992	86.608	81.246	101.72
411.36	412.18	414.4	379.8	411.02	445.53	433.19	374.79	425.63
28.672	37.158	33.027	27.567	32.751	48.57	44.197	33.474	39.449
450.7	466.51	400.99	416.71	450.26	506.81	499.03	370.03	448.22
45.853	40.106	51.8	47.141	46.31	57.933	51.566	44.446	59.689
46.417	52.42	52.115	47.786	47.432	67.211	65.369	54.431	70.351
38.785	37.499	42.224	38.699	40.951	53.416	57.445	47.332	53.739
52.352	51.62	54.151	51.493	51.925	62.206	60.911	54.62	67.506
30.974	35.782	33.992	32.217	31.942	43.117	54.153	34.431	45.17
35.352	41.673	40.319	37.575	36.754	50.925	50.086	38.835	47.189
71.016	72.947	86.985	68.461	71.25	91.031	94.04	73.087	89.963
59.425	55.15	69.766	58.963	58.579	73.504	63.316	58.328	79.574
59.972	52.599	63.886	59.285	59.786	70.211	72.987	58.988	68.775
38.114	37.39	42.526	39.796	39.385	54.885	58.529	43.875	49.97
60.898	61.485	69.405	57.139	60.829	72.97	70.774	66.334	69.872
52.914	50.062	59.802	52.467	53.144	69.26	75.193	63.339	73.177
56.067	59.429	62.777	53.514	56.439	68.743	73.362	67.466	77.668
45.727	48.376	50.784	45.932	46.756	58.561	67.423	52.612	64.52
101.41	101.79	118.57	87.931	101	124.62	116.02	101.1	122.21
77.483	80.388	92.435	67.542	77.081	98.26	95.537	83.558	93.829
44.115	38.485	48.512	44.217	45.278	61.379	59.234	48.65	55.367
94.492	109.04	97.68	96.288	93.563	106.3	98.941	86.93	123.99
47.348	42.523	52.516	46.457	47.081	55.48	56.142	51.293	62.319
38.657	45.68	44.098	38.607	40.757	54.716	66.235	51.472	57.755
50.235	41.917	54.752	52.423	49.703	58.299	57.546	45.769	60.009
301.51	326.42	348.24	282.95	298.73	347.06	298.64	295.62	287.48
89.871	86.842	88.201	79.238	86.994	105.29	114.88	106.72	118.78
101.68	96.913	118.65	90.487	101.28	122.76	118.68	102.64	117.92
102.89	101.51	112	103.77	102	115.57	115.46	97.886	129.48
60.361	59.798	67.77	59.962	59.922	71.264	73.48	62.499	75.9
45.574	48.359	49.674	45.417	46.34	59.512	76.096	59.299	61.839
318.91	302.68	369.7	296.22	316.1	351.98	321.51	322.21	325.16
123.33	166.92	166.96	96.985	120.31	145.32	145.12	86.927	123.65
34.192	28.41	33.568	32.11	35.844	50.804	51.255	44.774	48.329
40.337	38.538	43.907	39.228	42.236	53.504	56.622	46.328	56.328
94.386	86.362	96.224	75.413	94.268	124.73	119.59	96.136	126.54
444.38	413.09	534.05	425.5	444.03	449.36	408.12	417.18	394.61
64.122	64.821	77.447	62.023	62.484	76.148	81.631	64.477	79.447
77.195	74.739	96.643	69.132	77.697	83.729	109.86	80.392	102.06
63.3	52.113	76.921	63.211	63.644	74.997	79.97	68.151	90.923
35.593	75.716	30.965	10.305	33.593	77.305	67.501	40.652	64.015
12.797	44.722	9.8585	0.119	11.294	12.626	31.541	27.149	36.807
54.342	57.331	59.501	54.523	54.018	65.064	63.228	60.595	69.056
72.936	67.722	82.305	66.761	71.445	84.879	90.571	80.742	87.359
43.961	33.725	49.646	44.013	45.159	58.726	59.146	51.225	65.919
42.346	32.082	45.828	41.447	43.884	51.707	56.648	48.869	57.361
78.601	79.008	88.436	77.391	78.98	100.52	95.223	87.237	99.679
90.539	96.981	102.03	89.349	90.993	117.18	115.19	89.579	108.95
27.051	5.3291	31.417	26.513	28.375	37.212	45.259	31.646	39.356
46.362	41.991	52.419	46.227	47.299	58.043	65.292	54.612	67.015
167.2	177.76	178.24	149.22	164.49	209.37	184.01	150.51	178.07
36.402	48.004	41.623	35.152	37.17	49.346	49.556	42.841	60.543
72.483	89.014	82.165	74.555	72.834	86.998	80.69	70.52	101.27
40.572	46.837	45.681	41.227	42.335	55.083	58.025	47.696	52.05
58.922	59.118	63.448	55.712	58.447	69.967	81.056	62.981	72.726
48.509	45.57	53.491	46.751	49.772	63.37	62.578	57.324	67.703
10.627	-26.96	12.055	5.9835	10.274	3.4148	15.197	2.8786	9.9627
51.756	51.824	55.926	51.601	52.217	65.053	70.814	61.877	67.096
61.706	63.585	69.603	63.371	61.03	73.245	67.882	64.196	75.677
48.033	45.808	54.623	47.741	48.973	62.963	59.415	56.067	64.525
50.236	58.861	56.308	49.86	51.231	69.673	72.958	56.409	67.903
52.984	55.685	62.482	48.813	53.224	65.278	73.653	64.453	74.132
164	203.96	265.63	110.23	161.94	186.38	152.92	205.1	223.14
60.074	58.489	66.987	61.214	59.113	69.821	68.547	61.323	75.201
33.475	36.925	34.943	32.686	32.804	47.865	48.306	46.755	51.644
50.209	24.261	53.846	34.861	48.824	56.562	67.132	52.879	68.01
46.177	49.428	50.675	47.075	46.696	64.095	62.397	57.032	69.182
7.3175	-31.98	10.966	2.309	7.6351	4.807	15.27	2.5649	8.4103
126.09	117.21	123.19	108.52	123.71	130.24	125.55	110.38	124.24
17.598	35.41	22.026	14.115	19.524	41.233	45.456	37.22	51.547
44.466	48.229	52.882	44.36	45.512	60.654	57.935	52.511	65.276
41.049	38.857	45.197	41.142	41.587	57.711	55.785	50.804	56.226
46.313	49.366	51.374	47.357	46.01	56.342	54.89	55.606	63.883
130.9	129.16	167.73	96.405	128.56	185.35	155.09	113.19	132.08
29.161	46.026	29.995	28.861	29.104	40.314	49.41	46.221	57.54
38.119	43.915	42.884	39.865	38.892	62.17	61.123	40.758	50.554
154.39	103.92	180.62	126.57	152.16	199.63	163.56	132.03	139.01
90.6	99.211	103.1	79.531	89.93	110.94	95.323	93.675	104.9
94.49	95.755	109.32	80.477	94.173	125.28	108.86	101.73	113.8
65.473	57.657	69.642	61.278	64.713	85.594	82.156	68.846	83.676
46.071	47.887	52.202	46.205	47.041	57.39	62.299	52.924	67.155
75.646	88.595	79.694	67.382	73.668	90.206	90.879	82.369	96.128
46.316	48.973	51.133	45.491	46.987	57.235	61.85	52.093	63.368
53.495	54.508	61.341	53.401	54.302	66.962	68.13	61.226	76.688
44.456	48.048	49.527	45.197	45.584	58.434	58.729	48.62	62.027
58.947	65.392	62.75	52.832	56.889	64.818	71.455	59.387	71.815
50.792	48.799	55.622	51.6	50.91	63.884	60.748	52.508	66.23
44.512	47.316	49.803	44.675	45.866	66.526	63.979	52.099	67.309
57.301	50.366	63.701	56.651	57.222	67.497	68.623	62.478	75.691
204.57	198.04	275.61	167.45	202.15	227.75	209.13	178.3	194.77
52.282	50.814	58.854	53.131	52.34	64.453	63.381	54.862	68.609
46.525	44.651	52.439	46.594	46.608	52.987	57.071	46.915	56.113
-28.15	-60.018	-33.474	-41.951	-27.771	-14.427	-22.541	-25.587	-1.6608
47.797	43.757	52.156	46.529	47.379	67.23	57.667	50.629	59.934
37.55	34.053	44.203	36.268	39.023	59.403	54.356	47.845	56.365
31.503	44.391	41.788	29.041	33.339	41.355	42.756	32.848	46.297
45.827	48.271	51.588	46.568	46.425	58.872	54.036	47.289	62.021
50.134	49.792	49.96	51.891	50.144	64.733	54.261	49.786	63.015
63.779	68.345	79.865	63.931	64.8	75.733	79.661	65.72	88.811
54.336	30.527	71.596	20.525	51.826	116.7	95.356	72.687	89.003
34.031	33.201	40.302	33.888	36.211	56.955	59.837	39.794	51.966
444.9	409.87	500.53	421.58	444.09	423.86	425.4	423.05	466.63
48.803	34.288	52.943	50.289	49.326	58.764	58.137	48.394	57.246
29.182	35.949	24.401	26.715	31.026	45.899	44.145	38.178	35.839
46.996	48.727	51.998	48.787	46.837	55.662	54.646	53.598	65.588
39.365	48.9	44.933	40.1	40.13	48.418	54.325	52.745	59.433
15.111	36.967	26.264	12.101	16.932	37.064	42.609	20.062	32.606
41.627	28.589	47.685	41.717	43.002	56.033	59.374	49.734	61.189
36.717	37.079	37.014	36.361	36.665	46.315	56.354	49.261	68.516
49.827	48.322	59.912	44.859	50.548	71.816	76.918	67.825	75.694
50.585	51.227	57.547	48.911	51.203	63.983	73.03	62.425	71.701
67.806	65.164	76.05	68.286	66.226	77.712	75.211	68.483	79.641
52.094	53.599	55.914	52.069	52.402	59.248	70.186	59.331	70.646
56.305	55.524	62.56	52.291	56.054	72.521	78.422	68.261	78.217
43.503	28.558	48.799	42.872	44.755	57.826	61.103	50.206	65.632
51.345	39.218	56.009	52.969	50.544	57.416	53.352	41.831	53.457
54.367	55.612	61.205	52.681	54.915	66.833	70.046	61.805	75.941
87.371	88.591	94.89	87.468	87.292	109.99	109.83	89.917	103.27
73.522	62.699	82.517	73.824	72.95	84.177	86.215	68.469	88.565
45.68	38.613	54.334	42.649	46.793	69.205	61.59	59.648	69.769
28.146	65.061	29.027	20.75	26.664	33.045	41.19	36.763	61.613
44.81	37.887	50.188	45.87	46.111	55.113	54.467	41.637	52.014
48.619	43.711	52.935	49.277	48.07	58.314	56.786	46.423	54.518
38.703	36.514	43.025	38.535	40.961	56.209	66.469	51.981	54.496
48.362	52.103	51.229	48.486	48.52	60.242	55.837	53.265	63.478
45.217	46.049	52.388	46.097	46.377	61.724	52.61	42.854	55.216
24.403	29.432	34.091	21.095	25.716	42.48	41.386	20.694	34.358
58.758	57.309	69.368	55.524	58.328	79.521	72.572	62.684	77.486
49.476	50.159	55.139	47.431	50.199	60.714	63.001	51.099	62.117
37.945	45.166	43.833	37.791	39.602	54.267	54.247	44.507	51.183
40.089	14.288	42.397	39.742	42.076	52.976	53.044	39.933	48.539
42.099	43.077	48.242	42.06	43.417	57.361	59.243	50.498	62.116
13.586	21.058	3.6201	-5.0565	11.778	23.065	36.067	28.647	45.66
46.999	52.884	52.136	47.873	47.552	56.46	53.914	45.049	60.504
50.475	50.856	54.711	51.419	49.877	57.267	55.95	49.199	54.614
51.46	52.208	59.038	49.525	51.699	71.582	63.117	57.385	72.431
90.788	82.957	102.81	79.082	88.183	108.31	101.01	84.414	102.98
54.763	56.081	61.369	53.374	55.35	69.023	72.459	64.56	76.947
45.026	43.086	49.357	44.988	45.855	58.81	71.197	57.094	61.912
53.197	58.411	58.109	53.418	53.025	68.278	67.828	61.086	73.478
49.696	56.776	55.101	50.206	50.296	64.144	63.154	55.13	68.543
75.704	77.772	82.32	72.281	73.889	85.153	92.518	80.557	90.943
4.2344	-33.846	19.623	-35.65	2.2896	72.922	14.794	-33.403	4.6176
42.826	7.288	54.212	24.608	40.206	31.038	26.631	29.169	38.624
24.999	37.065	32.308	24.039	26.194	43.074	44.422	34.465	52.164
61.517	57.912	74.086	56.795	60.844	79.966	83.117	72.819	84.164
45.622	45.993	49.522	45.774	46.379	60.339	61.257	50.304	60.205
45.472	38.289	47.66	44.601	46.44	57.855	63.294	50.326	59.344
27.841	23.542	35.202	25.644	31.549	47.533	49.46	35.9	52.386
76.48	82.877	74.17	65.804	74.278	93.692	94.993	95.341	109.81
33.647	38.797	38.534	33.569	36.907	50.648	47.834	38.148	41.34
44.243	45.389	49.96	44.596	45.446	59.311	57.818	48.992	58.399
-0.4442	12.608	-3.4068	-7.251	-0.0964	-0.8726	4.0442	5.224	20.851
50.154	47.99	59.776	50.288	50.346	65.567	63.027	57.248	67.609
16.331	-26.038	29.713	11.505	18.34	36.107	35.55	18.745	30.13
56.858	54.196	61.499	57.592	56.305	69.118	62.522	58.772	68.883
50.654	45.063	55.293	52.791	50.448	58.724	57.747	46.683	53.001
48.111	33.243	52.669	50.025	48.126	58.175	58.488	45.586	55.094
47.438	51.273	52.959	49.554	47.843	52.925	55.094	43.974	58.289
46.366	54.546	50.226	48.029	46.773	56.209	58.273	48.053	66.824
49.457	54.538	54.525	51.536	49.632	54.661	56.535	44.869	59.813
47.501	45.077	53.468	47.596	48.153	61.079	59.933	54.821	64.404
46.925	42.302	52.599	45.262	47.094	54.589	63.99	49.87	64.388
48.151	51.668	53.413	49.016	48.827	61.146	62.87	50.351	65.799
33.374	28.962	36.869	33.862	35.927	55.694	59.388	36.851	49.464
31.086	34.6	36.273	30.663	34.319	48.737	50.415	40.277	46.376
45.217	44.192	50.633	46.186	46.352	53.602	57.004	42.47	54.553
45.898	43.264	51.831	46.411	46.479	53.774	58.064	44.54	54.283
47.014	41.193	56.042	44.84	48.275	58.47	64.594	51.434	61.01
47.854	55.653	52.387	49.001	48.245	52.706	58.73	48.913	63.563
57.164	47.474	66.295	56.365	58.057	70.356	74.545	59.541	68.53
44.795	44.391	51.629	45.203	46.134	58.635	60.027	50.105	65.645
186.93	182.85	198.95	168.87	184.41	213.38	194.42	159.99	188.68
56.699	51.045	61.985	53.96	56.475	71.207	70.978	63.562	77.353
11.543	-9.5651	15.466	9.8406	12.557	30.845	33.942	19.191	35.543
43.85	39.578	52.153	43.856	45.01	59.982	58.056	51.801	64.735
56.766	53.876	62.284	57.721	56.112	67.993	64.361	59.157	71.065
67.5	62.253	75.252	66.079	66.032	77.984	77.28	70.249	82.716
17.537	10.124	18.531	13.437	17.616	21.163	24.408	29.262	43.196
31.709	24.074	38.153	31.412	32.755	49.463	46.577	44.476	51.583
36.126	36.649	42.395	36.639	38.664	52.9	54.647	39.534	48.834
