# Supplementary material for: The effect of variations in CT scan protocol on femoral finite element failure load assessment using phantomless calibration
Source: PLoS One. 2022 Mar 18;17(3):e0265524. doi: 10.1371/journal.pone.0265524 (PMC8932617; doi:10.1371/journal.pone.0265524)
Supplement: S1 Data — (ZIP) [file pone.0265524.s004.zip › Data/BMD/C309R/Trabecular/C309R_trab_all_AFM_2.xls]

## Sheet: Blad1
264.67	267.45	261.31	270.2	265.58	265.03	276.59	245.18	256.78
214.83	257.35	231.47	217.08	216.02	210.06	224.2	203.9	227.79
297.38	319.46	300.73	300.74	298.49	288.23	296.08	260.81	295.35
184.8	166.31	187.51	184.18	184.99	167.83	179.14	161.98	174.69
276.76	346.61	285.31	281.15	277.12	262.19	298.06	252.32	266.8
182.82	174.65	190.79	181.03	183.65	181.1	181.26	170.31	181.28
229.1	188.52	230.65	226.24	230.75	220.63	225.45	201.24	227.58
309.64	290.7	318.91	310.32	309.76	298.41	319.2	265.41	307.83
269.12	259.05	283.35	267.09	269.11	269.75	264.13	225.82	250.95
146.75	170.17	149.95	146.03	147.63	155.55	151.9	119.7	157.46
149.18	153.65	152.78	146.19	149.75	143.62	158.09	130.78	154.14
88.816	86.654	100.03	85.766	90.005	83.821	101.46	83.481	89.127
112.16	117.15	114.93	110.64	112.5	123.04	129.48	118.45	125.14
176.02	177.97	180.42	175.9	176.15	181.89	171.05	165.58	186.25
136.68	161.71	139.76	138.66	135.41	127.45	140.88	116.63	148.59
154.42	165.54	159.99	151.48	154.81	146.56	160.7	135.87	152.37
102.45	77.318	102.53	99.965	102.78	104.74	112.76	88.54	95.505
117.24	122.24	115.33	125.89	117.92	130.45	119.92	105.07	111.4
228.41	233.78	231.79	234.11	229.32	215.36	229.52	193.52	231.92
150.62	182.65	155.72	149.49	153.18	168.87	178.13	150.55	161.49
210	209.21	212.96	217.25	211.22	203.21	220.33	171.32	220.52
194.75	189.8	190.85	198.33	195.31	200.93	197.19	181.18	198.55
141.57	131.86	147.68	137.82	142.52	133.94	138.16	126.21	138.96
214.94	202.66	213.77	219.56	215.43	212.66	219.44	188.42	226.23
175	218.71	178.57	177.37	175.85	178.41	168.93	159.9	177.08
172.48	210.99	175.92	178.24	173.21	182.49	195.41	161.35	193.94
229.27	228.88	236.38	234.57	230.21	216.68	230.76	194.72	232.6
180.55	177.76	191.32	180.26	179.71	172.8	175.92	163.89	197.66
296.48	233.77	304.38	294.91	297.36	299.51	303.11	260.37	281.66
147.5	136.6	146.76	150.31	147.5	157.26	157.31	142.02	160.02
260.15	250.92	264.64	258.04	260.54	247.39	265.49	237.95	265.05
211.78	174.21	238.19	212.36	213.21	206.64	225.74	201.19	213.35
240.32	217.69	229.68	241.74	240.23	234.8	236.94	196.77	228.81
216.83	201.65	216.06	216.8	217.19	219.76	225.3	192.63	229.39
236.63	247.41	234.95	236.94	237.68	236.92	237	206.65	237.86
205.87	208	207.12	207.55	205.61	205.51	212.96	186.13	217.1
127.09	113.7	133.14	120.37	127.25	131.69	159.32	118.69	154.2
455.74	469.12	447.91	466.54	452.86	435.77	461.29	402.27	448.45
168.65	161.63	172.07	171.59	168.93	164.1	199.53	158.85	183.48
195.2	234.79	198.68	201.87	196.12	206.03	211.17	189.15	217.56
208.13	204.37	205.9	211.4	207.52	219.48	211.08	196.08	222.6
150.52	145.67	154.24	149.12	152.45	161.67	160.55	151.3	157.49
198.95	191.83	199.77	191.71	201.21	203.39	202.56	178.18	202.87
235.35	230.55	243.74	239.85	235.51	232.26	220.51	197.84	224.31
129.73	133.66	133.7	126.32	129.98	109.86	124.32	115.75	117.88
137.59	141.82	138.8	140.16	137.21	147.36	149.01	135.98	150.33
276.27	259.84	271.22	279	277.16	251.26	269.99	244.47	260.71
171	193.3	168.95	173.94	172.13	168.35	166.91	142.69	172.23
206.05	198.84	201.83	212.29	206	208.17	196.66	183.54	209.72
106.14	131.68	114.26	106.41	107.05	127.12	132.55	114.87	136.03
134.58	148.84	135.99	139.06	133.83	133.52	135.54	126.2	128.47
91.325	74.242	97.138	87.571	92.737	96.17	108.64	85.124	97.456
158.22	181.69	160.86	163.79	158.28	162.47	152.25	141.73	160.81
172.14	166.6	175.92	172.21	172.76	181.49	161.2	156.61	172.45
122.68	107.39	118.6	117.28	123.18	120.24	130	112.21	126.5
190.52	189.18	181.89	188.47	190.81	188.59	193.88	174.36	189.49
290.72	278.72	292	294.31	291.19	283.62	293.71	246	290.01
179.25	178.07	177.97	171.69	180.43	192.25	191.22	160.88	195.77
225.96	243.19	230.3	230.72	228.07	223.54	217.8	202.17	219.63
159.82	153.38	165.56	154.6	160.83	176.92	169.1	142.3	188.74
278.36	281.66	272.22	287.76	279.07	278.09	270.9	244.33	265.88
178.87	169.65	195.54	173.67	180.55	188.07	186.79	157.37	191.45
130.52	155.86	136.35	128.11	130.44	134.79	145.33	107.78	135.25
289.58	276.15	283.4	288.55	289.63	289.07	285.18	245.94	259.82
239.17	243.42	242.12	239.91	239.34	223.17	236.44	202.19	213.65
202.66	203.51	205.08	206.24	204.18	197.81	215.1	191.2	211.29
364.01	286.8	355.13	363.46	366.01	361.39	352.08	302.2	351.41
233.81	234.93	244.3	231.59	234.92	212.55	252.03	203.65	226.57
209.48	174.34	211.38	207.64	210.62	198.85	202.64	185.1	203.25
294.37	244.27	299.7	290.51	294.75	289.38	305.24	260.52	294.89
267.27	273.05	266.18	272.44	268.46	257.13	272.35	243.2	268.28
201.12	173.45	199.12	196.93	201.64	190.83	204.67	160.8	186.09
132.5	141.76	141.3	128.81	135.45	129.69	143.91	118.5	138.41
175.19	148.68	178.08	168.11	175.88	179.26	184.47	150.24	184.4
161.94	146.7	167.82	161.88	162.73	157.57	149.11	128.44	156.48
337.17	342.81	346.81	337.73	336.73	330.55	350.21	299.12	341
176.55	184.73	182.89	175.77	176.16	165.26	179.32	159.63	192.05
237.2	236.87	239.08	242.75	238.11	237.24	241.48	208.73	237.86
201.56	174.92	203.39	207.91	201.73	201.64	209.75	197.55	208.54
214.19	218.18	223.08	218.52	214.86	209.69	217.28	193.62	225.18
260.15	238.4	269.05	263.53	260.55	254.54	267.98	223.05	269.78
175.77	186	172.42	178.17	176.29	178.14	166.98	151.1	171.1
226.91	212.51	221.34	227.86	227.81	226.97	227.19	196.95	226.52
378.12	345.01	377.24	378.62	379.48	378.07	384.56	320.03	385.85
186.26	170	183.25	183.8	186.36	177.97	190.4	163.76	200.84
130.07	140.69	132.9	130.64	131.77	133.44	138.98	112.53	140.92
94.789	83.111	102.02	92.378	95.455	99.247	102.48	72.868	98.909
97.021	97.802	96.327	93.722	98.357	123.28	123.67	100.17	127.43
94.009	103.71	97.659	92.379	94.5	92.463	105.81	92.507	101.68
143.59	135.91	152.34	141.31	143.94	149.29	139.54	130.41	146.47
195.55	196.57	194.09	190.9	196.52	177.83	184.63	155.22	176.87
132.37	115.41	135	131.21	135.43	136.5	137.54	123.51	136.74
205.11	194.31	210.02	211.64	206.41	191.45	209.42	182.34	200.1
213.1	246.15	220.7	217.51	213.99	199.9	222.41	195.67	212.4
125.11	136.56	125.15	129.07	124.85	123.49	124.33	107.64	142.22
119.11	104.12	127.35	110.45	119.98	105.27	109.69	103.63	115.28
208	212.21	203.08	210.48	207.25	220.84	214.19	197.45	224.63
160.33	215.28	158.98	164.89	162.27	174.73	176.75	152.63	190.67
243.55	240.36	245.05	248.28	243.49	236.63	250.82	201.48	244.67
182.39	204.01	188.73	183.81	183.13	179.61	174.76	163.13	168.94
140.13	145.62	143.95	136.79	140.6	122.46	135.83	124.22	127.23
387.8	377.45	390.7	389.74	389.75	394.18	397.45	350.69	397.73
115.01	178.52	118.81	117.62	113.44	115.12	114.76	101.77	139.6
198.61	159.22	204.46	192.88	199.22	176.59	195.77	166.89	200.47
395.64	387.55	404.51	395.04	398.66	415.65	410.26	356.83	413.9
181.15	150.49	178.34	178.56	181.31	161.58	175.08	155.4	172.79
135.4	137.77	143.35	134.49	136.39	130.99	133.96	110.85	121.47
162.71	168.8	169.08	163.05	164.09	161.51	148.42	143.67	155.97
252.5	239.57	260.51	248.56	255.99	246.61	251.47	219.88	258.16
79.527	114.7	77.982	77.332	81.693	98.779	99.593	89.441	103.73
88.989	81.062	92.827	84.979	89.93	95.666	111.17	74.837	82.046
118.24	101.71	116.51	115.03	118.83	117.98	122.51	106.22	107.41
173.25	188.28	177.81	172.23	173.51	168.93	169.09	161.2	183.65
81.491	80.505	84.788	79.048	83.894	90.609	96.823	78.818	92.311
130.18	121.62	129.63	127.49	128.8	126.66	145.12	112.62	137.09
226.19	239.73	235.49	227.88	227.55	225.45	248.5	205.28	228.2
84.368	78.976	86.798	80.861	86.222	86.109	101.1	77.854	89.504
166.83	191.04	161.54	173.06	165.88	173.83	176.58	148.51	194.32
149.94	138.97	156.35	143.78	150.74	166.26	163.14	136.47	155.46
87.253	67.874	84.919	87.719	87.322	95.389	90.406	69.586	91.125
187.15	186.33	184.54	186.88	187.44	184.5	181.31	168.88	193.14
150.24	149.64	156.11	148.46	152.62	170.2	174.42	146.26	161.76
196.45	161.82	191.22	198.71	196.55	181.07	207.05	156.31	198.24
210.27	207.04	208.08	213.07	209.75	228.99	219.39	205.03	233.68
238.94	226.99	242.39	238.71	240.16	233	241.49	219.75	234.02
136.76	152.99	138.14	141.98	136.04	137.21	139.8	130.56	142.36
80.218	74.405	87.54	77.305	82.678	81.291	95.555	76.998	86.401
100.59	105.5	102.88	98.24	100.45	107.43	117.59	106.06	117.33
117.47	102.75	118.69	115.38	118.02	105.28	112.53	98.544	113.48
223.74	197.75	221.29	231.28	224.65	219.27	225.48	197.38	226.22
154.35	139.54	160.62	153.77	155.13	154.75	151.27	133.63	149.38
123.78	160.03	124.66	122.12	123.67	126.78	145.59	122.65	147.71
214.82	221.39	214.23	221.85	217.15	208.44	222.71	190.01	202.58
160.14	123.44	163.86	159.32	161.1	156.04	158.25	139.62	155.7
105.81	71.785	120.78	98.317	105.71	112.74	103.42	91.574	95.758
106.03	153.99	108.59	109.81	107.15	110.39	124.34	110.4	128.79
96.646	93.188	100.91	91.041	97.73	107.21	101.33	81.9	98.005
96.304	101.69	97.854	96.62	96.171	90.136	99.605	89.159	95.066
117.8	107.1	121.02	116.08	118.35	114.1	121.85	101.14	108.38
81.761	112.72	85.241	81.355	84.015	94.474	98.427	84.687	95.216
131.85	129.18	132.26	133.02	133.27	138.01	133.65	108.68	120.54
173.99	168.28	171.61	179.88	176.73	186.32	184.95	162.59	193.11
207.01	227.52	210.72	214.74	206.52	214.61	230.39	190.47	229.79
241.33	238.49	248.83	245.77	241.48	230.69	243.64	202.9	246.79
93.245	74.552	97.393	92.509	94.323	93.331	111.93	82.293	87.13
186.52	151.26	187.11	190.53	185.94	180.92	178.05	156.98	185.46
110.75	97.596	112.21	110.17	110.47	100.49	117.51	95.737	107.45
125.32	155.37	132.95	124.3	125.33	120.57	128.09	102.9	125.24
375.59	387.01	376.98	380.01	375.62	367.71	372.89	331.07	366.41
189.32	175.34	180.6	193.48	188.71	186.45	182.63	162.38	184.41
88.45	90.489	91.431	86.538	89.961	84.972	99.594	81.937	90.737
104.06	114.13	103.13	104.39	102.8	102.67	106.81	98.56	110.26
143.07	141.82	144.72	142.39	143.85	140.77	140.14	116.68	131.91
392.79	377.24	391.31	399.38	392.83	412.31	410.2	357.33	401.55
162.18	143.4	167.32	157.85	163.73	168.25	160.03	148.1	174.51
148.34	121.91	155.44	148.35	147.11	140.43	153.83	134.77	149.09
93.752	74.78	94.45	92.147	93.913	99.559	109.47	81.55	82.8
97.688	87.558	100.41	93.254	98.647	106.34	107.39	85.818	96.48
110.08	112.42	118.35	110.43	110.46	130.26	132.83	116.96	139.36
216.67	204.48	206.43	219.22	216.82	208.18	216.39	176.12	228.41
185.9	181.56	183.92	188.08	186.56	182.79	186.97	161.15	181.47
96.229	118.21	96.19	93.262	97.876	121.93	123.63	99.716	124.68
229.12	206.96	229.62	238.97	230.19	223.94	228.73	201.8	233.72
142.19	198.54	151.09	142.72	141.98	139.36	172.09	141.3	162.95
107.65	160.23	107.76	108.59	108.34	111.96	130.54	116.56	135.96
225.74	255.27	228.52	237.32	226.78	224	227.1	205.07	220.71
257.49	219.06	259.54	257.34	258.9	264.37	265.84	222.82	247.13
128.68	115.1	129.13	126.89	131.4	128.55	125.36	114.45	128.5
247.25	246.45	241.75	248.69	248.33	238.36	244.33	218.21	233.36
148.97	155.37	157.51	146.37	150.2	139.01	150.79	120.44	139.5
158	151.91	154.83	157.89	157.89	136.33	157.35	127.86	149.18
116.78	110.16	118.26	113.18	116.26	100.74	119.1	105.66	105.78
96.627	82.635	98.846	96.55	97.634	94.784	111.85	84.882	91.15
222.76	233.46	223.59	232.33	223.35	210.91	227.01	187.37	241.57
128.83	162.73	138.72	131.31	129.82	131.2	137.26	101.81	128.38
216.55	197.88	220.59	215.46	216.52	210.07	215.39	182.79	199.17
203.88	195.35	198.94	205.34	204.96	209.29	197.78	186.38	204.81
103.1	121.26	102.7	103.66	102.48	96.099	106.91	90.316	97.393
171.76	177.15	166.22	171.91	173.38	173.2	181.44	138.68	154.78
195.27	216.01	214.56	197.27	197.29	194.46	218.04	161.2	224.44
111.8	113.68	116.06	114.14	112	113.44	111.02	93.441	107.53
142.53	116.78	134.49	145.17	143.84	139.82	134.35	106.67	134.68
178.97	175.6	166.22	181.36	179.31	173.32	165.55	137.76	145.2
119.49	127.75	125.3	112.35	120.6	131.98	125.24	109.65	122.18
264.07	281.69	266.66	270.75	266.44	263.16	249.13	222.31	259.36
147.58	140.8	147.7	150.8	146.74	144.79	166.72	144.19	164.59
123.1	115.91	125.6	119.34	122.8	122.15	124.67	104.34	120.54
100.17	90.136	106.14	96.253	101.08	99.193	114.85	89.656	108.67
143.9	133.24	142.63	147.32	143.42	149.21	158.95	141.36	153.27
311.59	355.06	320.48	313.12	311.87	303.88	324.23	278.6	303.02
106.88	91.315	115.81	103.08	106.81	99.617	116.09	97.155	103.97
123.05	183.04	128.81	129.82	122.68	120.23	120.49	99.07	135.31
202.3	204.92	195.36	206.59	201.71	188.91	210.83	162.36	203.27
66.43	56.745	75.533	59.545	68.677	90.858	87.158	66.317	84.669
128.06	118.83	131.45	130.99	127.36	136.7	145.63	139.46	140.34
205.37	200.97	201.14	209.24	205.21	210.13	200.64	182.64	206.6
247.54	218.21	256.18	246.09	247.41	241.6	245.49	210.55	243.71
163.28	162.31	166.26	161.49	164.15	156.46	171.24	140.57	163.91
235.38	218.22	241.94	234.48	236.62	234.87	235.22	201.18	225.76
257.95	258.17	255.77	264.52	257.91	261.97	257.68	224.46	259.78
370.79	338.91	371.72	374.86	369.34	375.34	382.93	332.99	375.27
113.3	109.72	122.07	106.21	115.26	125.95	128.79	120.07	133.6
112.27	115.01	110.83	105.62	113.53	124.41	122.96	114.93	127.13
211.07	222.14	210.49	214.18	211.65	212.21	204.82	192.58	213.89
168.53	171.64	170.8	172.67	168.62	180.41	181.89	167.79	186.47
136.82	139.72	136.7	137.06	136.32	155.21	141.12	139.93	156.31
183.19	125.97	198.59	171.58	185.25	184.83	171.02	162.12	180.08
179.84	198.03	177.08	181.89	179.03	165.75	186.03	145.78	181.57
169.65	160.25	172.58	171.47	170.34	180.91	182.38	166.46	184.79
163.41	161.19	171.47	163.6	162.94	168.34	157.28	154.62	178.1
344.32	311.66	336.09	348.53	343.72	330.68	345.88	305.29	344.06
209.18	208.63	211.7	216.65	209.19	199.13	226.68	184.69	221.75
382.63	392.21	381.02	385.98	381.59	366.32	376.98	332.92	379.65
242.32	256.89	238.1	252.27	242.85	232.9	254.03	215.87	252.71
287.34	284.22	288.54	293.19	287.97	275.18	290.49	257.75	287.06
177.88	190.18	183.8	179.23	178.37	171.45	174.55	153.94	184.34
255.46	210.42	249.72	257.07	255.32	248.15	252.67	233.8	251.69
315.71	341.55	311.09	318.82	317.25	301.48	316.18	280.9	312.32
181.28	153.13	181.1	176.48	182.28	193.36	193.84	156.8	175.75
185.34	192.35	198.82	181.31	185.08	184.2	182.08	166.86	196.05
172.21	172.01	174.06	168.86	172.54	170.26	178.04	157.58	182.26
311.73	280.61	309.9	309.58	311.77	304.16	322.33	272.53	308.81
315.02	303.45	324.44	310.53	316.96	306.94	325.32	267.45	314.3
217.47	216.08	212.92	216.43	217.28	233.3	231.22	192.36	211.24
277.53	271.71	277.69	277.89	278.61	263.61	273.06	241.12	281.65
321.44	324.71	323.73	329.79	323.2	297.35	326.03	275.77	296.73
231.31	234.78	236.11	237.19	232.24	217.39	234.93	194.6	232.76
128.94	131.43	129.01	125.94	128.81	121.68	137.71	112.85	125.81
287.86	270.95	279.15	293	288.91	263.39	285.76	246.22	274.57
209.4	234.17	209.23	221.19	211.04	205.44	215.19	188.97	206.61
213.59	212.34	207.52	215.8	213.1	216.14	224.95	192.3	235.66
205.93	233.79	210.59	204.68	206.81	213.9	214.47	194.53	216.07
315.07	331.05	316.12	324.11	315.87	295.81	312.25	277.02	289.06
352.86	354.68	355.72	355.76	353.66	319.31	346.79	297.68	331.49
312.8	303.27	318.9	316.73	314.51	293.43	302.71	277.7	294.71
271.71	270.97	264.37	274.51	272.61	257.17	274.67	239.03	244.69
304.47	284.18	308.17	306.12	305.27	308.28	308.88	266.57	310.92
328.39	338.02	332.86	334.53	330.54	306.19	337.98	285.61	327.99
314.94	307.67	315.97	315.44	315.04	303.77	330.96	273.61	306.86
214.54	208.09	210.76	215.49	214.98	204.76	217.22	184.74	219.22
296.8	285.87	293.1	303.34	297.98	292.78	308.74	269.2	295.46
313.35	323.87	320.77	307.7	313.97	315.63	325.26	274.51	318.26
339.73	338.63	344.28	341.72	341.19	327.61	343.73	296.02	334.52
218.45	167.89	216.48	216.41	219.18	221.21	210.19	188.12	214.26
150.93	148.78	152.05	145.17	150.03	157.76	156.12	133.47	156.56
241.69	246.69	246.35	243.93	241.53	232.88	232.96	201.8	234.11
294.62	253.63	293.75	294.65	295.01	285.98	306.15	253.1	279.97
261.11	267.99	268.43	266.7	262	251.65	252.14	225.16	257.06
145.31	146.63	157.96	139.29	145.87	156.98	154.11	129.74	140.65
278.75	309.78	279.14	283.86	279.48	276.08	290.22	246.8	290.56
260.22	262.44	251.38	264.33	258.93	233.14	257.67	217.42	238.31
301.07	294.58	306.29	305.75	301.41	292.22	298.66	266.6	299.77
193.41	183.66	195.28	191.4	193.54	182.96	204.24	176.37	185.4
255.82	236.42	262.34	259.35	256.78	245.15	263.32	223.23	249.25
368.82	327.8	365.91	368.67	370.24	359.39	373.53	323.72	360.39
318.7	308.92	304.28	324.12	319.67	297.37	312.33	268.03	278.47
360.02	377.65	358.99	367.79	359.45	345.29	356.57	317.47	340.1
284.64	282.39	290.3	290.91	285.97	269.79	278.65	241.48	279.83
302.56	282.63	295	310.53	304.09	282.79	301.67	258.55	281.7
367.88	369.93	370.11	369.95	369.15	388.94	368.81	325.65	371.85
184.93	184.06	191.62	178.77	186.14	188.91	190.83	166.75	182.19
386.46	343.01	383.86	386.35	385.74	390.68	397.73	349.28	395.29
274.18	270.29	282.27	264.4	275.29	278.52	294.43	247.39	289.27
209.03	195.26	211.04	207.85	210.03	195.57	213.96	190.41	207.65
176.16	181.34	185.53	175.13	177.84	178.79	195.03	161.21	192.44
274.08	297.93	277.08	279.93	274.43	258.69	273.46	241.73	264.16
225.69	215.35	229.95	227.85	225.46	230.96	243.36	210.72	246.37
204.16	229.87	214.8	209.29	205.83	183.78	207.31	185.97	211.84
273.75	274.49	273.47	276.9	272.67	262.27	289.34	244.71	272.07
255.12	263.65	258.75	252.63	256	245.91	263.87	228.08	258.31
302.22	301.2	298.26	306.49	303.59	280.81	303.16	266.35	285.14
234.5	266.16	229.74	237.22	234.62	228.98	244.95	207.05	240.9
283.48	270.08	290.38	275.21	285.43	288.3	297.33	251.87	287.41
382.35	382.95	386.19	385.61	382.99	402.65	379.12	339.66	394.45
152.32	186.97	155.61	151.59	154.65	175.37	180.95	153.04	170.66
404.79	402.54	417.99	408.05	405.77	423.12	426.65	375.22	433.4
367.02	360.78	365.38	366.75	367.84	365.77	358.61	333.95	357.17
150.22	129.35	158.5	148.62	151.51	146.8	157.01	132.35	151.25
131.93	133.87	138.83	126.7	134.14	131.88	137.86	114.06	126.11
222.15	203.79	213.39	226.27	222.65	210.42	221.95	182.25	228.67
191.73	183.4	200.83	187.19	193.61	209.16	207.13	186.64	213.29
200.26	195.63	198.75	200.74	199.95	197.3	203.42	170.48	213.34
154.22	164.29	155.25	153.18	156.08	162.58	163.38	155.58	168.77
196.39	199.93	207.22	192.17	196.75	194.28	187.5	169.75	190.45
356.8	350.42	362.86	358.86	357.53	354.43	360.25	321.99	364.62
320.82	305.68	333.15	319.03	323.39	322.62	324.39	268.48	311.15
341.74	244.96	345.79	337.32	343.21	351.82	340.26	291.74	335.11
309.43	272.28	314.88	302.64	309.5	302.81	319.94	270.77	324.3
307.84	311.2	303.35	314.52	309.45	280.4	305.3	257.47	301.43
352.02	348.24	358.77	352.56	352.29	354.31	360.35	319.48	365.06
364.31	308.18	360.04	362.44	364.16	362.97	367.57	318.67	374.19
313.19	245.97	322.03	310.13	313.48	319.02	322.57	274.86	311.58
294.77	282.15	309	295.91	295.92	301.14	283.88	261.27	302.58
243.79	247.12	252.38	248.24	243.66	235.97	249.71	203.12	250.23
172.1	170.76	180.02	168.88	172.09	171.15	172.23	162.23	185.94
238.92	223.44	243.29	235.47	243.07	239.15	243.7	213.73	239.92
245.95	247.79	246.28	249.11	246.39	233.19	241.97	209.09	232.4
392.63	377.25	396.16	392.28	392.73	382.93	389.67	351.61	386.88
183.63	183.44	184.37	176.66	183.82	207.16	194.61	166.63	187.17
255.28	267.11	251.37	263.66	255.22	251.18	257.86	221.11	253.34
153.18	159.7	158.52	151.62	155.62	166.65	158.08	147.39	161.49
160.91	119.1	165.18	154.24	162.33	162.54	158.97	149.26	174.1
290.01	252.02	298.6	290.67	290.38	280.27	295.19	251.33	280.81
189.78	213.27	192.86	192.73	192.23	197.32	185.14	170.96	180.78
202.05	182.21	209.59	198.39	202.74	197.04	196.84	174.81	190.71
326.83	326.51	349	323.54	332.08	332.86	343.21	309.47	347.66
316.69	311.06	307.47	320.01	318.46	301.6	325.36	282.1	307.02
301.21	233.31	304.2	297.28	301.43	295.55	312.05	264.68	303.9
293.73	241.07	296.78	302.56	293.89	284.21	290.06	249.5	276.79
217.64	209.02	221.69	219.47	218.4	221.87	222.32	202.7	224.98
289.82	297.8	291.4	294.32	289.49	274.12	304.39	259.52	287.52
326.59	315.19	322.84	329.45	327.29	326.74	320.77	285.71	316.01
330.47	329.06	330.72	333.92	331.76	298.88	321.45	273.61	307.48
436.65	428.5	439.35	445.81	433.57	437.78	434.74	386.89	443.17
273.85	283.59	286.16	277.42	275.45	281.42	262.61	239.29	278.15
249.27	263.48	246.05	252.22	249.49	238.7	242.94	224.18	237.39
302.7	312.34	307.43	303.33	303.04	293.74	312.86	259.34	299.84
315.82	321.37	314.16	322.59	316.44	307.23	325.76	287.78	307.93
144.38	122.38	143.22	142.4	144.39	149.16	141.43	128.32	131.64
189.47	180.82	193.81	191.69	190.45	190.23	185.78	171.92	187.17
167.26	150.11	172.11	160.8	167.76	180.81	170.48	148.39	172.97
204.69	187.82	196.98	198.81	204.68	215.44	203.81	176.08	193
334.05	311.39	336.04	339.98	336.71	300.72	331.75	276.96	324.99
282.55	291.86	277.83	289.45	283.77	269.02	278.15	243.03	276.19
363.83	367.35	365.22	366.37	363.31	366.77	370.76	331.99	379.15
260.66	285.86	257.1	260	261.32	245.61	251.92	221.5	263.74
277.64	253.8	275.99	272.7	277.63	281.18	291.12	254.58	290.04
348.44	332.63	352.21	347.85	348.69	348.24	345.66	305.28	342.98
148.23	155.86	159.78	141.36	147.61	146.89	159.02	134.19	152.93
142.69	113.86	140.51	140.8	141.43	150.08	139.19	129.58	134.82
151.58	152.39	151.43	142.48	151.43	164.77	157.87	137.98	157.5
308.49	298.03	316.45	309.72	310.46	303.62	301.6	265.19	309.67
139.88	115.66	139.54	138.2	138.96	144.95	136.11	125.51	129.87
333.13	261.3	339.2	324.83	333.12	326.98	326.79	290.06	316.09
212.07	198.36	210.19	206.28	213.66	197.56	208.13	168.64	192.91
308.76	322.15	311.92	308.88	310.02	309.24	307.62	276.94	311.72
326.28	324.87	331.84	322.69	327.6	322.52	340.42	298.95	331.23
266.98	277.34	271.79	256.25	267.49	246.16	266.45	226.31	278.9
450.31	452.46	442.16	459.53	447.73	428.96	452.28	393.19	440.94
318.77	380.96	335.38	317.58	322.46	333.6	336.53	298.04	345.91
162.77	196.43	161.69	163.56	163.96	167.28	172.31	153.21	166.08
330.36	326.14	325.83	334.51	330.12	301.38	329.54	281.73	321.66
438.63	434.25	448.42	442.75	440.2	450.71	446.4	386.66	448.01
268.09	264.66	262.39	269.51	268.7	271.3	276.97	228.64	257.08
248.02	232.04	245.2	241.73	249.08	234.79	239.68	217.47	242.55
396.12	362.03	394.97	400.82	394.41	398.5	399.58	352.63	405.3
252.71	230.4	254.01	251.69	254.23	251.84	257.93	219.8	239.18
206.64	155.63	218.99	194.33	208.14	192.4	196.44	179.23	205.41
223.69	223.51	226.08	222.97	225.02	212.73	222.25	205.83	220.67
434.99	433.86	439.38	444.22	432.16	439.04	435.5	389.33	444.42
311.27	298.32	306.36	316.85	312.9	309.24	323.64	275.17	311.87
198.19	241.01	204.32	190.89	199.04	202.14	208.83	165.66	195.84
309.8	333.69	302.39	316.38	311.11	308.6	317.43	273.26	299.8
352.82	346.54	351.27	356.06	354.01	345.21	358.67	314.15	348.26
358.83	389.4	350.63	361.01	358.81	350.5	363.45	319.4	354.02
322.47	302.78	325.7	331	321.62	307.23	331.01	285.66	326.83
439.06	433.75	437.41	444.26	438.26	444.29	452.37	401.93	445.72
293.46	277.72	294.3	292.46	294.78	285.2	290.94	257.47	291.42
394.62	400.34	398.56	392.03	394.68	404.6	412.43	358.94	419.84
186.25	158.09	190.01	170.37	187.25	198.68	192.19	174.93	206.52
299.98	306.01	295.81	308.62	300.91	294.91	293.51	262.55	289.59
340.76	338.55	345.94	341.52	343.53	348.13	350.88	309.99	347.06
241.08	252.66	248.16	237.32	243.41	230.65	237.73	222.05	237.79
260.57	198.1	272.2	255.77	262.16	256.94	260.58	233.52	249.41
170.34	180.24	171.93	169.96	170.96	178.08	164.13	157.82	181.51
389.08	399.19	383.01	395.97	387.89	389.4	394.7	348.65	408.54
363.49	348.84	361.54	365.22	363.37	376.32	360.46	328.54	372.92
363.89	376.58	364.79	367.04	362.5	355.3	369.95	324	367.65
391.43	386.63	387.46	396.9	388.88	380.14	378.95	353.29	392.08
400.84	409.39	410.88	405.07	402.48	404.26	430.63	356.5	422.77
257.9	258.12	264.37	262.29	258.14	249.18	261.63	222.43	262.96
255.22	246.36	261.19	250.28	256.1	251.93	261.68	221.2	266.65
315.4	346.64	329.15	315.46	316.01	315.46	313.79	279.55	317.2
261.95	248.28	272.08	262.53	263.19	266.68	258.72	233.57	266.95
243.68	241.63	250.16	251.06	245.22	248.59	243.24	210.76	245.86
199.21	184.91	207.62	195.87	200.37	197.14	196.49	178.03	196.96
194.83	208.23	195.28	192.23	195.18	194.92	198.28	177.82	194.79
258.25	268.38	260.71	266.73	259.23	237.67	249.73	215.25	243.13
221.01	212.23	237.43	216.97	221.65	218.82	217.31	191.37	207.34
222.5	212.39	229.78	222.58	222.07	203.32	219.66	189.12	201.82
168.06	175.77	170.21	167.86	169.33	166.81	153.51	149.99	167.3
446.83	452.78	448.07	451.56	446.85	454.94	455.45	409.53	455.46
302.85	258.91	294.85	295.47	302.97	299.49	281.13	244.53	274.41
426.81	406.85	432.72	431.24	427.18	428.68	434.12	388.05	433.85
242.76	235.01	234.46	241.01	242.84	243.88	240.71	221.76	234.1
175.43	172.35	179.21	178.27	175.53	167.37	166.98	151.9	171.05
184.03	195.15	185.07	186.04	184.38	185.14	175.84	164.03	191.88
361.53	340.76	368.44	366.78	361.44	350.56	347.82	316.15	346.38
369.91	455.12	368.85	376.59	370.42	359.84	381.9	339.76	380.96
387	383.81	390.72	391.57	387.32	392.87	379.46	341.93	385.65
339.65	313.31	359.35	333.95	342.49	325.29	329.09	292.72	334.53
418.72	443.69	418.1	417.49	419.02	421.21	429.89	374.76	435.33
209.06	213.48	206.27	208.73	210.53	204.17	208.38	185.09	208.5
273.97	298.45	281.16	267.4	275.05	271.62	276.25	247.19	271.34
349.65	355.7	350.41	353.89	349.61	345.93	353.96	312.11	348.96
341.56	358.99	337.2	344.85	342.47	343.5	348.4	313.54	354.09
349.62	396.29	364.59	358.51	353.59	366.79	358.33	325.74	350.27
365.15	368.28	367.72	369.67	365.84	352.42	358.79	318.05	360.51
283.95	238.34	290.35	283.37	284.8	283.61	293.13	249.86	280.57
263.55	198.3	275.67	261.67	264.99	257.91	275.43	253	258.59
269.44	263.57	268.51	273.46	269.29	249.27	266.48	219.58	268.89
261.57	248.8	264.4	269.18	263.34	243.99	252.81	226.65	241.65
195.69	189.84	218.71	187.58	195.72	207.03	195.36	171.67	199.02
390.78	360.87	407.18	397.15	393.63	402.72	437.55	360.35	423.6
378.36	374.02	377.6	381.96	380.19	372.85	384.7	328.11	375.57
327.78	313.42	324.53	332.28	329.1	319.61	338.03	290	330.86
363.41	343.26	370.92	369.33	363.25	350.57	350.35	320.18	353.56
368.18	394.98	370.05	367.65	370.87	346.85	358.53	329.66	372.43
168.96	167.74	165.95	171.46	168.94	163.74	164.38	148.62	158.68
169.52	165.68	171.4	171.16	169.17	165.81	169.24	151.28	167.31
398.62	424.12	404.86	401.46	399.27	409.65	408.45	365.7	411.55
208.2	205.47	198.84	215.06	208.7	188.75	198.77	195.92	200.44
111.4	100.22	111.13	108.09	111.54	99.352	103.03	94.986	118.64
390.94	399.52	395.07	394.5	390.44	398.68	404.58	349.43	395.26
362.3	346.69	356.88	364.76	364.31	360.37	359.65	308.31	358.78
425.17	416.27	427.1	428.52	423.95	416.98	428.99	383.18	440.58
356.15	376.07	369.37	347.74	356.82	363.71	354.9	318.05	349.58
382.98	372.46	382.62	385.31	384.71	388.62	417.67	351.6	397.08
349.6	341.99	355.02	353.89	349.21	338.35	352.06	311.8	355.19
347.02	365.85	354.31	346.04	348.46	351.99	348.87	312.49	360.91
379.95	373.4	379.37	384.68	378.2	385.42	389.41	340.06	384.96
398.75	385.63	405.61	398.63	399.46	398.67	394.62	344.41	364.31
365.63	370.37	367.59	367.95	365.56	331.59	354.79	309.5	344.23
346.45	351.97	352.97	346.99	347.06	343.32	353.25	310.16	358.38
407.54	410.83	420.3	409.39	405.48	412.72	402.37	369.23	420.09
230.14	218.14	221.42	231.1	230.48	225.24	227.24	192.86	214.58
373.91	352.35	375.37	373.27	375	369.7	365.83	339.92	371.32
382.11	389.89	378.6	385.08	382.11	375.37	371.31	342.56	371.36
334.9	339.29	338.58	340.5	333.46	328.42	344.74	303.79	346.84
396.39	422.73	396.45	401.02	395.96	363.73	391.53	350.77	380.82
333.14	326.44	327.03	335.89	334.96	327.79	344.15	295.05	343.97
464.07	477.05	461.23	468.27	463.84	470.84	461.5	419.24	478.34
380.34	384.75	380.29	380.16	379.86	383.05	387.49	334.7	378.38
356.56	361.12	362.06	356.01	357.24	360.01	357.67	316.43	361.4
324.62	321.1	325.59	330.49	327.74	283.7	322.79	262.35	312.05
380.17	399.98	383.77	383.17	380.26	400.42	390.86	347.08	396.29
181.93	219.82	194.94	170.79	184.02	184.52	168.96	162.04	179.12
190.28	154.97	192.95	188.22	190.62	203.91	205.59	164.96	191.8
166.94	171.72	169.3	164.05	167.24	161.27	165.4	157.6	177.03
157.08	191.78	162.7	155.91	158.31	165.18	162.96	152.27	161.96
263.05	259.75	254.86	266.18	263.85	242.1	262.66	220.38	248.06
273.8	249.68	261.93	280.92	273.66	243.65	268.14	225.32	249.94
169.33	184.29	172.87	170.93	170.41	179.88	187.65	157.87	180.45
182.11	226.18	187.34	178.55	183.28	189.71	186.54	153.29	184.4
408.32	416.09	411.92	412.19	407.02	419.02	411.16	370.44	422.62
394.5	357.62	396.58	399.1	392.44	398.23	400.68	355.32	413.09
335.42	284.43	334.1	335.27	335.3	317.61	347.95	293.87	330.49
383.27	368.19	387.57	386.16	384.39	395.64	399.84	345.44	385.52
459.17	438.65	458.48	465.55	460.2	456.23	461.58	408.46	465.85
425.7	453.94	426.72	433.04	425.31	426.17	434.23	385.5	440.71
425.93	440.58	433.44	426.23	427.8	435.4	432.35	397.25	448.68
176.65	164.36	173.53	176.02	178.23	174.09	173.44	159.61	189.09
323.18	288.14	324.92	322.65	323.41	308.02	319.14	287.74	321.93
303.21	303.09	301.58	307.28	304.9	295.2	299.26	266.5	298.2
325.82	329.76	327.94	333.5	326.23	324.73	328.29	292.27	325.4
330.97	334.92	335.41	334.91	331.05	341.2	331.12	303.19	331.22
245.82	240.17	247.73	249.56	246.53	217.95	240.31	219.28	226.5
362.34	367.71	371.32	358.67	364.21	364.32	354.09	321.11	374.44
182.94	170.78	190.41	177.75	185.87	198.01	206.3	182.91	201.01
200.75	202.28	216.4	195.72	202.05	206.8	212.23	194.02	215.37
422.66	420.79	433.15	424.4	423.61	423.77	419.89	380.25	436.31
363.29	372.73	368.93	361.53	364.86	383.34	381.37	330.62	373.8
182.88	130.76	184.27	179.24	184.15	194.25	194.42	157.16	174.87
208.16	193.22	209.05	209.25	207.76	216.27	216.4	193.49	217.69
212.88	199.6	215.81	215	212.26	217.46	229.4	196.76	218.6
195.77	172.33	201.57	195.22	196.97	194.16	192.45	184	198.4
409.29	402.66	419.16	404.45	410.34	416.36	425.12	373.37	432.43
352.53	363.27	348.5	359.89	350.44	334.89	360.97	318.26	353.36
316.96	303.28	314.2	315.59	318.99	325.67	340.08	282.9	334.36
307.54	326.26	313.9	304.27	310.86	323.96	330.42	277.73	332.64
310.81	302.77	319.74	300.94	317.55	332.63	334.64	286.41	339.63
274.35	182.7	284.59	266.27	275.81	256.38	269.74	224.37	248.64
195.84	195.51	206.32	185.93	196.78	203.46	185.35	173.56	198.03
387.04	357.01	379.78	390.51	387.88	363.27	406.61	350.48	366.17
391.34	386.53	392.69	386.55	393.51	402.75	413.47	361.05	399.2
379.51	372.04	375.7	378.4	381.08	370.95	397.39	332.77	387.43
437.53	415.52	431.99	441.34	436.86	427.42	447.35	393.8	438.11
190.61	181.89	185.78	193.72	190.41	185.98	194.76	173.73	189.38
176.74	174.95	170.36	179.86	177.77	169.21	161.1	147.79	168.46
170.15	151.14	176.01	171.42	171.13	133.3	162.79	146.29	147.58
285.15	277.79	286.67	282.91	284.79	268.64	280.92	249.35	298.56
249.52	187.21	264.04	238.64	251.88	244.02	228.94	213.55	246.07
289.32	272.3	285.36	291.94	289.35	259.46	280.05	233.88	275.76
206.48	184.53	203.09	201.68	207.7	185.94	196.67	165.96	194.73
145.69	127.95	149.74	146.31	147.72	159.76	158.81	141.27	146.6
155.78	149.9	159.86	152.53	157.12	161.23	160.13	155.1	164.19
232.05	233.91	223.12	232.06	232.13	236.89	228.42	214.61	231.05
167.75	169.49	172.76	169.64	168.63	173.83	179.47	154.06	172.16
236.66	250.4	239.78	239.95	237.21	227.23	230.7	200.43	223.51
150.65	167.85	153.97	149.4	152.6	161.48	159.84	151.95	159.26
387.41	376.34	389.02	393.08	386.71	392.83	384.95	344.82	390.08
360	356.58	362.55	359.83	359.11	364.23	360.92	315.77	360.6
353.08	343.02	360.32	355.48	352.5	342.5	359.77	310.87	345.89
387.64	368.03	398.34	384.19	387.67	397.84	400.83	348.13	403.2
369.78	382.13	366	375.68	371.04	369.95	367.67	314.14	369.43
402.55	406.53	410.91	405.73	401.43	401.63	405.07	360.9	403.75
334.63	358.22	341.14	336.36	335.97	328.85	336.7	283.05	319.45
354.47	373.87	344.56	359.96	354.04	354.12	343.89	312.17	335.83
331.44	319.88	327.92	334.17	331.18	304.33	337.47	283.84	319.62
361.99	343.72	363.47	366.19	360.84	361.79	370.86	322.36	358.55
221.29	222.15	228.88	224.66	223.44	209.99	234.31	189.41	225.14
290.75	285.33	296.08	301.22	291.94	271.13	282.31	251.77	283.14
302.87	276.1	299.41	305.73	302.55	288.33	302.02	266.12	293.14
324.92	299.94	331.81	323.02	325.17	319.93	334.26	293.42	334.01
334.99	329.16	337.59	342.45	336.03	322.64	344.85	299.94	326.88
203.97	175.19	215.48	195.37	203.96	204.97	207.07	183.04	209.64
218.75	248.68	220.19	219.46	218.81	216.75	229.19	197.02	225.73
146.75	129.88	150.18	137.71	148.99	149.78	152.25	133.89	155.05
288.55	274.46	298.31	286.88	289.4	297.41	300.35	255.92	296.83
177.86	136.88	186.38	172.75	178.34	169.69	177.13	153.14	173.94
157.58	136.49	163.46	153.12	159.29	171.3	163.91	151.05	164.18
197.2	196.07	205.58	190.17	197.17	208.37	206.52	166.15	204.31
174.59	152.88	174.36	167.44	175.5	175.92	173.86	152.45	174.67
227.85	244.69	238.97	224.09	229.06	226.33	237.46	210.24	245.98
187.38	221.21	193.2	185.66	187.99	186.84	189.96	165.77	193.59
369.29	433.69	372.95	372.29	371.72	359.46	374.39	336.27	363.64
368.8	366.4	374.4	366.83	370.33	375.56	379.09	333.41	379.56
401.42	396.45	404.95	404.05	402.26	412.42	413.18	370.48	417.37
236.95	204.5	245.12	230.66	237.42	233.26	241.57	211.74	256.69
401.53	425.48	396.59	407.27	400.96	366	394.02	354.86	384.47
441.7	442.87	443.22	447.89	440.79	442.57	460.72	402.56	455.54
404.17	404.07	405.76	411.79	404.37	431.26	429.21	371.43	430.4
392.82	421.45	397.69	398.3	390.84	390.72	395.73	347.7	391.66
389.78	377.12	398.89	389.85	390.32	393.52	402.27	347.28	392.32
320.11	288.41	317.66	310.58	321.94	327.75	313.18	294.85	335.38
332.75	347.89	337.03	335.21	334.54	321.11	337.77	293.67	332.9
213.01	205.1	203.65	217.15	213.35	212.3	218.76	188.83	215.24
143.43	148.38	152.62	138.73	142.42	138.52	145.57	123.17	140.82
205.6	201.67	199.11	208.46	206.53	209.52	210.06	178.53	208.09
187.5	182.53	185.18	191.26	187.53	192.36	187.28	166.07	190.3
190.18	195.89	190.9	192.62	190.68	201.37	193.47	176.88	211.66
380.94	373.79	377.3	385.76	382.2	384.86	396.79	349.33	383.45
408.14	368.1	402.76	414.01	405.48	394.36	412.52	364.48	412.66
407.72	375.91	406.62	415.3	407.64	393.73	418.95	371.06	400.74
399.37	365.47	394.02	402.11	400.8	384.94	379.07	340.44	387.5
276.46	274.02	273.42	277.91	276.54	259.42	264.13	234	269.88
423.15	420.24	423.29	427.04	424.37	441.95	445.68	384.44	442.17
341.37	338.42	344.31	340.66	342.39	335.07	336.69	300.26	340.16
424.26	406.82	423.7	427.56	422.68	421.47	431.21	383.93	441.59
389.29	397.89	387.71	390.67	387.9	386.88	392.44	347.02	391.17
379.69	407.05	386.82	377.77	380.93	382.42	378.48	342.97	381.11
412.93	475.41	414	420.29	413.47	385.75	409.2	370.2	417.53
322.33	302.43	332.69	321.5	323.91	327.9	325.91	293.25	332.09
370.31	353.5	367.43	374.73	370.71	361.92	375.04	336.26	371.16
313.06	317.44	321.16	315.93	313.21	315.93	315.44	278.52	319.82
365.54	382.65	364.48	365.91	365.47	373.21	381.19	327.74	381.81
357.46	363.88	363.81	355.84	359.43	369.48	367.06	326.23	378.96
331.44	341.64	326.78	333.12	332.8	316.34	333.15	292.53	332.45
328.85	313.35	326	329.42	329.82	316.91	333.95	295.01	325.65
398.56	404.07	410.06	403.09	397.78	423.25	419.85	363.86	425.04
371.83	383.18	372.17	369.74	374.33	395.84	399.7	344.61	394.53
376.27	385.6	378.87	376.98	377.61	393.12	393.76	347.19	396.35
329.65	301.46	340.44	321.43	330.94	323.54	320.69	285.04	340.32
381.73	365.6	388.31	380.24	382.19	367.55	368.82	340.66	382.88
342.28	317.22	352.29	343.92	341.83	328.72	350.64	296.96	340.04
323.65	318.96	327.75	308.86	324.59	330.17	338.1	280.76	350.28
305.06	321.35	311.05	301.93	305.32	293.95	307.89	278.07	309.33
345.99	337.27	339.55	346.5	345.37	318.74	343.26	306.67	350.94
268.02	283.53	266.58	255.61	269.96	260.41	259.57	232.02	278.27
237.73	245.9	240.54	231.54	239.59	244.88	213.28	194.67	216.1
414.18	440.07	414.14	421.85	415.2	421.66	422.4	379.52	423.12
201.48	185.32	211.43	195.16	202.09	198.41	198.64	179.35	201.23
379.09	385.23	397.62	379.81	379.56	373.49	404.51	319.14	398.42
304.48	299.69	306.53	302.66	304.17	292.93	308.19	275.09	306.19
247.94	223.96	248.4	243.56	248.34	246.86	258.23	222.81	259.41
336.02	306.79	357.4	329.17	335.54	327.6	359.02	294.35	361.78
299.05	259.07	280.69	294.96	299	275.45	283.5	242.51	302.32
256.45	205.93	253.83	259.05	256.54	250	257.97	218.41	247.71
208.55	202.41	211.33	212.61	209.23	209.84	207.65	185.07	209.45
251.4	266.9	249.89	253.84	251.99	239.79	255.38	231.25	248.33
263.21	289.18	270.43	258.97	263.9	267.61	281.77	240.37	281.54
264.88	269.41	263.67	265.67	264.93	252.42	266.92	226.05	240.57
337.22	331.17	340.04	342.12	338.77	321.01	343.16	293.27	322.36
327.58	359.28	337.14	330.78	326.86	323.33	342.24	291.92	325.9
365.16	339.72	367.18	366.09	365.12	366.22	372.02	336.54	375.31
353.35	310.65	343.07	366.43	353.88	314.17	344.64	301.07	324.69
189.03	204.35	194.06	187.11	189.65	188.19	191.25	167.41	195.21
231.92	187.13	237.52	230.64	232.29	225.11	231.74	202.11	220.59
239.65	220.19	239.16	238.36	240.33	234.06	247.63	203.42	237.95
255.14	254.63	247.38	256.73	255.67	243.58	257.15	217.84	258.28
316.08	307.22	316.42	319.99	315.92	292.06	311.68	272.04	304.09
186.28	160.49	191.72	176.34	187.33	192.65	195.03	158.64	204.44
290.31	275.66	289.12	290.68	291	267.38	275.56	243.61	276.88
382.67	385.33	387.9	385.1	383.62	380.91	402.99	353.74	395.64
454.39	426.81	456.27	457.37	454.8	459.69	466.76	400.23	466.59
450.09	432.24	455.66	453.92	452.62	449.41	493.87	417.3	462.71
381.76	374.64	380.53	386.2	383.81	389.37	409.08	350.32	383.08
406.5	378.82	409.8	410.89	404.38	405.24	410.64	364.57	415.98
402.4	377.4	406.41	402.01	401.72	393.81	408.3	354.42	417.56
371.99	372.08	369.85	369.22	372.99	376.12	374.18	335.87	374.49
370.51	399.73	371.14	369.39	372.37	391.26	392.71	338.43	385.39
481.27	478.8	475.15	491.53	478.01	486.6	475.52	439.46	479.9
348.38	375.94	356.31	350.51	349.22	345.12	349.53	313.13	362.22
273.47	273.26	279.58	275.22	274.65	275.79	266.35	247.16	277.8
285.11	286.75	284.06	292.77	285.92	261.8	283.37	248.34	288.86
307.58	286.77	318.37	305.64	307.6	282.88	292.57	250.4	293.2
307.88	290.41	298.74	311.51	307.86	278.61	303.21	256.45	291.79
362.52	376.09	373.02	366.6	362.16	377.02	370.66	328.82	369.42
359.21	351.67	359.62	362.59	359.93	345.28	358.64	323.31	366.28
325.47	317.18	328.14	329.01	324.99	309.52	321.66	273.21	316.23
323.08	307.31	319.49	325.04	322.71	301.2	319.43	266.88	312.01
415.55	388.29	417.84	417.46	417.18	415.68	418.58	363.16	414.87
392.75	375.53	402.54	393.58	394.38	403.23	421.7	365.31	416.31
404.92	383.45	407.84	407.11	405.46	404.57	408.36	354.21	410.98
431.04	447.54	429.96	438.2	429.03	435.18	434.25	387.52	439.33
404.54	373.48	397.46	408.87	406.98	389	411.08	358.06	400.28
469.97	469.19	470.05	478.26	468.43	477.49	468.07	427.25	467.15
399.47	402.25	400.37	405.98	398.9	394.33	409.97	360.06	399.07
410.23	420.49	416.38	412.44	408.2	403.28	408.12	366	413.33
425.41	414.04	438.38	423.43	426.52	422.33	441.94	390.24	445.39
444.73	447.69	447.49	446.65	445.45	440.44	456.72	403.28	447.69
369.96	397.5	369.1	376.37	367.98	356.12	375.99	336.53	376.52
255.47	228.68	258.39	250.78	255.9	256.45	262.37	225.05	263.98
371.41	395.19	372.5	379.41	370.5	355.96	367.12	335.5	366.58
347.33	323.33	364.43	340.37	346.5	357.1	360.7	324.88	360.57
419.26	435.46	410.95	427.71	420.48	414.68	441.44	369.65	417.88
430.71	438.89	443.28	430.67	434.72	440.58	469.55	412.04	447.32
304.19	286.42	306.76	295.18	304.79	299.53	307.16	277.07	311.95
323.19	300.68	342.24	314.18	326.37	302.93	321.44	281.34	320.54
210.05	136.4	217.61	202.58	210.52	207.94	216.47	171.27	190.77
381.48	368.9	380.9	380.48	384.56	386.76	398.04	345.8	391.35
395.62	373.44	404.9	395.27	397.48	410.34	414.87	356.3	406.83
410.43	424.94	408.59	416.37	408.22	397.59	414.94	367.52	412.09
398.56	387.18	395.78	402.48	395.75	395.74	394.41	362.04	395.93
219.31	221.83	225.59	219.76	220.39	219.22	233.12	207.99	234.33
225.25	209.7	227.41	222.13	225.31	227.23	228.17	202.18	245.61
393.83	355.37	387.1	389.52	396	388.95	401.28	335.08	405.73
304.66	288.66	293.08	304.14	305.02	288.8	292.84	254.62	303.32
291.26	261.04	290.55	289.98	292.19	284.28	288.63	252.09	296.78
307.89	318.52	316.06	299.14	309.9	323.49	306.98	278.85	326.12
354.71	362.6	352.77	350.75	354.96	326.4	360.62	322.39	374.79
303.32	288.88	313.32	297.27	304.52	307.79	308.9	273.87	313.28
289.3	285.9	287.45	288.36	288.15	274.27	285.67	253.03	297.87
327.76	333.32	328.05	327.43	327.29	311.66	330.98	293.22	331.03
427.86	426.93	429.03	433.28	428.97	422.49	447.24	399.08	432.21
467.44	478.47	462.69	473.98	468.59	476.25	500.38	435.53	481.04
366.96	351.12	358.31	362.57	369.02	344.79	362.37	321.4	353.2
304.88	280.02	301.64	298.22	307.05	287.56	294.87	265.01	284.31
408.55	464.08	407.62	417.8	408.9	398.7	410.27	370.12	417.87
450.98	422.36	441.01	456.02	452.1	440.91	459.46	404.94	449.51
387.25	393.49	381.01	393.32	388.11	378.79	396.38	348.32	401.56
364.14	334.14	362.52	356.51	364.68	387.15	397.75	344.42	379.72
421.94	406.09	424.61	427.54	421.63	432.17	439.2	389.73	445.68
387.47	359.87	392.48	389.91	388.39	394.59	419.19	351.23	406.26
376.98	394.83	370.78	381.37	376.9	369.67	404.08	349.34	394.67
455.48	486.73	453.41	463.06	456.28	452.97	472.66	421.17	471.96
374.07	386.24	375.29	377.71	378.21	391.41	435.79	351.55	404.35
451.65	435.54	450.07	458.99	451.23	465.51	454.5	402.45	455.63
474.38	457.06	470.34	486.21	471.5	477.5	467.61	419.7	470.07
370.76	390.03	373.96	371.79	370.68	371.82	388.25	347.73	391.36
396.82	388.46	406.59	397.52	396.72	393.79	407.21	349.9	392.54
421.8	418.52	424.51	428.41	421.52	433.74	429.33	383.98	429.37
407.11	403.51	407.23	410.53	405.33	398.82	410.31	360.92	404.76
386.37	375.07	390.99	386.12	387.56	400.08	401.44	351.51	399.89
371.94	349.63	374.24	369.01	373.92	390.12	396.69	340.18	389.04
388.54	376.61	388.65	387.52	390.61	391.39	402.08	347.67	396.69
364.3	383.17	371.76	367.71	364.97	373.93	371.94	331.49	383.38
368.02	357.4	369.28	368.69	366.26	369.45	374.85	325.4	381.01
368.45	380	366.53	372.05	369.68	364.84	374.86	334.75	384.06
411.01	410.88	421.46	411.29	413	420.23	425.69	366.72	421.62
467.27	499.89	469.3	475.66	467.74	477.62	478.62	420.9	477.46
422.21	453.01	444.58	419.24	423.71	442.86	450.31	386.78	442.01
390.98	397.27	390.2	402.07	391.7	369.84	385.34	353.61	381.5
426.25	430.27	428.94	433.91	426.99	393.24	422.03	379.16	420.74
404.95	371.28	395.32	405.33	406.78	376.22	401.16	358.74	389.61
296.99	296.72	307.79	294.63	296.56	292.57	305.24	268.86	295.48
385.35	394.51	377.51	389.79	385.16	377.48	408.32	353.34	399.42
398.78	404.87	404.32	397.52	400.38	398.27	406.41	352.23	408.5
423.71	394.58	425.25	429.71	425.29	419.67	432.61	371.15	427.09
390.27	393.91	391.75	392.33	390.37	394.21	415.79	353.87	401.93
385.57	387.65	391.77	388.77	386.56	395.27	412.31	352.4	387.35
435.05	450.4	435.01	439.09	434.96	444.67	453.79	402.41	450.76
421.43	428.08	433.38	423.82	421.72	427.21	435.61	385.67	439.71
418.97	420.4	426.93	427.85	420.06	419.23	450.64	377.69	440.08
320.02	317.42	321.27	323.55	319.78	297.51	318.06	270.47	313.12
445.87	424.8	439.82	450.81	447.16	438.81	463.06	389.11	449.75
350.79	363.17	357.28	351.18	351.22	353.05	379.64	335.53	374.88
438.17	461.69	445.66	437.4	437.6	446.24	439.22	399.26	453.5
436.22	437.35	445.5	434.46	438.08	436.45	440.7	395.48	453.26
417.54	427.8	417.33	415.48	420.03	422.53	407.38	374.11	435.1
447.52	443.38	446.52	452.18	448.47	445.84	463.83	391.18	455.04
471.19	455.76	471.91	481.3	469.98	471.06	477.43	418.38	471.76
415.2	387.65	419.77	413.03	416.6	420.25	404.85	370.5	424.41
402.75	389.16	415.82	395.01	403.95	393.98	421.26	355.09	415.95
385.85	348.7	408.66	380.95	387.03	386.12	397.13	348.02	402.76
461.83	479.16	456.65	472.5	461.86	442.69	478.01	416.8	464.76
380.96	365.79	379.59	381.05	383.35	370.86	365.22	333.28	383.29
413.67	419.07	416.21	415.82	414.09	426.6	423.32	365.88	424.41
414.04	409.93	412.69	414.98	416.19	414.19	425.32	358.43	420.29
446.48	469.29	456.25	451.33	448.07	454	456	397.73	452.84
431.92	428.08	438.09	436.99	433.2	436.96	463.58	418.29	454.23
345.04	404.78	350.01	345.19	348.17	345.73	362.14	317.44	362.57
261.22	188.27	266.92	255.19	262.32	241.59	245.05	221.13	249.17
406.81	403.77	407.05	415.29	406.7	398.55	416.29	372.22	407.4
342.35	326.48	346.84	338.65	342.98	336.89	364.29	306.82	345.99
320.97	317.71	327.77	323	322.78	318.28	317.01	281.89	315
386.74	368.3	380.88	388.63	388.46	367.71	388.15	335.5	374.55
255.07	196.09	253.86	253.73	256.36	240.34	234.8	215.61	251.75
244.87	244.85	238.92	241.18	245.79	226.49	244.12	220.41	243.08
233.72	196.21	240.47	229.65	234.85	228.14	218.21	207.37	229.46
144.91	151.76	154.34	138.13	144.19	145	152.47	124.53	147.79
378.63	349.67	379.33	383.97	378.47	372.97	388.03	348.22	367.67
429.06	426.31	427.06	435.35	428.48	421.53	450.34	389.8	426.03
448.03	459.05	453.61	452.14	450.08	446.62	484.65	413.92	459.33
398.98	369.75	399.19	400.77	400.76	400.71	404.02	334.85	394.06
430.56	413	424.74	433.31	431.03	404.74	442.06	375.41	444.54
430.15	454.08	414.37	444.47	432.05	401.66	443.98	371.95	432.39
455.03	459.97	458.58	458.85	456.71	454.14	455.57	405.47	460.82
462.3	464.92	463	470.65	462.36	465.93	467.63	406.49	469.31
438.61	431.92	440.7	439.66	439.83	442.11	439.49	397.77	453.48
405.08	436.46	373.83	416.51	405.62	393.18	437.97	364.37	421.28
471.97	463.58	485.27	481.47	470.52	480.41	469.19	430.75	483.06
459.36	471.4	466.82	465.21	459.66	454.58	475.85	419.16	478.41
430.4	458.22	424.44	437.87	431.62	425.96	437	394.49	440.99
456.64	474.66	453.06	464.58	457.24	446.34	466.29	397.06	469.68
359.17	344.32	372.93	351.61	359.47	344.86	366.37	323.89	381.07
322.45	293.53	319.12	319	322.06	302.06	321.3	289.16	332.01
455.54	439.9	456.7	460.71	456.65	447.8	469.57	408.46	458.86
328.63	319.24	326.55	329.65	327.91	310.61	329.47	287.83	329.04
449.77	462.42	452.67	448.61	449.95	464.68	467.58	409.79	460.55
441.5	420.82	451.03	443.69	442.43	443.23	456.53	402.91	442.07
417.06	432.61	428.33	416.1	418.31	415.08	441.63	373.67	422.53
450.29	450.58	442.51	461.48	451.55	463.89	456.32	408.25	450.36
449.79	462.64	456.3	455.2	449.34	457.77	448.86	411.53	456.47
365.9	362.83	368.35	364.63	368.81	344.85	360.68	328.47	363.26
429.48	472.03	432.43	439.09	429.54	409.13	436.31	386.05	429.55
411.16	392.65	413.87	416.63	413.16	407.95	428.67	374.16	422.04
388.69	428.45	389.65	389.79	389.95	382.69	397.4	343.3	396.77
261.5	253.41	254.17	260.94	261.86	260.44	266.86	229.19	267.83
354.23	353.09	350.84	354.48	354.41	344.35	352.93	308.8	335.26
363.42	341.04	384.83	364.21	363.53	360.59	379.41	303.8	368.72
448.04	449.79	445.28	452.6	449.63	441.26	460.45	396.63	447.69
412.73	425.44	400.59	417.95	413.68	400	433.39	377.75	416.35
320.42	296.94	325.72	320.33	321.5	311.74	322.42	273.8	328.64
252.87	260.97	255.11	249.39	254.66	254.12	255.8	238.93	242.75
311.77	326.2	300.24	303.68	311.83	311.92	292.68	250.93	297.98
265.24	259.23	276.19	256.84	266.79	259.43	271.86	238.29	289.8
357.53	353	353.59	353.24	357.01	342.91	357.99	306.78	368.13
480.49	529.05	467.68	487.27	480.24	495.75	496.66	445.59	479.53
471.4	520.89	459.04	483.87	471.46	463.51	483	429.94	476.18
367.24	335.29	372.73	359.66	366.19	384.44	380.6	337.36	388.22
467.64	503.29	457.33	474.82	469.44	482.1	499.6	441.98	478.59
343.03	349.13	349.24	334.81	343.85	321.36	330.2	310.67	368.94
442.42	464.11	452.97	452.13	442.3	443.36	469.34	415.62	454.73
