# Supplementary material for: The effect of variations in CT scan protocol on femoral finite element failure load assessment using phantomless calibration
Source: PLoS One. 2022 Mar 18;17(3):e0265524. doi: 10.1371/journal.pone.0265524 (PMC8932617; doi:10.1371/journal.pone.0265524)
Supplement: S1 Data — (ZIP) [file pone.0265524.s004.zip › Data/BMD/C309R/Trabecular/C309R_trab_all_Phant.xlsx]

## Sheet: C309R_P1_VM_Phant_trab
22.349	18.706	24.234	20.443	23.187	32.109	35.997	37.409	38.451
29.544	26.264	29.108	24.342	29.179	41.489	49.247	47.323	44.126
33.246	24.8	32.581	26.724	31.786	49.507	51.441	50.644	46.492
19.666	22.585	18.745	16.857	20.105	24.375	31.098	30.627	33.745
31.28	31.584	29.403	26.928	30.639	39.247	48.291	40.374	39.887
15.376	18.138	14.55	15.286	15.48	26.13	26.152	26.493	20.062
40.816	45.264	43.607	39.979	40.375	47.874	51.679	48.164	52.63
26.156	14.438	28.869	24.234	26.391	35.761	39.735	44.52	46.091
60.341	62.224	64.827	60.058	60.164	65.537	76.661	65.078	71.885
17.519	18.167	15.383	16.98	18.007	28.21	28.794	26.651	25.267
-18.988	11.414	-13.717	-23.379	-17.494	-7.4519	0.9633	-0.2856	-3.5539
66.712	55.106	68.404	66.184	66.234	76.58	69.796	73.59	83.843
-13.119	6.3789	1.0308	-26.039	-13.117	-0.66	11.724	11.177	9.3574
49.517	45.746	49.288	47.69	49.976	62.511	52.289	59.751	64.013
357.32	358.57	337.52	326.39	356.27	372.15	375.53	364.18	366.24
0.5549	9.5047	0.3757	-1.0571	4.2759	17.458	12.735	10.208	5.9123
393.99	409.15	325.68	360.71	392.78	426.89	436.93	359.24	387.32
16.571	12.249	16.973	17.139	16.893	25.824	19.607	21.587	24.798
17.097	23.71	17.251	17.739	17.937	34.114	32.481	31.943	34.746
9.983	9.8219	8.5068	9.2911	11.906	21.788	25.091	24.58	19.246
22.631	22.966	19.05	21.185	22.119	29.642	28.323	32.139	32.092
2.7006	8.2237	1.2292	3.266	3.5232	12.586	22.02	11.201	11.251
6.7822	13.707	6.822	8.2465	8.0009	19.563	18.228	15.768	13.135
40.03	42.816	48.077	36.959	40.101	55.397	59.221	51.29	53.046
29.224	26.252	32.855	28.129	28.31	39.736	30.566	35.983	43.352
29.735	23.877	27.657	28.428	29.433	36.794	39.586	36.668	33.276
9.3567	9.7208	8.7731	10.311	10.45	23.1	26.101	20.995	15.73
30.597	32.148	32.535	26.434	30.404	39.26	37.522	44.286	34.299
23.155	21.515	24.046	22.09	23.253	35.944	41.643	41.18	37.383
26.094	30.234	26.677	23.065	26.319	35.483	39.936	45.46	41.573
16.454	19.946	16.074	16.016	17.308	26.385	34.397	30.055	29.305
68.361	69.665	76.003	55.059	67.788	85.412	79.718	80.343	83.134
46.059	49.743	52.896	36.105	45.527	61.856	60.617	62.149	56.652
14.951	10.74	14.066	14.421	15.933	28.902	26.759	25.947	20.765
61.916	76.409	57.532	62.828	60.863	69.043	63.792	65.646	84.799
17.965	14.498	17.605	16.503	17.611	23.632	23.876	28.688	27.252
9.8635	17.437	10.163	9.2057	11.726	22.949	33.288	28.873	22.993
20.657	13.935	19.581	22.05	20.051	26.151	25.184	22.959	25.096
254.91	278.75	279.04	236.36	251.77	284.16	250.04	282.07	237.34
57.608	55.75	49.152	46.978	54.751	68.138	78.658	86.172	79.935
68.616	65.124	76.07	57.436	68.04	83.744	82.2	81.936	79.133
69.748	69.4	70.188	69.784	68.717	77.321	79.199	77.008	89.917
30.096	30.577	31.091	29.058	29.56	37.736	40.045	40.309	39.924
16.311	19.93	15.093	15.537	16.921	27.234	42.485	36.99	26.804
271.13	256.65	298.01	248.69	267.94	288.56	271.37	309.65	272.5
88.8	130.29	118.78	63.476	85.757	103.9	106.86	65.643	84.479
5.7003	1.3619	0.854	3.1658	7.1541	19.454	19.317	21.927	14.198
11.429	10.79	9.9948	9.7837	13.103	21.866	24.323	23.538	21.662
61.817	55.304	56.245	43.422	61.52	85.508	83.049	75.194	87.171
388.1	359.42	443.3	368.87	386.98	375.57	352.15	408.13	337.3
33.603	35.253	39.645	30.974	31.944	42.099	47.648	42.36	43.233
45.791	44.484	56.616	37.583	46.099	48.873	73.975	58.865	64.332
32.837	23.425	39.181	32.079	33.023	41.07	46.098	46.171	53.941
7.0066	45.394	-1.4474	-17.104	5.0596	43.133	34.469	17.653	28.834
-14.245	16.545	-20.106	-26.574	-15.69	-14.658	0.9311	3.6486	3.4479
24.486	28.282	23.78	24.002	24.066	32.196	30.484	38.335	33.538
41.82	37.954	43.94	35.379	40.282	49.9	55.985	59.228	50.616
14.807	6.3093	15.068	14.232	15.822	26.532	26.677	28.617	30.61
13.302	4.7798	11.693	11.846	14.636	20.261	24.348	26.174	22.626
47.101	48.458	49.36	45.261	47.293	63.875	60.324	65.964	62.111
58.23	65.187	61.374	56.377	58.472	78.759	78.944	68.393	70.761
-0.9567	-20.122	-1.047	-2.0373	0.2039	7.3092	13.725	8.3128	5.8264
17.046	14.003	17.52	16.29	17.813	25.922	32.41	32.13	31.633
129.7	140.38	128.75	112.03	126.86	161.13	143.13	131.58	135.26
7.7608	19.6	7.9755	5.9944	8.3882	18.152	17.733	19.922	25.594
41.398	57.772	43.816	42.624	41.575	51.794	46.77	48.627	63.596
11.649	18.514	11.563	11.642	13.194	23.277	25.631	24.957	17.671
28.755	29.945	27.269	25.107	28.187	36.577	47.112	40.809	36.962
19.048	17.334	18.467	16.777	20.115	30.682	29.878	34.943	32.276
-16.268	-50.176	-18.164	-21.122	-16.639	-22.888	-14.312	-21.521	-21.6
22.075	23.155	20.62	21.285	22.39	32.186	37.559	39.664	31.709
31.351	34.103	32.711	32.227	30.59	39.505	34.825	42.069	39.716
18.604	17.556	19.468	17.697	19.372	30.318	26.928	33.638	29.31
20.658	29.705	20.957	19.668	21.472	36.313	39.559	33.993	32.462
23.22	26.749	26.416	18.694	23.327	32.386	40.207	42.336	38.274
126.71	164.77	206.01	75.791	124.49	140.59	114.13	188.19	177.3
29.829	29.359	30.398	30.223	28.807	36.446	35.445	39.09	39.272
5.0319	9.288	2.0695	3.7014	4.3255	16.829	16.567	23.981	17.291
20.633	-2.4999	18.78	5.7237	19.233	24.598	34.126	30.333	32.562
16.873	20.926	15.978	17.078	17.252	31.33	29.709	34.639	33.655
-19.353	-54.849	-19.127	-24.538	-19.095	-21.644	-14.243	-21.847	-23.048
91.372	84.019	80.082	74.198	88.92	90.429	88.611	89.969	85.028
-9.7689	7.8775	-9.3497	-13.563	-8.0313	10.902	13.909	14.093	17.201
15.279	19.81	17.928	14.554	16.151	28.255	25.547	29.951	30.011
12.093	11.086	11.135	11.563	12.499	25.626	23.543	28.181	21.567
17.001	20.868	16.596	17.34	16.614	24.402	22.708	33.16	28.712
95.862	95.138	119.46	62.937	93.425	139.67	116.16	92.883	92.339
1.0105	17.759	-2.3043	0.146	0.8829	10.081	17.596	23.427	22.793
9.362	15.794	9.0903	10.375	9.9905	29.61	28.521	17.762	16.274
117.75	71.645	130.85	90.978	115.39	152.43	124.06	112.42	98.81
58.287	67.263	62.323	47.25	57.483	73.183	60.418	72.641	66.984
61.914	64.046	67.821	48.129	61.431	86	73.042	80.996	75.283
34.862	28.585	32.745	30.282	34.017	50.539	48.137	46.891	47.179
16.775	19.491	17.327	16.269	17.574	25.338	29.618	30.379	31.764
44.346	57.382	41.632	35.956	42.351	54.66	56.273	60.916	58.797
17.004	20.502	16.383	15.606	17.523	25.2	29.199	29.518	28.231
23.696	25.654	25.407	22.959	24.33	33.892	35.056	38.989	40.659
15.27	19.641	14.963	15.332	16.218	26.272	26.288	25.916	26.979
28.778	35.785	26.652	22.43	26.737	31.976	38.157	37.082	36.112
21.176	20.34	20.351	21.285	21.174	31.141	28.171	29.948	30.901
15.322	18.96	15.206	14.847	16.48	33.501	31.184	29.524	31.908
27.244	21.798	27.493	25.98	27.048	34.369	35.516	40.288	39.728
164.54	159.25	214.83	128.98	161.91	177.55	166.56	160.41	150.84
22.565	22.215	23.209	22.708	22.504	31.649	30.627	32.39	33.121
17.198	16.479	17.537	16.631	17.171	21.404	24.741	24.147	21.461
-52.418	-80.946	-58.414	-65.684	-52.041	-38.83	-49.509	-51.042	-32.445
18.384	15.646	17.287	16.571	17.888	34.131	25.297	28	25.027
8.8309	6.614	10.256	7.0312	10.113	27.137	22.209	25.112	21.697
3.1934	16.237	8.1214	0.3135	4.8233	11.011	11.391	9.559	12.302
16.547	19.849	16.785	16.607	17	26.663	21.912	24.535	26.974
20.563	21.264	15.345	21.555	20.461	31.899	22.121	27.125	27.901
33.283	38.533	41.783	32.748	34.099	41.728	45.811	43.65	51.97
24.48	3.3325	34.472	-7.6038	22.026	78.331	60.449	50.875	52.149
5.5502	5.8211	6.8073	4.8186	7.496	24.95	27.322	16.762	17.592
388.59	356.43	413.67	365.23	387.04	352.78	368.26	414.22	404.5
19.322	6.8329	17.983	20.066	19.7	26.567	25.736	25.681	22.518
1.03	8.3788	-7.2501	-1.8495	2.6711	15.072	12.686	15.087	2.5444
17.637	20.273	17.148	18.67	17.383	23.795	22.48	31.078	30.302
10.524	20.434	10.902	10.594	11.142	17.323	22.181	30.194	24.559
-12.088	9.327	-5.6032	-15.435	-10.444	7.177	11.254	-3.7006	-0.4723
12.632	1.5288	13.335	12.098	13.816	24.126	26.889	27.071	26.197
8.0548	9.431	3.9006	7.1184	7.9187	15.443	24.073	26.581	33.034
20.276	19.896	24.143	15.018	20.837	38.228	43.252	45.833	39.731
20.983	22.6	22.053	18.785	21.447	31.229	39.626	40.233	36.006
37.037	35.572	38.41	36.796	35.426	43.496	41.66	46.515	43.415
22.39	24.808	20.609	21.721	22.562	26.998	36.973	37.024	35.022
26.316	26.599	26.485	21.928	25.96	38.858	44.655	46.285	42.086
14.381	1.4994	14.319	13.171	15.446	25.728	28.502	27.561	30.343
21.692	11.422	20.693	22.557	20.833	25.362	21.273	18.875	18.983
24.509	26.682	25.287	22.29	24.901	33.776	36.843	39.589	39.962
55.277	57.378	55.066	54.629	55.028	72.334	73.949	68.743	65.46
42.367	33.278	44.128	41.945	41.682	49.273	51.922	46.5	51.741
16.41	10.858	19.212	12.963	17.343	35.896	28.957	37.353	34.203
0.0646	35.476	-3.1603	-7.3941	-1.388	3.5865	9.9303	13.619	26.593
15.599	10.183	15.547	15.958	16.708	23.304	22.313	18.674	17.637
19.15	15.604	17.976	19.125	18.531	26.164	24.476	23.637	19.973
9.906	8.9049	9.2145	9.1395	11.916	24.283	33.507	29.402	19.952
18.911	23.415	16.468	18.39	18.95	27.887	23.591	30.733	28.333
15.979	17.781	17.492	16.169	16.956	29.211	20.581	19.936	20.625
-3.4254	2.313	1.3169	-7.0742	-2.2698	12.016	10.113	-3.0452	1.1626
28.603	28.261	32.503	24.933	28.076	45.113	39.198	40.501	41.404
19.949	21.606	19.924	17.409	20.512	28.308	30.272	28.486	27.063
9.1995	16.959	9.9291	8.4475	10.652	22.548	22.108	21.651	16.862
11.198	-11.783	8.6594	10.261	12.954	21.395	20.986	16.906	14.394
13.072	15.014	13.827	12.416	14.202	25.312	26.767	27.863	27.062
-13.51	-5.481	-25.621	-31.385	-15.239	-5.3312	5.1527	5.2024	11.708
17.64	24.142	17.269	17.82	18.049	24.508	21.797	22.212	25.558
20.881	22.255	19.545	21.116	20.213	25.229	23.697	26.516	20.063
21.799	23.513	23.37	19.356	21.907	38.019	30.381	35.005	36.687
58.463	52.134	62.069	46.833	55.857	70.832	65.723	63.037	65.194
24.878	27.117	25.431	22.934	25.305	35.733	39.093	42.446	40.901
15.801	15.022	14.812	15.138	16.47	26.608	37.916	34.704	26.872
23.418	29.287	22.55	22.975	23.142	35.067	34.774	38.844	37.664
20.154	27.765	19.89	19.989	20.603	31.373	30.416	32.667	33.06
44.401	47.308	43.953	40.511	42.557	50.145	57.802	59.037	53.96
-22.227	-56.586	-11.473	-59.826	-24.069	39.217	-14.688	-59.148	-26.587
13.75	-18.298	19.105	-3.8076	11.213	1.7932	-3.6476	5.7432	5.143
-2.8695	9.4176	-0.2593	-4.337	-1.8256	12.547	12.944	11.236	17.777
31.174	28.822	36.674	26.115	30.418	45.511	49.033	51.012	47.634
16.356	17.728	14.958	15.869	16.957	27.974	28.646	27.663	25.28
16.217	10.557	13.312	14.778	17.014	25.755	30.545	27.685	24.476
-0.2204	-3.1695	2.2991	-2.8447	3.1582	16.532	17.644	12.724	17.983
45.124	52.059	36.748	34.489	42.919	57.775	60.11	74.368	71.56
5.1922	11.031	5.2443	4.5223	8.1432	19.314	16.127	15.055	7.6769
15.071	17.166	15.346	14.774	16.089	27.055	25.438	26.302	23.594
-26.589	-13.346	-31.833	-33.425	-26.289	-26.719	-24.714	-19.089	-11.44
20.582	19.587	24.024	20.065	20.649	32.645	30.297	34.863	32.188
-10.95	-49.317	-2.5535	-15.989	-9.1332	6.3219	4.6699	-5.0663	-2.7822
26.831	25.363	25.547	26.855	26.194	35.818	29.826	36.444	33.377
21.047	16.863	20.06	22.392	20.744	26.531	25.372	23.907	18.558
18.677	5.8605	17.74	19.82	18.583	26.041	26.063	22.77	20.511
18.049	22.643	17.997	19.383	18.32	21.349	22.898	21.097	23.492
17.05	25.689	15.581	17.965	17.324	24.284	25.863	25.328	31.456
19.932	25.682	19.381	21.225	19.984	22.9	24.242	22.026	24.914
18.108	16.876	18.446	17.563	18.609	28.635	27.411	32.347	29.197
17.571	14.293	17.679	15.393	17.623	22.836	31.195	27.212	29.183
18.714	23.01	18.398	18.882	19.235	28.694	30.15	27.711	30.499
4.9384	1.8755	3.7726	4.7948	7.232	23.823	26.903	13.71	15.258
2.8051	7.1236	3.2452	1.8212	5.7357	17.607	18.534	17.264	12.376
15.979	16.052	15.94	16.251	16.932	21.954	24.679	19.538	20.006
16.613	15.188	17	16.461	17.051	22.108	25.668	21.684	19.754
17.654	13.26	20.723	15.001	18.722	26.304	31.758	28.834	26.03
18.437	26.719	17.491	18.868	18.694	21.153	26.289	26.22	28.413
27.116	19.107	29.786	25.715	27.824	36.924	41.039	37.241	33.047
15.586	16.237	16.82	15.338	16.73	26.451	27.499	27.456	30.355
148.09	145.11	147.06	130.31	145.4	164.72	152.84	141.41	145.16
26.683	22.43	25.976	23.479	26.352	37.684	37.712	41.412	41.279
-15.414	-33.985	-15.148	-17.536	-14.514	1.6208	3.1704	-4.6045	2.2682
14.705	11.757	17.284	14.086	15.684	27.655	25.66	29.215	29.506
26.745	25.066	26.241	26.975	26.014	34.812	31.541	36.843	35.413
36.752	32.863	37.705	34.745	35.246	43.739	43.59	48.347	46.284
-9.8264	-15.658	-12.439	-14.193	-9.8067	-7.0303	-5.7214	5.8401	9.4091
3.3858	-2.6741	4.9072	2.5172	4.2805	18.256	14.955	21.618	17.234
7.5041	9.0307	8.6579	7.3767	9.7786	21.327	22.481	16.493	14.67
