# Supplementary material for: The effect of variations in CT scan protocol on femoral finite element failure load assessment using phantomless calibration
Source: PLoS One. 2022 Mar 18;17(3):e0265524. doi: 10.1371/journal.pone.0265524 (PMC8932617; doi:10.1371/journal.pone.0265524)
Supplement: S1 Data — (ZIP) [file pone.0265524.s004.zip › Data/BMD/C309R/Trabecular/C309R_trab_all_Phant_2.xls]

## Sheet: Blad1
220.57	223.85	215.4	224.5	220.93	224.07	229.48	229.76	208.7
174.11	214.45	187.58	175.12	174.81	172.37	180.61	186.95	181.65
251.06	272.27	252.14	252.89	251.56	245.9	247.65	245.98	244.68
146.1	129.72	146.61	144.54	145.94	132.65	138.59	143.48	132.1
231.84	297.54	237.76	234.68	231.67	221.4	249.5	237.17	218.04
144.26	137.48	149.67	141.61	144.7	145.13	140.57	152.12	138.25
187.41	150.39	186.82	183.63	188.52	182.31	181.78	184.19	181.45
262.49	245.5	269.08	261.8	262.04	255.47	269.22	250.74	256.33
224.71	216.04	235.94	221.61	224.21	228.51	217.86	209.69	203.25
110.63	133.31	111.6	109.07	111.17	121.1	113.19	99.626	116.02
112.89	117.94	114.24	109.22	113.15	109.88	118.95	111.12	112.93
56.624	55.575	65.07	53.047	57.553	53.635	66.144	62.069	52.266
78.388	83.96	78.957	76.17	78.488	90.524	92.27	98.33	85.872
137.92	140.57	140	136.84	137.72	145.88	131.04	147.21	142.88
101.24	125.43	102.11	102.22	99.806	94.674	102.91	96.452	107.75
117.79	129	120.96	114.13	117.86	112.65	121.39	116.4	111.28
69.335	46.885	67.4	66.246	69.44	73.314	76.681	67.316	58.217
83.122	88.698	79.337	90.35	83.532	97.49	83.357	84.454	73.052
186.76	192.52	187.88	190.95	187.19	177.36	185.57	176.19	185.5
114.24	144.93	116.98	112.29	116.34	133.63	137.65	131.62	119.78
169.6	169.64	170.33	175.28	170.34	165.93	177.01	153.16	174.86
155.38	151.59	149.72	157.69	155.54	163.79	155.43	163.39	154.36
105.8	97.649	109.48	101.44	106.42	100.77	100.37	106.38	98.764
174.2	163.55	171.09	177.43	174.27	174.82	176.17	170.9	180.19
136.97	178.49	138.28	138.21	137.44	142.6	129.07	141.32	134.33
134.62	171.31	135.81	139.02	134.98	146.44	153.76	142.82	150.06
187.56	187.96	192.16	191.38	188.02	178.6	186.74	177.44	186.13
142.14	140.37	150.17	140.89	141.03	137.33	135.59	145.46	153.53
250.22	192.51	255.54	247.48	250.5	256.5	254.21	245.52	231.91
111.33	102.07	108.63	113.05	111.06	122.71	118.23	122.78	118.41
216.35	208.47	218.5	213.2	216.24	207.48	219.12	222.26	216.41
171.25	137.08	193.84	170.73	172.2	169.15	182.05	184.14	168.18
197.86	177.54	185.91	198.04	197.34	195.65	192.49	179.56	182.6
175.96	162.61	173.22	174.86	175.9	181.5	181.64	175.26	183.14
194.42	205.21	190.83	193.58	194.96	197.64	192.55	189.8	191.04
165.75	168.52	164.89	166.26	165.13	168.09	170.13	168.52	171.67
92.307	80.753	95.93	85.214	92.213	98.663	120.11	98.581	112.98
398.69	411.57	389.32	407.03	395.2	384.67	401.74	392.68	387.53
131.05	125.36	132.22	132.84	131	129.14	157.61	140.23	140.3
155.8	193.46	157.02	160.98	156.3	168.58	168.46	171.65	172.1
167.86	165.15	163.75	169.84	166.9	181.24	168.37	178.84	176.8
114.15	110.51	115.6	111.94	115.66	126.86	121.25	132.4	116.06
159.3	153.47	158.03	151.54	161.03	166.09	160.44	160.28	158.39
193.23	189.51	199.02	196.29	192.95	193.26	177.18	180.67	178.4
94.768	99.326	96.458	90.748	94.755	78.129	87.459	95.532	79.09
102.09	106.93	101.21	103.62	101.47	113.39	110.49	116.52	109.37
231.38	216.78	224.63	232.69	231.7	211.13	223.32	229.03	212.36
133.24	154.84	129.31	135.02	133.97	133.14	127.18	123.48	129.81
165.91	160	159.96	170.67	165.49	170.59	154.93	165.84	164.79
72.771	97.487	78.334	72.235	73.415	94.365	95.141	94.619	96.03
99.289	113.45	98.591	102.59	98.338	100.38	97.926	106.37	88.977
58.963	44.022	62.377	54.724	60.095	65.25	72.84	63.773	60.036
121.33	144.04	121.77	125.58	121.08	127.61	113.51	122.47	119.15
134.3	129.98	135.81	133.41	134.56	145.5	121.86	137.91	130.01
88.192	74.881	82.377	82.342	88.42	87.893	92.763	91.868	87.138
151.44	151.01	141.37	148.52	151.35	152.18	152.33	156.32	145.91
244.85	234.35	244	246.91	244.76	241.56	245.44	230.61	239.7
140.94	140.67	137.72	132.92	141.7	155.62	149.86	142.34	151.77
184.48	201.28	186.5	187.8	186.02	185.05	174.65	185.16	174.03
122.82	117.68	126.15	117.03	123.46	141.21	129.23	123.07	145.21
233.32	237.09	225.56	240.82	233.48	236.36	224.17	228.88	217.19
140.57	132.82	154.1	134.76	141.81	151.68	145.73	138.7	147.74
95.504	119.99	98.922	92.408	95.18	101.58	107.05	87.274	95.299
243.79	231.96	235.98	241.56	243.31	246.69	237.49	230.55	211.53
196.79	201.49	197.51	196.34	196.51	184.71	192.03	185.18	168.45
162.76	164.34	162.98	165.04	163.8	160.85	172.13	173.79	166.25
313.18	241.87	302.84	311.2	314.39	314.71	299.88	288.89	296.99
191.8	193.59	199.54	188.61	192.4	174.72	206.57	186.7	180.51
169.11	137.19	168.86	166.35	169.79	161.82	160.5	167.45	158.74
248.25	202.29	251.18	243.39	248.07	246.97	256.19	245.67	244.25
222.99	229.07	219.93	226.58	223.61	216.64	225.52	227.71	219.42
161.32	136.36	157.43	156.39	161.44	154.28	162.4	142.26	142.74
97.348	106.87	103.54	93.064	99.841	96.782	105.74	98.387	98.251
137.14	113.3	137.82	129.59	137.47	143.41	143.56	131.3	141.16
124.79	111.46	128.26	123.8	125.22	123	110.58	108.7	115.11
288.15	294	295.09	287.28	287.13	285.7	298.13	285.71	287.28
138.41	146.87	142.31	136.72	137.72	130.23	138.75	141.04	148.29
194.96	195.39	194.68	198.98	195.37	197.94	196.73	191.97	191.04
161.74	137.73	161.41	166.6	161.52	164.45	167.13	180.37	163.68
173.5	177.99	179.77	176.46	173.73	172.03	174.16	176.29	179.21
216.35	196.82	222.61	218.3	216.25	214.21	221.45	206.81	220.83
137.69	148.05	132.55	138.95	137.84	142.35	127.24	132.2	128.75
185.37	172.72	178.14	185.14	185.79	188.28	183.4	179.75	180.46
326.33	296.05	323.45	325.3	326.92	330.4	330.17	307.39	329.13
147.46	133.15	142.64	144.19	147.21	142.19	149.1	145.32	156.5
95.082	105.87	95.713	94.765	96.416	100.3	101.13	92.198	100.59
62.192	52.277	66.924	59.193	62.624	68.144	67.089	51.062	61.392
64.273	65.951	61.621	60.443	65.325	90.752	86.859	79.373	88.001
61.465	71.452	62.863	59.194	61.735	61.763	70.198	71.43	63.982
107.68	101.42	113.83	104.68	107.74	115.21	101.65	110.74	105.77
156.13	157.88	152.74	150.78	156.67	142.05	143.71	136.47	134.13
97.223	82.342	97.669	95.293	99.818	103.18	99.795	103.58	96.691
165.04	155.78	167.59	170.07	165.87	154.87	166.83	164.59	155.81
172.49	204.03	177.55	175.52	172.92	162.82	178.94	178.41	167.29
90.46	102.03	88.481	93.302	89.981	90.943	87.475	87.125	101.8
84.864	71.831	90.538	75.99	85.449	73.81	73.812	82.967	76.67
167.73	172.44	161.12	168.98	166.65	182.51	171.28	180.26	178.7
123.29	175.3	120.02	126.6	124.8	139.15	136.36	133.78	147.01
200.88	198.65	200.24	204.12	200.37	197.36	205.45	184.44	197.39
143.86	164.81	147.75	144.19	144.21	143.73	134.5	144.68	126.74
104.46	110.46	106.01	100.48	104.64	89.976	98.195	104.32	87.819
335.35	326.24	336	335.63	336.47	345.55	342.19	339.18	340.21
81.041	141.08	82.572	82.657	79.362	83.074	78.547	81.037	99.356
158.98	123.12	162.4	152.62	159.18	140.89	154.1	148.57	156.16
342.67	335.64	348.87	340.56	344.76	365.74	354.15	345.55	355.3
142.7	115	138.06	139.31	142.51	126.77	134.8	136.66	130.32
100.05	103.16	105.45	98.338	100.71	97.998	96.451	90.452	82.441
125.52	132.04	129.43	124.89	126.49	126.71	109.94	124.49	114.63
209.22	197.91	214.65	204.39	212.01	206.75	206.04	203.52	209.98
47.965	81.678	44.522	45.206	49.819	67.704	64.4	68.25	65.887
56.786	50.37	58.358	52.315	57.483	64.776	75.197	53.105	45.658
84.058	69.593	80.432	80.25	84.372	85.76	85.772	85.653	69.321
135.34	150.16	137.56	133.42	135.25	133.69	129.21	142.67	140.46
49.796	49.851	50.866	46.801	51.867	60.02	61.816	57.233	55.236
95.186	88.117	92.664	91.834	93.655	93.928	106.86	92.291	97.021
184.69	198.06	191.33	185.16	185.54	186.85	203.27	188.38	182.03
52.477	48.429	52.739	48.487	54.033	55.786	65.802	56.233	52.617
129.35	152.74	122.4	134.2	128.15	138.29	136.2	129.51	150.41
113.61	104.27	117.57	106.97	114.07	131.18	123.67	117.03	114.15
55.167	38.095	50.988	54.863	55.056	64.515	55.832	47.659	54.129
148.29	148.36	143.84	147.05	148.22	148.33	140.62	150.63	149.31
113.89	114.2	117.34	111.33	115.81	134.88	134.19	127.17	120.03
156.97	125.54	150.07	158.04	156.7	145.11	164.62	137.6	154.07
169.85	167.63	165.78	171.4	168.98	190.18	176.13	188.12	187.14
196.58	186.2	197.76	195.23	197.28	193.95	196.74	203.39	187.46
101.32	117.32	100.59	105.3	100.39	103.85	101.89	110.89	101.94
48.608	44.174	53.431	45.181	50.735	51.255	60.634	55.346	49.722
67.605	73.113	67.73	64.642	67.271	75.843	81.187	85.485	78.578
83.341	70.555	82.463	80.576	83.622	73.82	76.467	77.691	74.992
182.41	158.98	178.1	188.32	182.85	181.03	181.81	180.19	180.18
117.72	104.8	121.55	116.26	118.16	120.35	112.6	114.08	108.48
89.216	123.87	88.031	86.84	88.875	94.045	107.3	102.69	106.93
174.09	180.98	171.52	179.56	175.86	170.85	179.22	172.55	158.12
123.11	89.816	124.57	121.43	123.71	121.57	119.11	120.29	114.38
72.47	41.735	84.413	64.715	72.17	80.834	67.967	70.462	58.452
72.669	118.25	73.052	75.395	73.508	78.622	87.48	89.99	89.275
63.924	61.657	65.89	57.95	64.741	75.636	66.016	60.43	60.548
63.605	69.573	63.044	63.136	63.29	59.575	64.411	67.957	57.806
83.641	74.602	84.633	81.228	83.928	82.118	85.16	80.381	70.23
50.047	79.838	51.288	48.946	51.979	63.655	63.312	63.32	57.947
96.744	95.156	95.117	96.975	97.815	104.6	96.164	88.198	81.574
136.03	131.55	131.79	140.54	138.25	150.04	144.01	144.11	149.28
166.81	186.69	168.24	172.94	165.98	176.66	186.38	173.03	183.51
198.81	196.9	203.76	201.79	198.51	191.77	198.74	185.92	199.38
60.753	44.311	62.615	59.315	61.571	62.58	75.904	60.837	50.401
147.71	115.71	146.24	150.44	146.83	144.96	137.58	138.29	142.15
77.075	65.76	76.425	75.736	76.6	69.313	81.113	74.779	69.358
90.654	119.53	95.758	88.869	90.425	88.203	90.975	82.213	85.964
323.97	335.14	323.21	326.59	323.32	320.65	319.29	318.84	310.98
150.32	138.12	140.17	153.19	149.4	150.17	141.84	143.9	141.17
56.283	59.145	57.057	53.764	57.512	54.717	64.401	60.468	53.767
70.838	81.152	67.965	70.364	69.462	71.365	71.127	77.707	71.98
107.21	106.93	106.73	105.68	107.65	107.2	102.21	96.494	92.188
340.01	326.05	336.56	344.59	339.34	362.61	354.09	346.07	343.77
125.02	108.39	127.79	120.06	126.16	133.05	120.77	129.08	131.93
112.11	88.389	116.72	111.23	110.69	106.88	114.99	115.26	108.22
61.226	44.523	59.871	58.979	61.189	68.437	73.615	60.066	46.362
64.895	56.417	65.427	60.008	65.595	74.818	71.669	64.493	59.126
76.445	79.562	82.149	75.977	76.583	97.314	95.399	96.791	99.139
175.81	165.24	164.25	177.11	175.56	170.61	173.33	158.14	182.23
147.13	143.91	143.26	148.16	147.4	146.72	145.89	142.61	138.42
63.535	84.948	61.493	60.015	64.877	89.48	86.818	78.906	85.439
187.43	167.56	185.86	195.47	187.99	185.42	184.84	184.78	187.18
106.39	159.72	112.66	105.99	105.92	105.88	132.01	122.03	121.15
74.187	124.06	72.28	74.261	74.612	80.101	93.264	96.371	95.963
184.28	212.52	184.84	193.94	184.83	185.49	183.32	188.17	175.04
213.87	178.82	213.75	212.55	214.72	223.45	219.45	206.58	199.69
93.791	82.051	92.198	91.28	96.075	95.705	88.432	94.191	88.998
204.32	204.32	197.16	204.5	204.88	198.99	199.39	201.79	186.84
112.7	119.54	118.65	109.39	113.57	105.54	112.15	100.4	99.265
121.12	116.31	116.15	120.1	120.72	103.03	118.27	108.1	108.3
82.697	77.459	82.065	78.528	81.985	69.551	82.593	85.066	67.803
63.906	51.834	63.969	63.071	64.652	63.946	75.832	63.522	54.153
181.49	192.22	180.23	189.29	181.63	173.17	183.23	169.81	194.5
93.927	126.39	101.14	95.388	94.606	98.198	99.532	81.082	88.891
175.71	159.1	177.44	173.62	175.28	172.39	172.39	165.06	154.94
163.89	156.75	157.26	164.2	164.52	171.65	155.98	168.78	160.2
69.945	87.79	67.563	69.68	69.163	65.183	71.226	69.157	59.978
133.95	139.81	126.77	133.13	135.13	137.7	140.73	119.31	113.52
155.87	175.98	171.82	156.71	157.38	157.7	174.87	142.67	178.52
78.048	80.733	80.01	79.424	78.019	81.496	75.058	72.399	69.436
106.7	83.612	97.19	108.27	107.65	106.31	96.815	86.116	94.77
140.67	138.37	126.77	141.92	140.65	137.81	125.92	118.36	104.58
85.221	93.824	88.624	77.761	86.026	98.934	88.322	89.209	83.104
220.01	237.11	220.38	225.02	221.73	222.32	203.87	206.05	211.1
111.41	105.97	109.5	113.5	110.35	110.98	127	125.03	122.67
88.585	82.804	88.902	84.26	88.074	89.69	87.791	83.703	81.573
67.21	58.816	70.764	62.795	67.859	68.093	78.625	68.473	70.499
107.98	98.933	104.78	110.27	107.26	115.13	119.76	122.1	112.11
264.31	305.41	270.55	264.4	264.01	260.61	273.91	264.42	251.84
73.463	59.914	79.782	69.141	73.193	68.492	79.788	76.25	66.113
88.539	145.29	91.899	93.999	87.96	87.884	83.891	78.236	95.355
162.42	165.66	153.93	165.37	161.49	152.48	168.15	143.87	158.77
35.755	27.736	42.24	28.671	37.706	60.254	52.802	44.269	48.106
93.207	85.527	94.358	95.087	92.316	103.38	107.33	120.13	100.05
165.29	161.98	159.31	167.83	164.75	172.44	158.64	164.91	161.87
204.6	178.02	210.61	202.09	204.03	202.04	200.47	193.85	196.5
126.04	126	126.8	123.45	126.55	121.96	131.22	121.27	122.04
193.26	178.03	197.34	191.3	193.99	195.71	190.89	184.13	179.75
214.3	215.22	210.23	219.22	213.79	221.19	211.84	208.27	211.49
319.49	290.37	318.3	321.8	317.48	327.83	328.65	320.83	319.26
79.452	77.045	85.616	72.048	81.055	93.262	91.632	100.02	93.762
78.486	81.97	75.136	71.502	79.447	91.814	86.192	94.686	87.724
170.59	181.68	168.03	172.42	170.75	174.39	162.54	175.21	168.68
130.94	134.68	131.04	133.84	130.71	144.49	141.15	149.51	143.09
101.37	104.97	99.249	100.73	100.65	120.78	103.13	120.61	114.95
144.6	92.168	156.94	132.82	146.18	148.64	131.02	143.62	137.13
141.48	159.24	136.89	142.41	140.4	130.7	145.01	126.68	138.52
131.99	124.08	132.69	132.72	132.31	144.95	141.61	148.13	141.52
126.16	124.95	131.66	125.41	125.42	133.13	118.2	135.84	135.28
294.82	265.01	285.1	297.32	293.64	285.82	294.1	292.1	290.13
168.84	169.11	169.15	174.72	168.46	162.09	182.93	167.03	176.01
330.54	339.99	326.97	332.14	328.88	319.35	323.11	320.75	323.34
199.73	214.03	193.77	207.84	199.78	193.86	208.44	199.37	204.9
241.7	239.47	240.78	245.87	241.76	233.62	242.44	242.8	236.95
139.66	151.94	143.15	139.93	139.77	136.06	134.31	135.14	141.1
211.98	170.78	204.59	212.3	211.39	208.2	207.16	217.96	203.94
268.14	292.83	261.8	269.7	269.01	258.36	266.4	266.81	260.52
142.83	117.45	140.64	137.38	143.42	156.67	152.3	138.11	133.09
146.61	153.95	157.15	141.87	146.02	148.05	141.33	148.54	152.03
134.37	135.03	134.07	130.3	134.35	134.94	137.56	138.92	139.16
264.44	236.1	260.69	261.11	263.91	260.88	272.13	258.13	257.24
267.5	257.36	274.23	261.99	268.74	263.5	274.92	252.86	262.37
176.56	176.04	170.29	174.52	175.99	194.23	187.16	174.99	166.2
232.56	227.82	230.66	231.65	233.06	222.74	226.19	225.55	231.9
273.49	277.15	273.58	279.9	274.55	254.48	275.59	261.49	245.97
189.46	193.45	191.91	193.81	189.9	179.26	190.62	177.3	186.28
94.034	97.255	92.088	90.395	93.658	89.248	99.947	92.527	86.494
242.19	227.12	232.03	245.7	242.64	222.53	238.03	230.84	225.3
169.04	192.88	166.85	178.95	170.18	168.03	172.21	171.47	161.88
172.95	172.56	165.26	173.93	172.1	178.09	181.32	174.92	188.99
165.8	192.53	168.13	163.59	166.24	175.98	171.54	177.23	170.71
267.55	283.05	266.48	274.61	267.72	253.03	262.73	262.78	238.82
302.78	305.06	303.39	304.04	302.89	275.13	294.95	284.2	278.4
265.43	257.19	269.07	267.76	266.46	250.79	253.84	263.49	244.09
227.13	227.13	218.25	228.51	227.47	216.68	227.68	223.39	197.42
257.67	239.43	259.07	257.9	257.87	264.76	259.59	251.95	259.21
279.97	289.54	282.09	284.31	281.38	262.79	286.73	271.69	275.14
267.43	261.29	266.34	266.56	266.95	260.51	280.19	259.25	255.42
173.83	168.6	168.28	173.64	173.85	167.39	174.11	167.08	173.65
250.51	241	245.03	255.31	251.08	250.18	259.46	254.67	244.79
265.94	276.38	270.81	259.37	265.96	271.67	274.87	260.18	266.06
290.54	290.11	292.72	290.99	291.29	282.94	292.1	282.49	281.23
177.48	131.19	173.61	174.5	177.75	182.86	167.55	170.59	169.02
114.53	113.4	113.56	108.27	113.41	123.18	117.12	113.91	115.18
199.14	204.53	201.45	200.08	198.55	193.84	188.79	184.78	187.54
248.49	210.99	245.63	247.24	248.31	243.78	257.04	237.98	230.33
217.25	224.36	222.03	221.25	217.6	211.49	206.67	209	208.96
109.29	111.4	119.07	102.8	109.53	122.45	115.24	110.04	100.34
233.69	263.26	232.01	237.2	233.86	234.47	242.18	231.44	240.22
216.42	219.19	206.14	219.05	214.74	194.08	211.83	200.97	191.46
254.5	249.11	257.32	257.55	254.27	249.65	250.06	251.98	248.81
154.13	145.86	153.85	151.25	153.89	146.88	162	158.41	142.1
212.32	194.98	216.35	214.42	212.74	205.37	217.1	207	201.67
317.66	280.03	312.89	316.04	318.32	312.83	319.89	311.22	305.37
270.93	262.46	255.45	274.63	271.26	254.49	262.81	253.46	228.93
309.46	326.43	306.44	315.23	308.28	299.56	304.07	304.73	286.43
239.18	237.76	242.42	243.76	239.9	228.55	231.4	225.93	230.2
255.89	237.99	246.8	262	256.77	240.78	252.86	243.63	231.95
316.79	319.24	316.81	317.24	317.31	340.62	315.49	313.21	316.06
146.23	146.24	150.44	139.5	147.01	152.48	149.49	148.43	139.1
334.1	294.19	329.62	332.48	332.74	342.26	342.46	337.72	337.93
229.43	226.51	234.94	219.11	229.97	236.76	246.11	232.06	239.01
168.69	156.67	168.54	166.54	169.24	158.75	171.06	172.96	162.85
138.05	143.71	144.76	136.12	139.29	142.96	153.41	142.68	148.66
229.33	252.23	230.1	233.54	229.16	218.11	226.56	226.18	215.58
184.23	175.36	186.17	185.13	183.59	192.03	198.49	194.03	198.98
164.16	188.88	172.05	167.88	165.33	147.66	164.86	168.35	166.76
229.03	230.41	226.73	230.73	227.53	221.48	241.37	229.28	222.96
211.66	220.32	213.01	208.17	212.02	206.09	217.61	212.03	210.12
255.57	255.27	249.84	258.24	256.3	238.92	254.26	251.72	235.16
192.43	222.66	185.97	193.85	192.12	190.17	199.97	190.22	193.87
238.1	226.31	242.49	229.16	239.4	245.97	248.82	236.7	237.28
330.28	331.37	331.79	331.79	330.18	353.51	325.1	327.74	337.15
115.82	148.95	116.88	114.24	117.7	139.75	140.27	134.21	128.34
351.19	349.6	361.43	352.65	351.38	372.77	369.43	364.63	373.49
315.98	310.73	312.39	314.26	316.08	318.83	305.97	321.83	302.37
113.87	95.315	119.57	111.48	114.78	112.87	117.95	112.75	110.23
96.814	99.525	101.24	91.101	98.623	98.839	100.09	93.781	86.768
180.93	164.6	170.74	183.66	180.98	172.71	178.51	164.5	182.47
152.57	145.62	159.02	147.33	153.96	171.53	164.69	169.05	168.11
160.52	157.01	157.09	159.93	159.86	160.37	161.23	152.29	168.17
117.6	127.83	116.54	115.72	119.04	127.71	123.89	136.84	126.58
156.91	161.01	164.98	151.96	156.88	157.53	146.39	151.53	146.8
306.45	301.09	310.04	306.92	306.49	308.16	307.5	309.42	309.31
272.91	259.44	282.36	269.89	274.72	278.24	274.05	253.92	259.43
292.42	202.93	294.13	286.9	293.16	305.71	288.85	278.04	281.78
262.3	228.35	265.33	254.66	261.8	259.61	269.91	256.3	271.69
260.81	264.58	254.58	265.71	261.75	238.54	256.25	242.5	250.36
302	299.06	306.23	301.06	301.62	308.05	307.6	306.82	309.73
313.46	261.77	307.42	310.25	312.66	316.19	314.33	305.97	318.24
265.8	203.86	271.99	261.62	265.5	274.86	272.36	260.55	259.83
248.62	237.54	259.85	248.4	249.16	258.04	236.28	246.45	251.43
201.1	204.94	207.07	204.09	200.53	196.74	204.41	186.14	202.58
134.27	133.86	139.63	130.31	133.94	135.77	132.14	143.74	142.59
196.56	182.9	198.6	192.22	199.98	199.74	198.8	197.15	192.96
203.12	205.56	201.39	204.9	203.07	194.12	197.19	192.33	185.95
339.86	326.06	341.09	338	339.24	334.97	334.94	340.14	330.09
145.02	145.66	143.68	137.55	144.85	169.64	153.02	148.3	143.74
211.81	223.54	206.13	218.42	211.29	211.05	212.01	204.8	205.49
116.63	123.56	119.59	114.27	118.61	131.54	118.95	128.35	119.79
123.84	85.774	125.79	116.7	124.86	127.68	119.78	130.28	131.55
244.18	209.5	250.15	243.53	244.01	238.41	246.82	236.14	231.12
150.75	173.43	151.6	152.48	152.68	160.39	144.19	152.79	137.78
162.19	144.52	167.19	157.75	162.46	160.12	155.1	156.78	147.05
278.51	278.83	297.12	274.09	282.81	287.87	291.61	296.44	293.49
269.06	264.45	258.42	270.81	270.14	258.47	274.97	268.05	255.58
254.63	192.08	255.37	249.68	254.29	252.78	262.55	249.99	252.66
247.65	199.3	248.45	254.58	247.27	242.11	242.04	234.24	227.36
176.72	169.47	178.47	177.34	177.03	183.48	178.86	185.71	179.02
244.01	252.11	243.45	246.93	243.18	232.63	255.41	244.63	237.38
278.29	268.29	272.75	279.58	278.35	282.12	270.68	271.79	263.96
281.91	281.2	280.09	283.74	282.51	255.91	271.31	259.24	256
380.89	373.77	381.34	387.75	377.25	386.56	376.98	376.73	382.6
229.13	238.88	238.55	231.21	230.12	239.49	216.44	223.66	228.64
206.21	220.16	201.17	207.79	205.96	199.31	198.1	207.99	190.6
256.01	265.64	258.38	255.3	255.79	251.08	263.3	244.45	248.87
268.25	274.05	264.65	273.21	268.25	263.77	275.34	273.94	256.42
108.42	88.83	105.33	105.7	108.16	115.09	103.42	108.57	91.931
150.46	143.22	152.48	151.52	151.02	153.72	144.79	153.78	143.74
129.75	114.64	132.26	122.8	129.91	144.86	130.51	129.39	130.5
164.65	149.74	155.44	158.13	164.27	177.43	161.59	158.1	149.18
285.25	264.76	285.05	289.37	287.12	257.64	280.92	262.72	272.33
237.23	246.58	230.79	242.39	237.85	227.82	230.93	227.54	226.81
313.01	316.84	312.25	313.91	311.87	319.77	317.3	319.79	322.87
216.83	240.99	211.47	215.02	216.96	205.81	206.47	205.21	215.19
232.65	211.15	229.08	226.82	232.14	239.26	243.03	239.52	239.72
298.66	284.53	300.12	296.69	298.27	302.35	293.89	292.09	289.12
112.01	119.99	120.77	104.73	111.16	112.96	119.83	114.66	111.79
106.85	80.898	102.81	104.21	105.41	115.96	101.33	109.87	94.904
115.13	116.76	112.98	105.77	114.71	129.77	118.75	118.59	116.06
261.41	252.32	266.79	261.24	262.69	260.37	252.8	250.52	258.04
104.23	82.574	101.9	101.79	103.11	111.13	98.46	105.65	90.281
284.39	218.13	287.99	275.29	283.78	282.35	276.29	276.31	264.03
171.53	159.55	167.75	165.08	172.62	160.62	165.62	150.39	149.1
261.66	274.78	262.57	260.46	262.28	265.66	258.41	262.7	259.96
278	277.3	281.14	273.3	278.65	278.15	289.01	285.53	278.16
222.72	233.06	225.16	211.54	222.71	206.32	220.02	210.19	229.34
393.63	396.06	383.96	400.51	390.42	378.26	393.33	383.26	380.53
271	329.51	284.43	268.55	273.86	288.57	285.38	284.58	291.86
125.56	157.76	122.54	125.36	126.37	132.14	132.22	134.38	124.07
281.81	278.49	275.53	284.29	280.99	258.26	278.86	267.66	269.23
382.74	379.11	389.79	384.91	383.41	398.72	387.85	376.49	387.12
223.76	221.26	216.4	223.87	223.83	229.97	229.83	212.61	208.97
205.04	190.9	200.38	198.04	205.57	195.63	195.06	201.03	195.42
343.11	311.89	339.98	345.93	340.81	349.61	344.19	341.19	347.27
209.41	189.37	208.59	207.3	210.37	211.67	212.08	203.44	192.27
166.47	119.78	175.95	153.97	167.48	155.77	154.72	161.37	160.76
182.36	182.96	182.56	180.6	183.19	174.88	178.8	188.96	175
379.34	378.75	381.37	386.28	375.94	387.74	377.68	379.25	383.78
264.01	252.59	257.38	267.87	264.96	265.66	273.36	260.87	260.1
158.59	199.24	162.27	150.77	159.01	164.92	166.28	147.29	151.83
262.64	285.51	253.69	267.43	263.29	265.06	267.57	258.88	248.83
302.74	297.47	299.25	304.32	303.21	299.49	306.03	301.29	294.05
308.35	337.37	298.65	308.92	307.68	304.47	310.49	306.74	299.43
274.45	256.74	275.41	281.03	273.08	263.77	280.23	271.74	274.06
383.14	378.65	379.53	386.31	381.61	392.69	393.42	392.32	384.98
247.4	233.42	246.15	245.2	248.1	243.05	242.86	242.51	241.02
341.71	347.55	343.32	337.76	341.06	355.35	356.17	347.74	360.84
147.46	122.07	148.94	131.69	148.04	161.66	150.76	156.9	161.8
253.49	259.75	247.55	260.22	253.8	252.18	245.26	247.78	239.31
291.5	290.04	294.28	290.8	293.47	302.23	298.76	296.98	292.93
198.57	210.09	203.14	193.94	200.3	191.74	193.24	205.77	190.98
216.74	159.31	225.55	211.08	217.75	216.46	214.55	217.67	201.81
132.63	142.69	132.09	131.32	132.89	142.29	124.59	139.16	138.46
336.55	346.49	328.83	341.43	334.74	341.06	339.63	337.07	350.3
312.69	299.61	308.82	312.84	311.93	328.75	307.7	316.21	317.06
313.06	325.43	311.84	314.53	311.12	308.98	316.55	311.51	312.14
338.74	334.79	332.97	342.28	335.66	332.34	324.94	341.88	334.94
347.51	355.97	354.8	349.88	348.31	355.04	373.14	345.21	363.57
214.25	215.17	218.25	217.15	214	209.17	215.53	206.17	214.46
211.76	204.22	215.28	205.98	212.11	211.76	215.57	204.9	217.91
267.85	297.56	278.62	266.58	267.86	271.5	264.17	265.4	265.07
218.03	206.01	225.43	217.38	218.71	225.63	212.81	217.73	218.18
200.99	199.82	205.01	206.71	201.99	208.61	198.37	194.06	198.5
159.54	147.03	165.35	155.4	160.25	160.22	154.77	160.12	152.88
155.45	168.74	153.85	152.02	155.42	158.13	156.44	159.91	150.85
214.58	224.72	214.84	221.28	215.02	198.34	204.42	198.72	195.96
179.86	172.46	193.14	175.02	180.06	180.61	174.19	173.96	162.56
181.25	172.61	186.01	180.23	180.44	166.03	176.38	171.62	157.42
130.5	138.53	130.49	129.36	131.37	131.69	114.69	131.04	125.21
390.38	396.36	389.46	393.1	389.6	402.7	396.29	400.2	394.08
256.16	215.91	246.65	247.99	255.72	256.48	233.71	229.09	225.14
371.73	353.61	375.17	374.21	371.31	378	376.4	377.93	373.92
200.14	193.66	190.37	197.37	199.77	204.18	196.01	205.48	187.53
137.37	135.34	138.87	139.04	137.14	132.22	127.25	133.02	128.71
145.39	156.56	144.33	146.26	145.37	148.93	135.51	145.6	148.14
310.87	292.1	315.25	314.28	310.13	304.52	295.91	303.36	292.3
318.68	398.54	315.63	323.41	318.48	313.25	327.69	327.85	324.56
334.61	332.16	336.01	337.33	334.21	344.32	325.42	330.1	328.94
290.47	266.55	306.77	283.77	292.5	280.76	278.44	279.06	281.24
364.18	387.9	361.53	361.43	363.71	370.97	372.45	364.14	375.29
168.72	173.63	164.09	167.35	169.71	166.84	165.86	167.44	163.64
229.23	252.71	233.9	221.9	229.74	230.28	229.16	231.84	222.28
299.79	306	298.44	302.3	299.13	300.17	301.64	299.17	294.71
292.25	309.07	286.13	293.9	292.48	297.89	296.45	300.65	299.49
299.76	343.78	311.66	306.6	302.83	319.79	305.71	313.31	295.93
314.24	317.71	314.58	316.97	314.22	306.27	306.14	305.33	305.48
238.54	196.76	242.46	236.75	238.82	241.55	244.9	234.62	230.89
219.52	159.5	228.78	216.57	220.38	217.38	228.39	237.87	210.38
225.01	220.25	222.11	227.53	224.39	209.25	220.05	203.22	219.99
217.67	206.5	218.27	223.56	218.85	204.28	207.3	210.54	194.58
156.26	151.62	175.69	147.7	155.93	169.52	153.72	153.53	154.8
338.13	310.82	351.35	342.52	340.08	353.58	379.59	349.2	364.35
326.56	323.05	323.78	328.4	327.57	325.48	330.31	315.77	319.53
279.4	266.65	274.32	282.22	280.04	275.41	286.77	276.25	277.81
312.62	294.42	317.56	316.65	311.82	304.53	298.26	307.54	299
317.06	342.56	316.75	315.09	318.91	301.03	305.89	317.37	316.6
131.34	131.05	126.51	132.71	131.01	128.81	124.82	129.62	117.16
131.86	129.13	131.59	132.43	131.22	130.75	129.36	132.38	125.22
345.44	369.69	349.2	346.53	345.33	360.1	352.46	354.75	353.1
167.92	166.17	157.17	173.24	168	152.33	156.9	178.67	156.12
77.676	68.204	75.415	73.799	77.59	68.243	67.605	74.001	79.799
338.28	346.79	340.06	340.05	337.11	349.78	348.84	337.87	337.9
311.59	297.62	304.47	312.41	312.8	313.75	306.94	295.23	303.86
370.19	362.38	369.92	371.69	368.3	366.99	371.61	372.88	380.19
305.85	324.96	316.12	296.59	305.83	316.89	302.51	305.34	295.29
330.86	321.6	328.46	331.51	331.78	340.32	361.05	340.13	339.61
299.74	293.24	302.74	302.3	298.75	293.04	299.86	298.85	300.52
297.33	315.45	302.08	295.01	298.05	305.87	296.89	299.56	305.86
328.03	322.48	325.44	330.93	325.73	337.31	334.7	328.16	328.29
345.56	333.86	349.89	343.89	345.51	349.78	339.55	332.67	309.02
314.69	319.65	314.46	315.37	313.96	286.68	302.41	296.46	290.29
296.81	302.53	300.82	295.89	296.75	297.71	300.97	297.16	303.49
353.75	357.31	363.59	353.9	351.11	362.99	346.79	358.42	361.07
188.37	177.97	178.21	188.16	188.27	186.65	183.45	175.5	169.32
322.4	302.88	321.71	320.32	322.75	322.52	312.7	328.01	315.57
330.05	337.82	324.72	331.3	329.36	327.85	317.82	330.75	315.61
286.03	290.72	287.42	289.86	284.09	283.69	293.03	290.54	292.72
343.36	368.39	341.36	346.11	342.26	316.91	336.68	339.27	324.43
284.4	278.76	276.65	285.57	285.49	283.1	292.48	281.48	290.05
406.46	418.96	401.74	408.63	405.42	417.66	401.93	410.28	415.42
328.4	333.04	326.29	326.73	327.27	335.08	332.9	322.6	322.15
306.23	311.04	309.3	304.27	306.22	313.41	305.1	303.65	306.32
276.45	273.8	275.3	280.55	278.77	241.64	272.56	247.57	260.27
328.24	347.21	329.54	329.53	327.64	351.42	336.05	335.44	338.87
143.43	179.52	153.54	132.09	145.04	148.35	129.09	143.54	136.24
151.22	119.16	151.68	148.29	151.17	166.59	163.26	146.57	148.06
129.46	134.75	129.64	125.82	129.42	126.49	125.78	138.93	134.28
120.27	153.43	123.48	118.25	121.12	130.16	123.5	133.41	120.23
219.06	216.69	209.38	220.76	219.32	202.5	216.48	204.04	200.56
229.08	207.32	215.97	234.47	228.45	203.97	221.59	209.17	202.31
131.69	146.46	132.96	132.21	132.37	143.99	146.52	139.22	137.47
143.6	185.44	146.45	139.3	144.35	153.23	145.49	134.47	141.16
354.48	362.21	355.78	356.5	352.55	368.92	354.98	359.67	363.43
341.6	307.79	341.48	344.33	338.98	349.36	345.21	343.99	354.54
286.52	239.67	283.24	284.99	285.81	273.53	296.03	280.26	277.47
331.13	317.63	333.08	332.31	331.49	346.92	344.42	333.74	328.82
401.89	383.21	399.17	406.1	402.03	403.92	402.01	399.1	403.77
370.69	397.44	369.57	375.89	369.56	375.64	376.5	375.29	380.31
370.9	385	375.83	369.56	371.88	384.32	374.74	387.47	387.75
138.5	127.9	133.58	136.95	139.65	138.54	133.27	141.02	145.54
275.11	243.12	274.69	273.26	274.74	264.51	269.16	273.9	269.49
256.49	257.03	252.93	258.97	257.51	252.45	250.62	251.87	247.35
277.57	281.86	277.5	283.35	277.36	280.23	277.69	278.6	272.72
282.37	286.66	284.46	284.66	281.85	295.72	280.33	289.93	278.15
202.99	198.46	202.74	205.32	203.2	179.79	195.64	202.9	180.44
311.62	317.18	317.94	306.75	312.71	317.47	301.76	308.5	318.48
144.37	133.88	149.32	138.56	146.76	161.04	163.92	165.19	156.66
160.98	163.2	173.53	155.26	161.81	169.3	169.45	176.71	170.06
367.86	366.58	375.57	367.85	367.98	373.39	363.13	369.84	376.21
312.51	321.85	315.71	309.4	313.31	335.36	327.2	318.37	317.88
144.32	96.626	143.59	139.95	145.16	157.5	152.84	138.48	132.27
167.89	154.77	166.68	167.84	167.12	178.21	173.34	176.16	172.22
172.28	160.7	172.99	173.19	171.31	179.34	185.47	179.55	173.07
156.34	135.32	159.71	154.8	157.09	157.42	151	166.32	154.22
355.38	349.71	362.52	349.31	355.63	366.41	368	362.7	372.58
302.47	313.05	296.66	307.88	299.89	289.78	308.17	305.55	298.81
269.32	257.21	264.69	266.7	270.63	281.12	288.69	268.89	281.09
260.53	278.6	264.41	256.17	263.07	279.5	279.68	263.52	279.48
263.58	256.74	269.86	253.08	269.29	287.66	283.62	272.52	286
229.59	144.97	237.09	220.85	230.45	215.94	223.09	208.18	201.1
156.4	156.9	164.14	146.16	156.91	166.16	144.38	155.49	153.88
334.65	307.22	325.82	336.35	334.74	316.47	350.74	338.96	310.76
338.66	334.7	337.85	332.66	339.98	353.61	357.14	349.93	341.58
327.62	321.21	322.01	325.09	328.41	323.7	342.14	320.6	330.6
381.72	361.68	374.48	383.6	380.31	376.82	388.74	383.9	377.89
151.52	144.22	145	153.41	150.98	149.72	153.15	155.67	145.81
138.6	137.76	130.63	140.52	139.22	133.95	121.76	128.77	126.29
132.45	115.6	135.89	132.67	133.04	100.18	123.34	127.2	106.8
239.66	233.49	239.04	236.32	238.81	227.47	233.52	234.09	247.68
206.45	149.17	217.94	195.17	208.18	204.31	185.03	196.96	198.7
243.55	228.37	237.81	244.71	243.04	218.84	232.7	218.04	226.41
166.32	146.68	161.13	160.8	167.07	149.69	154.94	147.6	150.8
109.64	94.016	111.41	109.33	111.26	125.06	119.63	122	105.89
119.05	114.44	120.84	115.11	120	126.44	120.86	136.35	122.3
190.16	192.64	179.8	189.05	189.8	197.61	184.55	198.06	184.69
130.21	132.68	132.86	131.02	130.72	138.29	138.9	135.26	129.74
194.46	207.99	195.33	196.38	194.53	188.52	186.68	183.35	177.66
114.27	131.15	115.34	112.2	115.8	126.68	120.58	133.08	117.71
334.99	325.21	334.43	338.74	333.64	344.28	330.54	333.09	333.07
309.44	306.82	309.76	307.83	307.96	317.38	308.13	302.97	305.56
302.99	294.2	307.68	303.78	301.81	296.94	307.06	297.89	291.84
335.2	317.48	343.12	330.48	334.54	349	345.34	336.53	345.32
318.55	330.6	312.98	322.56	319.06	322.76	314.42	301.28	313.8
349.1	353.31	354.83	350.5	347.35	352.56	349.3	349.77	345.83
285.78	308.34	289.81	286	286.43	284.11	285.54	269.03	267.17
304.28	322.91	292.99	307.95	303.24	307.87	292.25	299.23	282.46
282.82	272.66	277.48	283.97	281.97	261.04	286.25	269.85	267.33
311.29	294.85	310.61	313.74	309.57	315.08	317.4	309.81	303.65
180.12	181.7	185.17	182.17	181.72	172.31	190.05	171.92	179.17
244.88	240.5	247.8	253.34	245.46	229.81	234.81	236.59	233.29
256.18	231.91	250.91	257.53	255.33	245.99	253.2	251.48	242.62
276.73	254.1	281.11	273.6	276.38	275.71	283.27	279.79	280.75
286.12	281.3	286.49	291.67	286.48	278.26	293.14	286.55	274.1
163.97	137.98	172.68	154.94	163.59	167.58	164.64	165.31	164.71
177.76	206.38	177.07	177.34	177.41	178.67	185.27	179.82	179.72
110.63	95.807	111.81	101.33	112.44	115.68	113.51	114.35	113.77
242.83	230.38	249.88	240.01	243.1	254.53	251.64	240.9	246.07
139.63	102.32	145.56	133.91	139.75	134.4	136.72	134.31	131.4
120.73	101.96	124.19	115.66	122.02	135.91	124.38	132.14	122.3
157.66	157.42	163.46	150.1	157.28	170.78	164.13	147.8	159.74
136.59	117.21	134.35	128.97	137.11	140.26	133.66	133.6	132.09
186.24	202.67	194.57	181.64	186.95	187.67	192.98	193.52	198.62
148.51	180.82	151.91	145.92	148.73	150.53	148.68	147.41	149.74
318.09	378.59	319.45	319.41	319.69	312.9	320.69	324.23	308.4
317.64	315.96	320.81	314.34	318.41	328.04	325.08	321.26	323.26
348.05	343.93	349.28	348.93	348.11	362.71	356.87	359.71	358.54
194.72	165.27	200.3	187.75	194.73	194.2	196.82	195.08	208.61
348.15	370.95	341.49	351.93	346.9	319.05	339	343.51	327.84
385.6	387.13	384.95	389.69	383.96	391.06	401.2	392.98	394.15
350.62	351.02	350.03	356.13	350.08	380.43	371.82	360.69	370.7
340.03	367.2	342.51	343.58	337.49	342.3	340.6	336.08	334.55
337.2	325.94	343.63	335.74	337	344.93	346.7	335.65	335.16
272.25	243.37	267.92	262.04	273.37	283.06	263.6	281.27	282.03
284.03	298.74	285.97	284.94	285.1	276.82	286.54	280.05	279.72
172.41	165.82	161.65	175.18	172.33	174.48	175.54	171.32	169.93
107.53	113.03	114.09	102.29	106.33	105.08	107.28	103.23	100.5
165.5	162.63	157.42	167.1	165.98	171.86	167.43	160.64	163.26
148.62	144.82	144.44	151.12	148.3	155.72	146.18	147.72	146.67
151.12	157.25	149.77	152.38	151.23	164.19	151.95	158.93	166.59
328.96	322.84	323.51	331.93	329.45	336.78	341.58	337.77	326.89
354.32	317.54	347.24	358.19	351.11	345.72	356.25	353.48	354.14
353.92	324.81	350.83	359.4	353.12	345.13	362.24	360.31	343.02
346.14	315.1	339.09	347.13	346.75	336.86	325.06	328.56	330.66
231.56	229.98	226.69	231.67	231.13	218.8	217.85	218.17	220.92
368.31	366.08	366.38	370.31	368.69	390.48	387.18	374.19	381.68
292.07	289.91	292.75	290.01	292.4	289.95	285.53	286.89	286.5
369.35	353.58	366.75	370.79	367.12	371.22	373.69	373.66	381.13
336.75	345.27	333.21	336.5	334.75	338.69	337.52	335.38	334.09
327.79	353.79	332.38	324.5	328.27	334.49	324.5	331.18	324.7
358.78	417.43	357.72	364.03	358.54	337.63	353.15	359.41	358.69
274.32	256.41	281.93	272.19	275.2	283.21	275.48	279.62	278.96
319.05	303.95	314.31	321.68	318.76	315.21	321.3	324.22	315.42
265.68	270.38	271.18	267.02	265.25	271.95	265.71	264.34	267.52
314.6	331.09	311.56	313.48	313.88	325.83	327.03	315.38	325.36
307.07	313.62	310.93	304.12	308.26	322.31	313.85	313.81	322.69
282.81	292.91	276.42	283	283.48	272.34	282.22	278.86	279.3
280.4	266.58	275.69	279.55	280.7	272.87	282.98	281.44	272.95
345.38	351.02	354.04	348.04	343.95	372.9	363.09	352.85	365.69
320.47	331.57	318.73	317.04	322.13	347.11	344.29	332.88	337.23
324.61	333.83	324.97	323.77	325.18	344.55	338.75	335.56	338.92
281.14	255.52	289.15	272.13	281.75	279.11	270.6	271.1	286.65
329.69	315.21	333.77	326.8	329.44	320.5	315.5	328.78	326.35
292.91	270.18	300.19	293.03	291.88	283.98	298.54	283.46	286.38
275.55	271.8	277.32	260.44	275.84	285.34	286.84	266.67	295.94
258.22	274.02	261.76	254	257.91	251.27	258.67	263.87	257.73
296.37	288.85	288.32	295.43	295.17	274.59	291.65	293.53	296.55
223.69	238.82	220.31	210.94	225.01	219.73	213.6	216.11	228.75
195.45	203.8	196.03	188.57	196.75	205.12	170.43	177.38	170.74
359.95	384.53	357.84	365.48	360.15	371.4	365.47	369.08	363.9
161.66	147.42	168.91	154.74	161.85	161.42	156.78	161.49	156.86
327.23	333.48	342.45	326.4	326.99	326.09	348.78	306.47	340.86
257.68	253.87	257.54	254.68	256.84	250.32	258.95	260.78	254.79
204.97	183.38	203.36	199.74	204.89	206.99	212.36	206.56	211.15
287.08	260.48	304.96	279.32	286.03	282.93	306.35	280.76	306.67
252.62	216.06	233.46	247.52	252.03	233.88	235.92	226.99	251.18
212.9	166.59	208.42	214.14	212.52	209.93	212.11	202	200.23
168.25	163.32	168.81	170.97	168.49	172.16	165.18	167.42	164.54
208.2	223.35	204.75	209.3	208.28	200.33	209.69	215.31	200.81
219.21	244.09	223.89	214.06	219.37	226.5	234.31	224.77	231.79
220.76	225.69	217.6	220.29	220.32	212.22	220.46	209.92	193.57
288.2	283.17	288.78	291.36	289.03	276.73	291.56	279.64	269.88
279.21	309.34	286.07	280.82	277.95	278.91	290.71	278.23	273.19
314.25	291.13	314.07	313.64	313.55	319.26	318.48	324.51	319.29
303.24	264.07	291.6	313.96	303.1	270.3	292.94	287.72	272.06
150.05	165.13	152.71	147.26	150.28	151.8	149.89	149.11	151.25
190.04	149.1	193.22	187.73	189.95	186.53	187.65	185.1	174.93
197.24	179.87	194.75	194.9	197.44	194.94	202.46	186.45	191.12
211.68	211.93	202.41	211.98	211.71	203.9	211.35	201.4	210.1
268.49	260.88	266.76	270.79	267.78	249.5	262.2	257.61	252.84
147.49	124.3	150.53	137.25	148.12	156	153.41	140.01	159.86
244.47	231.5	241.32	243.54	244.59	226.29	228.51	228.13	227.45
330.57	333.58	333.38	331.32	330.77	333.07	347.37	342.34	338.26
397.44	372.19	397.11	398.51	397	407.17	406.84	390.56	404.46
393.43	377.24	396.54	395.3	394.97	397.5	432.13	408.26	400.84
329.72	323.63	326.52	332.34	330.95	341.02	353.04	338.8	326.54
352.78	327.52	353.79	355.3	350.09	355.96	354.5	353.58	357.24
348.96	326.2	350.64	347.04	347.62	345.2	352.31	343.05	358.71
320.62	321.25	316.56	316.55	320.88	328.56	320.49	323.82	318.53
319.24	346.98	317.77	316.71	320.3	342.81	337.78	326.47	328.69
422.49	420.58	414.71	430.26	418.6	432.48	415.01	431.25	416.88
298.6	324.84	303.95	299.16	298.76	299.41	297.5	300.23	307.08
228.77	229.26	232.42	229.17	229.37	234.2	219.92	231.82	228.3
239.62	241.83	236.6	245.49	239.86	221.04	235.8	233.04	238.63
260.57	241.84	268.58	257.45	260.03	240.86	244.38	235.17	242.67
260.85	245.23	250.28	262.9	260.27	236.85	254.3	241.45	241.36
311.79	324.98	319.52	314.12	310.8	329.41	317.21	316.5	313.79
308.7	302.25	307.03	310.39	308.72	299.56	306	310.79	310.86
277.25	270.15	277.68	279.17	276.22	265.93	271.51	258.84	264.17
275.01	260.96	269.62	275.49	274.1	258.1	269.43	252.27	260.23
361.22	336.33	361.29	361.4	361.99	365.78	361.9	352.11	356.2
339.97	324.46	347.03	339.2	340.78	354.06	364.82	354.35	357.55
351.31	331.83	351.97	351.78	351.09	355.32	352.37	342.83	352.57
375.67	391.48	372.59	380.69	373.03	384.12	376.52	377.38	379.02
350.96	322.55	342.3	353.42	352.51	340.68	354.91	346.82	342.59
411.95	411.64	409.95	417.92	409.69	423.91	408.06	418.58	404.98
346.23	349.33	345.01	350.72	344.99	345.69	353.87	348.9	341.46
356.26	366.3	359.93	356.73	353.64	354.11	352.15	355.06	354.76
370.42	360.3	380.44	366.95	370.69	372.03	383.69	380.2	384.68
388.43	391.62	388.93	388.54	388.31	389.06	397.47	393.72	386.82
318.72	344.9	315.86	323.21	316.22	309.75	322.18	324.5	320.42
211.99	187.77	212.68	206.45	211.92	216.01	216.21	208.88	215.41
320.08	342.76	319.03	326.03	318.56	309.6	313.91	323.44	311.15
297.62	275.87	311.51	289.73	296.23	310.67	307.92	312.41	305.54
364.69	380.24	354.87	370.92	365.07	364.83	383.22	358.85	359.01
375.36	383.43	385.01	373.68	378.32	389.2	409.44	402.81	386.48
257.41	241.52	257.76	247.72	257.42	256.52	257.99	262.83	260.17
275.12	254.79	290.83	265.39	277.5	259.72	271.31	267.26	268.18
169.64	101.88	174.67	161.64	169.69	170.38	173.41	153.11	147.1
329.47	318.29	326.86	327.02	331.64	338.57	342.75	334.11	334.25
342.64	322.51	349.23	340.77	343.67	360.75	358.44	345	348.7
356.45	370.45	352.67	360.39	353.66	348.76	358.51	356.63	353.61
345.39	335.3	340.73	347.47	342.06	347.02	339.36	350.95	338.53
178.28	181.4	182.11	177.61	178.88	180.99	188.93	191.19	187.75
183.82	170.1	183.8	179.82	183.46	188.53	184.32	185.17	198.27
340.97	305.69	332.64	335.43	342.29	340.63	345.77	322.99	347.68
257.85	243.6	245.01	256.05	257.63	246.43	244.63	239.55	252.12
245.35	217.9	242.65	242.89	245.69	242.18	240.71	236.92	246.01
260.86	271.39	266.43	251.41	262.17	279.06	257.82	264.68	273.4
304.51	312.42	300.64	299.39	304.1	281.8	307.85	309.83	318.81
256.59	243.8	263.87	249.66	257.16	264.29	259.61	259.52	261.41
243.52	241.04	239.76	241.39	241.93	232.77	237.94	237.91	247.04
279.38	285.17	277.6	277.71	278.35	267.94	280.2	279.58	277.98
372.7	372.3	371.73	376.11	372.97	372.18	388.63	389.37	372.38
409.6	420.27	403.1	413.95	409.84	422.74	438.2	427.17	417.94
315.92	301.74	305.8	310.37	317.18	299.1	309.48	308.81	298.66
258.05	235.56	252.99	250.55	259.52	245.27	246.53	250.33	234.38
354.7	406.88	351.77	361.71	354.29	349.8	354.15	359.33	359
394.25	368.05	382.89	397.25	394.5	389.5	400.03	395.45	388.52
334.84	341.17	326.96	338.96	334.95	331.08	341.2	336.73	343.78
313.3	285.94	309.73	304.74	313.14	338.94	342.47	332.68	323.4
367.18	352.9	367.6	370.77	366.14	381.28	381.14	379.67	384.95
335.05	309.88	337.65	335.79	335.21	345.93	362.47	339.74	348.16
325.27	342.42	317.43	327.85	324.52	322.5	348.38	337.78	337.35
398.45	427.97	394.45	403.79	398.38	400.85	412.34	412.27	409.47
322.56	334.43	321.63	324.45	325.74	342.94	377.96	340.08	346.39
394.88	380.32	391.34	400.01	393.68	412.65	395.4	392.86	394.23
416.07	400.35	410.22	425.31	412.55	423.92	407.63	410.75	407.7
319.46	337.95	320.4	318.94	318.73	324.52	333.61	336.11	334.27
343.77	336.49	350.81	342.87	342.96	345.18	351.3	338.37	335.37
367.05	364.47	367.51	371.58	366.04	382.76	371.93	373.71	369.73
353.35	350.5	351.41	354.96	350.97	349.92	354.19	349.8	346.77
334.03	324.03	336.27	332.27	334.43	351.1	345.92	340.03	342.23
320.57	300.35	320.66	316.36	321.75	341.74	341.49	328.28	332.1
336.04	325.47	334.09	333.56	337.28	342.93	346.51	336.05	339.24
313.45	331.57	318.34	315.15	313.42	326.51	318.4	319.27	326.82
316.92	307.59	316.03	316.06	314.62	322.29	321.12	312.96	324.61
317.31	328.62	313.47	319.18	317.8	317.95	321.13	322.65	327.45
356.99	357.36	364.67	355.67	358.1	370.05	368.53	355.81	362.5
409.44	440.21	409.25	415.51	409.05	424.04	417.9	412	414.61
367.43	396.58	386.21	363.06	368.07	391.34	391.49	376.62	381.52
338.32	344.7	335.53	347.1	338.29	322.66	330.9	342.21	325.06
371.2	375.41	371.64	376.69	371.13	344.67	365.12	368.71	361.68
351.34	320.5	340.3	350.13	352.32	328.65	345.65	347.53	332.63
250.69	251.1	258.72	247.22	249.76	249.98	256.2	254.32	244.81
333.07	342.13	323.7	335.67	332.2	329.84	352.33	341.93	341.79
345.59	351.76	348.69	342.86	346.37	349.4	350.55	340.78	350.26
368.83	342.19	368.2	372.79	369.55	369.53	374.99	360.4	367.6
337.66	341.57	336.97	338.04	337.05	345.58	359.3	342.48	344.13
333.27	335.74	336.99	334.73	333.51	346.58	356.06	340.96	330.52
379.4	394.15	377.3	381.5	378.54	393.04	394.74	392.82	389.69
366.7	373.37	375.77	367.31	366.22	376.62	377.78	375.46	379.37
364.41	366.22	369.76	371.06	364.68	369.12	391.8	367.18	379.72
272.17	270.37	271.28	274.1	271.37	254.62	268.15	255.99	261.26
389.49	370.32	381.78	392.41	389.9	387.52	403.39	379.03	388.75
300.85	312.95	304.84	299.78	300.63	306.87	325.59	323.46	318.88
382.31	404.66	387.22	379.94	381	394.52	381.15	389.55	392.25
380.5	382	387.07	377.21	381.45	385.31	382.53	385.63	392.02
363.08	373.11	360.82	359.56	364.65	372.21	351.46	363.47	375.08
391.03	387.61	388.02	393.68	391.12	394.14	404.11	381.17	393.68
413.1	399.13	411.69	420.75	411.13	417.87	416.79	409.38	409.28
360.9	335.74	363.09	357.28	361.46	370.08	349.1	359.73	365.1
349.29	337.15	359.41	340.53	349.68	345.36	364.4	343.75	357.21
333.54	299.49	352.73	327.46	333.94	337.97	341.9	336.42	344.9
404.37	420.92	397.46	412.57	403.58	391.18	417.33	407.75	402.75
328.98	315.39	325.64	327.56	330.52	323.62	312.14	321.12	326.73
359.47	364.98	359.78	359.88	359.12	376.05	366.32	354.94	365.11
359.82	356.47	356.49	359.09	361.08	364.37	368.19	347.21	361.26
390.06	411.73	397.1	392.89	390.74	401.82	396.8	387.97	391.63
376.48	373.37	380.16	379.56	376.9	385.78	403.87	409.29	392.93
295.49	351.68	298.07	294.22	297.78	299.98	309.26	304.7	307.4
217.35	150.16	220.62	210.55	217.89	202.03	200.06	204.82	201.59
353.08	350.74	351.24	359.38	352.25	349.66	359.76	361.51	349.23
292.98	278.81	295.11	288.14	292.96	291.67	311.27	293.69	291.93
273.05	270.64	277.34	273.58	274.16	274.16	267.18	267.84	263.02
334.36	317.73	326.84	334.6	335.27	320.65	333.52	323.43	318.58
211.61	157.43	208.45	209.19	212.35	200.85	190.5	199.09	204
202.1	202.82	194.53	197.52	202.51	187.83	199.2	204.07	195.91
191.71	157.55	195.97	186.81	192.34	189.38	175.03	190.55	183.2
108.92	116.18	115.7	101.73	107.97	111.17	113.71	104.64	107
326.81	300.39	325.4	330.27	325.97	325.6	333.41	336.62	312.16
373.82	371.73	369.89	378.03	372.51	371.28	391.52	379.74	366.61
391.51	402.2	394.64	393.64	392.61	394.87	423.53	404.75	397.69
345.77	319.08	343.91	345.88	346.72	351.69	348.33	322.75	336.78
375.21	359.34	367.73	376.14	374.89	355.48	383.8	364.82	383.89
374.84	397.58	358.06	386.51	375.83	352.59	385.59	361.23	372.55
398.03	403.05	399.26	399.87	398.78	401.95	396.4	396	399.07
404.8	407.66	403.38	410.85	404.04	413.03	407.65	397.06	406.99
382.72	376.95	382.6	382.04	383.07	390.63	381.4	388.01	392.23
351.46	381.17	320.28	360.52	351.24	344.61	379.98	353.37	362.19
413.82	406.41	424.15	420.91	411.64	426.65	409.11	422.22	419.82
402.06	413.69	406.94	405.79	401.53	402.36	415.32	410.19	415.49
375.07	401.42	367.44	380.37	375.43	375.44	379.08	384.61	380.57
399.53	416.73	394.12	405.2	399.28	394.61	406.4	387.28	407.34
308.66	295.41	319.43	300.19	308.3	299.16	313.21	311.39	324.67
274.43	248.14	269.28	269.87	273.49	258.91	271.17	275.37	278.89
398.5	384.38	397.51	401.6	398.72	395.98	409.46	399.09	397.24
280.2	272.06	276.2	279.77	278.93	266.95	278.8	273.99	276.12
393.13	405.34	393.76	390.36	392.49	411.86	407.61	400.47	398.82
385.42	366.62	392.23	385.78	385.5	391.69	397.3	393.34	381.59
362.63	377.59	371.07	360.14	363.05	365.21	383.4	363.01	363.35
393.61	394.31	384.29	402.32	393.98	411.12	397.1	398.88	389.32
393.14	405.54	397.14	396.48	391.92	405.37	390.14	402.28	395.01
314.94	312.64	315.17	312.29	316.99	299.15	307.91	316.14	308.05
374.21	414.28	374.89	381.51	373.5	359.61	378.44	375.85	369.9
357.13	340.4	357.59	360.63	358.26	358.5	371.31	363.52	362.89
336.18	373.71	335.02	335.68	336.66	334.75	342.15	331.52	339.31
217.61	210.79	208.74	215.89	217.46	219.76	220.4	213.18	219.01
304.05	303.57	298.85	302.85	303.58	298.68	300.68	295.74	281.92
312.63	292.35	330.53	311.9	312.07	313.95	325.37	290.56	313.14
391.51	393.58	386.87	394.07	392.19	389.83	400.95	386.83	386.82
358.6	370.92	345.21	361.86	358.74	351.02	375.72	367.24	357.58
272.53	251.31	275.43	271.1	272.97	268.01	272.22	259.44	275.74
209.57	217.82	209.62	205.16	210.77	213.82	210.09	223.28	195.6
264.47	278.54	251.68	255.63	263.97	268.18	244.48	235.72	247.14
221.1	216.2	229.26	212.08	222.05	218.81	225.06	222.62	239.5
307.13	303.49	301.41	301.7	306.01	297.32	305.4	293.64	312.59
421.77	467.36	407.75	426.3	420.68	441.08	434.73	437.6	416.53
413.29	459.76	399.7	423.14	412.51	410.76	421.99	421.37	413.41
316.19	287	319.25	307.66	314.55	336.39	326.48	325.36	331.34
409.79	443.38	398.1	414.72	410.63	428.24	437.47	433.85	415.66
293.62	299.88	297.35	284.57	293.76	277.06	279.48	297.68	313.35
386.28	406.91	394.04	393.63	385.37	391.81	409.24	406.52	393.4
