# Supplementary material for: The effect of variations in CT scan protocol on femoral finite element failure load assessment using phantomless calibration
Source: PLoS One. 2022 Mar 18;17(3):e0265524. doi: 10.1371/journal.pone.0265524 (PMC8932617; doi:10.1371/journal.pone.0265524)
Supplement: S1 Data — (ZIP) [file pone.0265524.s004.zip › Data/FL/FL_all.xlsx]

## Sheet: Blad1
				Failure load per femur *10^4
Protocol	Calibration method	C211R	C228L	C229L	C307R	C309R
P1 (standard Radboudumc)	Phantom	1.0218	0.5996	0.3967	0.4781	0.8197
	AFM	1.008	0.5634	0.3759	0.4782	1.1297
P2 (slice thickness)	Phantom	1.0954	0.6162	0.4217	0.4668	0.8971
	AFM	1.0719	0.6184	0.4063	0.4965	1.1622
P3 (FOV)	Phantom	1.0334	0.5934	0.3747	0.4794	0.8205
	AFM	1.0493	0.5824	0.3766	0.4771	1.1697
P4 (reconstruction kernel)	Phantom	1.0586	0.6133	0.3756	0.4525	0.878
	AFM	1.035	0.5514	0.3634	0.4825	1.0757
P5 (reconstruction algorithm)	Phantom	1.0697	0.6331	0.3755	0.4643	0.8971
	AFM	1.0093	0.5841	0.3591	0.4784	1.2219
P6 (standard UMCU)	Phantom	1.0334	0.63	0.415	0.4624	0.8466
	AFM	1.0066	0.6184	0.3894	0.5281	1.1109
P7 (tube current)	Phantom	1.0719	0.6271	0.4039	0.4612	0.9223
	AFM	1.0433	0.6149	0.3848	0.4879	1.0888
P8 (kVp)	Phantom	1.0968	0.6126	0.3814	0.4642	0.9313
	AFM	0.9198	0.4741	0.3262	0.4222	0.9124
P9 (rotation time)	Phantom	1.0348	0.6277	0.4181	0.461	0.8387
	AFM	1.0487	0.6146	0.3955	0.4868	1.1034

## Sheet: Blad2
866.698	894.761	245.76	254.273
863.107	888.773	252.343	260.594
866.905	943.162	246.165	269.465
872.151	900.229	246.021	254.673
868.057	894.879	246.156	254.332
870.27	942.141	248.462	270.08
868.354	897.024	248.103	257.349
878.67	815.216	248.734	229.349
870.51	897.259	248.222	256.993
