# Supplementary material for: The effect of variations in CT scan protocol on femoral finite element failure load assessment using phantomless calibration
Source: PLoS One. 2022 Mar 18;17(3):e0265524. doi: 10.1371/journal.pone.0265524 (PMC8932617; doi:10.1371/journal.pone.0265524)
Supplement: S1 Data — (ZIP) [file pone.0265524.s004.zip › Data/HU/HUrods_C229L.xlsx]

## Sheet: Blad1
15.76	81.6	145.34	269.21
16.19	81.59	145.67	269.64
14.95	80.49	144.29	268.25
15.74	81.48	145.35	269.31
15.84	81.7	145.47	269.65
9.57	74.36	137.28	258.85
10.01	75.47	138.63	261.46
11.7	70.5	127.88	238.22
10.42	74.86	138.22	260.12
