# Supplementary material for: The effect of variations in CT scan protocol on femoral finite element failure load assessment using phantomless calibration
Source: PLoS One. 2022 Mar 18;17(3):e0265524. doi: 10.1371/journal.pone.0265524 (PMC8932617; doi:10.1371/journal.pone.0265524)
Supplement: S1 Data — (ZIP) [file pone.0265524.s004.zip › Data/HU/HUtiss_C211R.xlsx]

## Sheet: Blad1
-1003.6	-69.1	66.7
-1003	-68.8	65.3
-951.1	-70.3	66.3
-1003.4	-69.7	66.7
-1003.3	-68.9	67.3
-950	-69.5	67.1
-1003.2	-70.3	65.2
-1001	-68.8	63
-1003.4	-70.5	66.5
