# Supplementary material for: The effect of variations in CT scan protocol on femoral finite element failure load assessment using phantomless calibration
Source: PLoS One. 2022 Mar 18;17(3):e0265524. doi: 10.1371/journal.pone.0265524 (PMC8932617; doi:10.1371/journal.pone.0265524)
Supplement: S1 Data — (ZIP) [file pone.0265524.s004.zip › Data/HU/HUtiss_C228L.xlsx]

## Sheet: Blad1
-1002	-70.8	67
-1001	-70.5	64.5
-951	-70.1	66.2
-1001.9	-77.1	66.7
-1001.8	-70.1	67.2
-951	-77.1	62.5
-1001.2	-76.5	61.8
-1000.4	-69.3	64.8
-1001.3	-74	62.6
