# Supplementary material for: The effect of variations in CT scan protocol on femoral finite element failure load assessment using phantomless calibration
Source: PLoS One. 2022 Mar 18;17(3):e0265524. doi: 10.1371/journal.pone.0265524 (PMC8932617; doi:10.1371/journal.pone.0265524)
Supplement: S1 Data — (ZIP) [file pone.0265524.s004.zip › Data/HU/HUtiss_C229L.xlsx]

## Sheet: Blad1
-1004.5	-72.8	72
-1003.5	-71.9	68.3
-951.5	-73.6	71.5
-1004.3	-72.5	71.7
-1004.1	-72.3	72.6
-951.8	-82.2	65.8
-1000.5	-73.5	68
-1001.3	-78.5	66.7
-1001.1	-78.1	65.9
