# Supplementary material for: The effect of variations in CT scan protocol on femoral finite element failure load assessment using phantomless calibration
Source: PLoS One. 2022 Mar 18;17(3):e0265524. doi: 10.1371/journal.pone.0265524 (PMC8932617; doi:10.1371/journal.pone.0265524)
Supplement: S1 Data — (ZIP) [file pone.0265524.s004.zip › Data/HU/HUtiss_C307R.xlsx]

## Sheet: Blad1
-1004.8	-87.7	65.6
-1004.1	-84	64.9
-952	-88.5	65.2
-1004.7	-87.5	65.7
-1004.6	-87.3	65.5
-951.7	-92.5	58.9
-1001.3	-93	59
-1000.2	-86.1	61
-1001.5	-93.2	60.1
