# Supplementary material for: The effect of variations in CT scan protocol on femoral finite element failure load assessment using phantomless calibration
Source: PLoS One. 2022 Mar 18;17(3):e0265524. doi: 10.1371/journal.pone.0265524 (PMC8932617; doi:10.1371/journal.pone.0265524)
Supplement: S1 Data — (ZIP) [file pone.0265524.s004.zip › Data/HU/HUtiss_C309R.xlsx]

## Sheet: Blad1
-1001.6	-75.7	-7.8
-1000.4	-73.5	-8.5
-951.7	-76	-12
-1001.5	-77.5	-9.8
-1001.4	-75.5	-8.5
-951.7	-81.2	-10
-999.7	-80.6	-18.5
-999.1	-73.3	-8.5
-999.9	-80.9	-22.3
